# Supplementary material for: miRNome and Functional Network Analysis of PGRMC1 Regulated miRNA Target Genes Identify Pathways and Biological Functions Associated With Triple Negative Breast Cancer
Source: Front Oncol. 2021 Jul 19;11:710337. doi: 10.3389/fonc.2021.710337 (PMC8327780; doi:10.3389/fonc.2021.710337)
Supplement: Supplementary file 5 [file Table_4.xlsx]

## Sheet: Sheet1
	ID	Accession	Target	TargetID	Experiment	Literature	Tissue
	hsa-mir-139-5p	MIMAT0000250	ABL2	27	PAR-CLIP	24398324|23446348|21572407|20371350	Unspecified
	hsa-mir-139-5p	MIMAT0000250	ACTC1	70	Luciferase reporter assay	27139165	Unspecified
	hsa-mir-139-5p	MIMAT0000250	SLC25A6	293	PAR-CLIP	27292025	Unspecified
	hsa-mir-139-5p	MIMAT0000250	BCL2	596	Luciferase reporter assay//qRT-PCR//Western blot	27244080	Unspecified
	hsa-mir-139-5p	MIMAT0000250	DDX6	1656	PAR-CLIP	23592263|22012620|20371350	Unspecified
	hsa-mir-139-5p	MIMAT0000250	FOS	2353	qRT-PCR//Western blot	23001723|27668889	Unspecified
	hsa-mir-139-5p	MIMAT0000250	NR5A2	2494	Luciferase reporter assay//qRT-PCR//Western blot	24204738	Unspecified
	hsa-mir-139-5p	MIMAT0000250	HMGB2	3148	PAR-CLIP	20371350	Unspecified
	hsa-mir-139-5p	MIMAT0000250	HNRNPF	3185	PAR-CLIP	23592263	Unspecified
	hsa-mir-139-5p	MIMAT0000250	HRAS	3265	Luciferase reporter assay	24158791	Unspecified
	hsa-mir-139-5p	MIMAT0000250	HSP90AA1	3320	PAR-CLIP	21572407	Unspecified
	hsa-mir-139-5p	MIMAT0000250	IGF1R	3480	Luciferase reporter assay//qRT-PCR//Western blot	22580051|24942287|26097570	Unspecified
	hsa-mir-139-5p	MIMAT0000250	JUN	3725	ChIP-seq//Flow//Luciferase reporter assay//qRT-PCR//Western blot	25499265	Unspecified
	hsa-mir-139-5p	MIMAT0000250	KCND3	3752	PAR-CLIP	23592263	Unspecified
	hsa-mir-139-5p	MIMAT0000250	KPNA2	3838	PAR-CLIP	23592263|24398324|22012620|21572407|20371350|27292025	Unspecified
	hsa-mir-139-5p	MIMAT0000250	TNPO1	3842	PAR-CLIP	21572407	Unspecified
	hsa-mir-139-5p	MIMAT0000250	MCL1	4170	Immunohistochemistry//Luciferase reporter assay//PAR-CLIP//qRT-PCR//Western blot	23557151|23592263|23551751	Unspecified
	hsa-mir-139-5p	MIMAT0000250	MET	4233	Immunofluorescence//Luciferase reporter assay//qRT-PCR//Western blot	26497851	Unspecified
	hsa-mir-139-5p	MIMAT0000250	MMP11	4320	Luciferase reporter assay//Microarray//qRT-PCR//Western blot	27355528	Unspecified
	hsa-mir-139-5p	MIMAT0000250	NFKB1	4790	Luciferase reporter assay	24158791	Unspecified
	hsa-mir-139-5p	MIMAT0000250	NOTCH1	4851	Luciferase reporter assay//qRT-PCR//Western blot//Wstern blot	24885920|27738333|26299922	Unspecified
	hsa-mir-139-5p	MIMAT0000250	PDE4D	5144	Immunoblot//Luciferase reporter assay//qRT-PCR	27383270	Unspecified
	hsa-mir-139-5p	MIMAT0000250	PIK3CA	5290	Luciferase reporter assay	24158791	Unspecified
	hsa-mir-139-5p	MIMAT0000250	PTGFRN	5738	HITS-CLIP	23313552	Unspecified
	hsa-mir-139-5p	MIMAT0000250	RAP1B	5908	Luciferase reporter assay//PAR-CLIP//qRT-PCR//Western blot	24942287|23592263	Unspecified
	hsa-mir-139-5p	MIMAT0000250	RPS23	6228	PAR-CLIP	23446348|20371350	Unspecified
	hsa-mir-139-5p	MIMAT0000250	RPS26	6231	CLASH	23622248	Unspecified
	hsa-mir-139-5p	MIMAT0000250	RREB1	6239	PAR-CLIP	20371350	Unspecified
	hsa-mir-139-5p	MIMAT0000250	SMARCA4	6597	Northern blot//qRT-PCR//Western blot	27605510	Unspecified
	hsa-mir-139-5p	MIMAT0000250	SRPK1	6732	PAR-CLIP	20371350	Unspecified
	hsa-mir-139-5p	MIMAT0000250	SYT5	6861	HITS-CLIP	23824327	Unspecified
	hsa-mir-139-5p	MIMAT0000250	TAF13	6884	PAR-CLIP	27292025	Unspecified
	hsa-mir-139-5p	MIMAT0000250	TCF12	6938	PAR-CLIP	22100165	Unspecified
	hsa-mir-139-5p	MIMAT0000250	KLF10	7071	HITS-CLIP	23313552	Unspecified
	hsa-mir-139-5p	MIMAT0000250	TPD52	7163	Luciferase reporter assay//qRT-PCR//Western blot	27785063	Unspecified
	hsa-mir-139-5p	MIMAT0000250	WNT1	7471	Luciferase reporter assay//Western blot	25529604	Unspecified
	hsa-mir-139-5p	MIMAT0000250	BTG2	7832	PAR-CLIP	24398324	Unspecified
	hsa-mir-139-5p	MIMAT0000250	CXCR4	7852	ChIP-seq//Flow//Immunohistochemistry//In situ hybridization//Luciferase reporter assay//Microarray//Northern blot//qRT-PCR//Western blot	21925125|24318902	Unspecified
	hsa-mir-139-5p	MIMAT0000250	SGPL1	8879	PAR-CLIP	23592263	Unspecified
	hsa-mir-139-5p	MIMAT0000250	GLP2R	9340	PAR-CLIP	22012620	Unspecified
	hsa-mir-139-5p	MIMAT0000250	ROCK2	9475	Luciferase reporter assay//qRT-PCR//Western blot	24942287	Unspecified
	hsa-mir-139-5p	MIMAT0000250	PDE4DIP	9659	HITS-CLIP//PAR-CLIP	22012620|23824327|23706177|27418678	Unspecified
	hsa-mir-139-5p	MIMAT0000250	USP6NL	9712	HITS-CLIP//PAR-CLIP	23446348|22012620|21572407|20371350|23313552	Unspecified
	hsa-mir-139-5p	MIMAT0000250	ARHGAP32	9743	PAR-CLIP	20371350	Unspecified
	hsa-mir-139-5p	MIMAT0000250	MLEC	9761	HITS-CLIP	23313552	Unspecified
	hsa-mir-139-5p	MIMAT0000250	PSME3	10197	PAR-CLIP	26701625	Unspecified
	hsa-mir-139-5p	MIMAT0000250	STAMBP	10617	PAR-CLIP	21572407	Unspecified
	hsa-mir-139-5p	MIMAT0000250	SUGT1	10910	PAR-CLIP	23592263	Unspecified
	hsa-mir-139-5p	MIMAT0000250	GABARAP	11337	PAR-CLIP	23592263	Unspecified
	hsa-mir-139-5p	MIMAT0000250	OIP5	11339	Luciferase reporter assay//qRT-PCR//Western blot	27916718	Unspecified
	hsa-mir-139-5p	MIMAT0000250	ZHX2	22882	Luciferase reporter assay	24158791	Unspecified
	hsa-mir-139-5p	MIMAT0000250	CCT5	22948	PAR-CLIP	22012620|20371350|27292025	Unspecified
	hsa-mir-139-5p	MIMAT0000250	FNBP4	23360	HITS-CLIP	19536157	Unspecified
	hsa-mir-139-5p	MIMAT0000250	SLC39A6	25800	PAR-CLIP	21572407	Unspecified
	hsa-mir-139-5p	MIMAT0000250	CLIC4	25932	PAR-CLIP	23446348|22012620	Unspecified
	hsa-mir-139-5p	MIMAT0000250	FAM162A	26355	Luciferase reporter assay	24333693	Unspecified
	hsa-mir-139-5p	MIMAT0000250	TNRC6A	27327	PAR-CLIP	23592263	Unspecified
	hsa-mir-139-5p	MIMAT0000250	TMED7	51014	PAR-CLIP	23592263	Unspecified
	hsa-mir-139-5p	MIMAT0000250	HOOK1	51361	PAR-CLIP	22100165	Unspecified
	hsa-mir-139-5p	MIMAT0000250	PEX5L	51555	PAR-CLIP	23446348|22012620|27292025	Unspecified
	hsa-mir-139-5p	MIMAT0000250	YTHDF1	54915	PAR-CLIP	20371350	Unspecified
	hsa-mir-139-5p	MIMAT0000250	TMEM19	55266	PAR-CLIP	23592263	Unspecified
	hsa-mir-139-5p	MIMAT0000250	RHOT1	55288	Luciferase reporter assay	24158791	Unspecified
	hsa-mir-139-5p	MIMAT0000250	CAND1	55832	PAR-CLIP	23592263	Unspecified
	hsa-mir-139-5p	MIMAT0000250	CTTNBP2NL	55917	HITS-CLIP	23824327	Unspecified
	hsa-mir-139-5p	MIMAT0000250	KCNQ5	56479	HITS-CLIP	19536157	Unspecified
	hsa-mir-139-5p	MIMAT0000250	C21orf59	56683	PAR-CLIP	27292025	Unspecified
	hsa-mir-139-5p	MIMAT0000250	DUSP22	56940	HITS-CLIP	23824327	Unspecified
	hsa-mir-139-5p	MIMAT0000250	CIAPIN1	57019	PAR-CLIP	23592263	Unspecified
	hsa-mir-139-5p	MIMAT0000250	MKL2	57496	PAR-CLIP	22012620	Unspecified
	hsa-mir-139-5p	MIMAT0000250	ZBTB26	57684	HITS-CLIP	23824327	Unspecified
	hsa-mir-139-5p	MIMAT0000250	RAP2C	57826	PAR-CLIP	27292025	Unspecified
	hsa-mir-139-5p	MIMAT0000250	ADGRL4	64123	Luciferase reporter assay//Western blot	26449464	Unspecified
	hsa-mir-139-5p	MIMAT0000250	IPPK	64768	PAR-CLIP	23592263	Unspecified
	hsa-mir-139-5p	MIMAT0000250	TAF1D	79101	HITS-CLIP//PAR-CLIP	23592263|23706177	Unspecified
	hsa-mir-139-5p	MIMAT0000250	DERL1	79139	PAR-CLIP	22291592	Unspecified
	hsa-mir-139-5p	MIMAT0000250	PAGR1	79447	HITS-CLIP//PAR-CLIP	20371350|23824327	Unspecified
	hsa-mir-139-5p	MIMAT0000250	KLHL36	79786	PAR-CLIP	26701625	Unspecified
	hsa-mir-139-5p	MIMAT0000250	TMC7	79905	PAR-CLIP	23592263|23446348|22012620|20371350	Unspecified
	hsa-mir-139-5p	MIMAT0000250	FBXL18	80028	HITS-CLIP	23313552	Unspecified
	hsa-mir-139-5p	MIMAT0000250	CHD9	80205	HITS-CLIP	23313552	Unspecified
	hsa-mir-139-5p	MIMAT0000250	SPRY4	81848	PAR-CLIP	23592263|26701625	Unspecified
	hsa-mir-139-5p	MIMAT0000250	LCOR	84458	PAR-CLIP	23446348|22012620|21572407|20371350	Unspecified
	hsa-mir-139-5p	MIMAT0000250	2021-03-09	92979	PAR-CLIP	21572407	Unspecified
	hsa-mir-139-5p	MIMAT0000250	TGS1	96764	CLASH	23622248	Unspecified
	hsa-mir-139-5p	MIMAT0000250	PDZD8	118987	PAR-CLIP	23592263	Unspecified
	hsa-mir-139-5p	MIMAT0000250	UHMK1	127933	HITS-CLIP	23313552	Unspecified
	hsa-mir-139-5p	MIMAT0000250	DCBLD2	131566	PAR-CLIP	26701625	Unspecified
	hsa-mir-139-5p	MIMAT0000250	ZNF480	147657	PAR-CLIP	22100165	Unspecified
	hsa-mir-139-5p	MIMAT0000250	B3GALNT2	148789	PAR-CLIP	27292025	Unspecified
	hsa-mir-139-5p	MIMAT0000250	FAM84B	157638	PAR-CLIP	24398324	Unspecified
	hsa-mir-139-5p	MIMAT0000250	PAPD4	167153	PAR-CLIP	21572407	Unspecified
	hsa-mir-139-5p	MIMAT0000250	ADAMTS17	170691	PAR-CLIP	22291592	Unspecified
	hsa-mir-139-5p	MIMAT0000250	ZNF431	170959	PAR-CLIP	22012620	Unspecified
	hsa-mir-139-5p	MIMAT0000250	ZNF367	195828	HITS-CLIP//PAR-CLIP	23592263|24398324|23446348|21572407|20371350|26701625	Unspecified
	hsa-mir-139-5p	MIMAT0000250	SPATA13	221178	PAR-CLIP	23592263|27292025	Unspecified
	hsa-mir-139-5p	MIMAT0000250	EPGN	255324	PAR-CLIP	22291592	Unspecified
	hsa-mir-139-5p	MIMAT0000250	KSR2	283455	PAR-CLIP	23592263	Unspecified
	hsa-mir-139-5p	MIMAT0000250	TMPRSS12	283471	PAR-CLIP	22012620	Unspecified
	hsa-mir-139-5p	MIMAT0000250	DCAF4L1	285429	HITS-CLIP	23824327	Unspecified
	hsa-mir-139-5p	MIMAT0000250	NANOGNB	360030	PAR-CLIP	22012620	Unspecified
	hsa-mir-139-5p	MIMAT0000250	NCR3LG1	374383	HITS-CLIP	23313552	Unspecified
	hsa-mir-139-5p	MIMAT0000250	ZBTB34	403341	PAR-CLIP	24398324	Unspecified
	hsa-mir-139-5p	MIMAT0000250	BCL2L15	440603	PAR-CLIP	22012620	Unspecified
	hsa-mir-139-5p	MIMAT0000250	PGAM4	441531	PAR-CLIP	23592263	Unspecified
	hsa-mir-181a-3p	MIMAT0000270	ARHGDIA	396	PAR-CLIP	26701625	Unspecified
	hsa-mir-181a-3p	MIMAT0000270	MARK2	2011	PAR-CLIP	26701625	Unspecified
	hsa-mir-181a-3p	MIMAT0000270	CFHR3	10878	HITS-CLIP	19536157	Unspecified
	hsa-mir-181a-3p	MIMAT0000270	PRR11	55771	HITS-CLIP	23824327	Unspecified
	hsa-mir-181a-3p	MIMAT0000270	WDR13	64743	HITS-CLIP	23824327|27418678	Unspecified
	hsa-mir-181a-3p	MIMAT0000270	ZNF426	79088	HITS-CLIP	27418678	Unspecified
	hsa-mir-181a-3p	MIMAT0000270	NANOG	79923	Luciferase reporter assay	23344176	Unspecified
	hsa-mir-181a-3p	MIMAT0000270	CTC1	80169	PAR-CLIP	23446348|20371350|26701625|27292025	Unspecified
	hsa-mir-181a-3p	MIMAT0000270	VMP1	81671	HITS-CLIP//PAR-CLIP	23592263|21572407|20371350|24906430|23706177|23313552|22927820|26701625|27292025|27418678|28735896	Unspecified
	hsa-mir-181a-3p	MIMAT0000270	HOOK3	84376	CLASH	23622248	Unspecified
	hsa-mir-223-3p	MIMAT0000280	PARP1	142	Luciferase reporter assay//Microarray//qRT-PCR//Western blot	23757351	Unspecified
	hsa-mir-223-3p	MIMAT0000280	RHOB	388	Immunofluorescence//Luciferase reporter assay//qRT-PCR//Western blot	19850724|22080513|23094093|27121304	Unspecified
	hsa-mir-223-3p	MIMAT0000280	ATM	472	Luciferase reporter assay//qRT-PCR//Western blot	24606854	Unspecified
	hsa-mir-223-3p	MIMAT0000280	PRDM1	639	Luciferase reporter assay//Microarray//qRT-PCR//Western blot	24438193|22815788	Unspecified
	hsa-mir-223-3p	MIMAT0000280	SCARB1	949	Luciferase reporter assay	23459944	Unspecified
	hsa-mir-223-3p	MIMAT0000280	CDC27	996	Luciferase reporter assay	24324762	Unspecified
	hsa-mir-223-3p	MIMAT0000280	CDK2	1017	Flow//Luciferase reporter assay//qRT-PCR//Western blot	24137330	Unspecified
	hsa-mir-223-3p	MIMAT0000280	CDS1	1040	Microarray//qRT-PCR	22815788	Unspecified
	hsa-mir-223-3p	MIMAT0000280	CFTR	1080	Luciferase reporter assay//qRT-PCR	23436935	Unspecified
	hsa-mir-223-3p	MIMAT0000280	CHUK	1147	Luciferase reporter assay//qRT-PCR//Western blot	20711193	Unspecified
	hsa-mir-223-3p	MIMAT0000280	CYB5A	1528	Luciferase reporter assay//qRT-PCR//Western blot	24078287	Unspecified
	hsa-mir-223-3p	MIMAT0000280	E2F1	1869	Luciferase reporter assay//Western blot	20029046	Unspecified
	hsa-mir-223-3p	MIMAT0000280	ECT2	1894	Luciferase reporter assay//Western blot	23601845	Unspecified
	hsa-mir-223-3p	MIMAT0000280	F3	2152	PAR-CLIP	23592263|23446348|21572407|20371350|26701625	Unspecified
	hsa-mir-223-3p	MIMAT0000280	FABP7	2173	PAR-CLIP	22012620	Unspecified
	hsa-mir-223-3p	MIMAT0000280	FOXO1	2308	Flow//Immunocytochemistry//Luciferase reporter assay//qRT-PCR//Western blot	22569260|24324762	Unspecified
	hsa-mir-223-3p	MIMAT0000280	FOXO3	2309	Luciferase reporter assay	24324762	Unspecified
	hsa-mir-223-3p	MIMAT0000280	MKNK2	2872	PAR-CLIP	23592263|20371350	Unspecified
	hsa-mir-223-3p	MIMAT0000280	CXCL2	2920	Luciferase reporter assay	24084739	Unspecified
	hsa-mir-223-3p	MIMAT0000280	IGF1R	3480	Luciferase reporter assay//Microarray//qRT-PCR//QRTPCR//Western blot	22073238|24307738|24816316|24324762	Unspecified
	hsa-mir-223-3p	MIMAT0000280	IL6	3569	Luciferase reporter assay	24084739	Unspecified
	hsa-mir-223-3p	MIMAT0000280	IL6ST	3572	PAR-CLIP	23592263|22012620	Unspecified
	hsa-mir-223-3p	MIMAT0000280	ITGB1	3688	PAR-CLIP	20371350	Unspecified
	hsa-mir-223-3p	MIMAT0000280	STMN1	3925	Flow//Immunohistochemistry//Luciferase assay//Luciferase reporter assay//qRT-PCR//QRTPCR//Western blot	18555017|22470493|23584479|25824152	Unspecified
	hsa-mir-223-3p	MIMAT0000280	LGALS8	3964	HITS-CLIP	28735896	Unspecified
	hsa-mir-223-3p	MIMAT0000280	LIF	3976	Luciferase reporter assay//Western blot	22080513	Unspecified
	hsa-mir-223-3p	MIMAT0000280	LMO2	4005	Luciferase reporter assay//Next Generation Sequencing (NGS)//qRT-PCR//Reporter assay//RNA-binding protein immunoprecipitation//Western blot	19278969|19017354|28303002	Unspecified
	hsa-mir-223-3p	MIMAT0000280	CAPRIN1	4076	Luciferase reporter assay//qRT-PCR//Western blot	23953883	Unspecified
	hsa-mir-223-3p	MIMAT0000280	MDM2	4193	PAR-CLIP	23592263	Unspecified
	hsa-mir-223-3p	MIMAT0000280	MEF2C	4208	Immunofluorescence//Luciferase reporter assay//qRT-PCR//Western blot	18278031|23094093	Unspecified
	hsa-mir-223-3p	MIMAT0000280	2021-09-02	4735	PAR-CLIP	22012620	Unspecified
	hsa-mir-223-3p	MIMAT0000280	NFIA	4774	Luciferase reporter assay//Microarray//qRT-PCR//Reporter assay//Western blot	17996649|17260024|16325577	Unspecified
	hsa-mir-223-3p	MIMAT0000280	NFIX	4784	Luciferase reporter assay	19850724	Unspecified
	hsa-mir-223-3p	MIMAT0000280	NOVA2	4858	PAR-CLIP	23592263	Unspecified
	hsa-mir-223-3p	MIMAT0000280	PAX4	5078	HITS-CLIP	23313552	Unspecified
	hsa-mir-223-3p	MIMAT0000280	PAX6	5080	Immunohistochemistry//Luciferase reporter assay//qRT-PCR//Western blot	23970099	Unspecified
	hsa-mir-223-3p	MIMAT0000280	ABCB1	5243	GFP reporter assay//qRT-PCR//Western blot	23925649	Unspecified
	hsa-mir-223-3p	MIMAT0000280	TWF1	5756	Microarray//qRT-PCR	22815788	Unspecified
	hsa-mir-223-3p	MIMAT0000280	RANGAP1	5905	HITS-CLIP	23824327	Unspecified
	hsa-mir-223-3p	MIMAT0000280	MSMO1	6307	Microarray//PAR-CLIP//qRT-PCR	21572407|22815788	Unspecified
	hsa-mir-223-3p	MIMAT0000280	CCL3	6348	Luciferase reporter assay	24084739	Unspecified
	hsa-mir-223-3p	MIMAT0000280	SLC2A4	6517	Flow//Immunoblot//Immunofluorescence//Immunohistochemistry//Immunoprecipitaion//In situ hybridization//Luciferase reporter assay//Northern blot//qRT-PCR	20080987	Unspecified
	hsa-mir-223-3p	MIMAT0000280	SMARCD1	6602	Microarray//qRT-PCR	23757351	Unspecified
	hsa-mir-223-3p	MIMAT0000280	SP1	6667	Luciferase reporter assay	24324762	Unspecified
	hsa-mir-223-3p	MIMAT0000280	SP3	6670	Luciferase reporter assay//Western blot	22080513	Unspecified
	hsa-mir-223-3p	MIMAT0000280	STAT1	6772	Luciferase reporter assay//qRT-PCR//Western blot	26025667	Unspecified
	hsa-mir-223-3p	MIMAT0000280	STAT3	6774	qRT-PCR//Western blot	26348153	Unspecified
	hsa-mir-223-3p	MIMAT0000280	STAT5A	6776	Luciferase reporter assay//qRT-PCR	24400121	Unspecified
	hsa-mir-223-3p	MIMAT0000280	TAL1	6886	ChIP-seq//Microarray//Western blot	23857984	Unspecified
	hsa-mir-223-3p	MIMAT0000280	ZEB1	6935	Luciferase reporter assay	27744452	Unspecified
	hsa-mir-223-3p	MIMAT0000280	TP53	7157	PAR-CLIP	23592263	Unspecified
	hsa-mir-223-3p	MIMAT0000280	HSP90B1	7184	Luciferase reporter assay//Western blot	23208072|25880332	Unspecified
	hsa-mir-223-3p	MIMAT0000280	SLC7A5	8140	PAR-CLIP	23592263|24398324|22012620|26701625	Unspecified
	hsa-mir-223-3p	MIMAT0000280	WASL	8976	PAR-CLIP	23446348	Unspecified
	hsa-mir-223-3p	MIMAT0000280	ARTN	9048	Luciferase reporter assay//qRT-PCR//Western blot	21453483	Unspecified
	hsa-mir-223-3p	MIMAT0000280	SYNGR2	9144	PAR-CLIP	27292025	Unspecified
	hsa-mir-223-3p	MIMAT0000280	BAG2	9532	PAR-CLIP	22100165	Unspecified
	hsa-mir-223-3p	MIMAT0000280	SECISBP2L	9728	Microarray//qRT-PCR	22815788	Unspecified
	hsa-mir-223-3p	MIMAT0000280	TOX	9760	Immunohistochemistry//Luciferase reporter assay//qRT-PCR//Western blot	24304814	Unspecified
	hsa-mir-223-3p	MIMAT0000280	MAFB	9935	Luciferase reporter assay//Microarray//qRT-PCR//Western blot	26055874	Unspecified
	hsa-mir-223-3p	MIMAT0000280	NAMPT	10135	Microarray//qRT-PCR	22815788	Unspecified
	hsa-mir-223-3p	MIMAT0000280	SEMA3A	10371	qRT-PCR//Western blot	26348153	Unspecified
	hsa-mir-223-3p	MIMAT0000280	MYL9	10398	Luciferase reporter assay	27121304	Unspecified
	hsa-mir-223-3p	MIMAT0000280	HAX1	10456	Luciferase reporter assay//qRT-PCR//Western blot	27618431	Unspecified
	hsa-mir-223-3p	MIMAT0000280	ZBTB18	10472	PAR-CLIP	23446348|20371350	Unspecified
	hsa-mir-223-3p	MIMAT0000280	CARM1	10498	ChIP-seq//Flow//Luciferase reporter assay//qRT-PCR//Western blot	24332853	Unspecified
	hsa-mir-223-3p	MIMAT0000280	HEXIM1	10614	HITS-CLIP	23313552	Unspecified
	hsa-mir-223-3p	MIMAT0000280	POLR3G	10622	Luciferase reporter assay	24324762	Unspecified
	hsa-mir-223-3p	MIMAT0000280	SLC12A7	10723	PAR-CLIP	27292025	Unspecified
	hsa-mir-223-3p	MIMAT0000280	ZNF460	10794	HITS-CLIP	23313552	Unspecified
	hsa-mir-223-3p	MIMAT0000280	RRAS2	22800	HITS-CLIP//PAR-CLIP	23592263|22012620|21572407|20371350|26701625|27292025	Unspecified
	hsa-mir-223-3p	MIMAT0000280	ZNF365	22891	Microarray//qRT-PCR	22815788	Unspecified
	hsa-mir-223-3p	MIMAT0000280	NMNAT2	23057	HITS-CLIP	23824327|27418678	Unspecified
	hsa-mir-223-3p	MIMAT0000280	GPATCH8	23131	HITS-CLIP	23824327	Unspecified
	hsa-mir-223-3p	MIMAT0000280	EPB41L3	23136	Luciferase reporter assay//Western blot	21628394	Unspecified
	hsa-mir-223-3p	MIMAT0000280	PRRC2C	23215	PAR-CLIP	27292025	Unspecified
	hsa-mir-223-3p	MIMAT0000280	CHMP2B	25978	PAR-CLIP	23446348	Unspecified
	hsa-mir-223-3p	MIMAT0000280	PHF19	26147	PAR-CLIP	23446348	Unspecified
	hsa-mir-223-3p	MIMAT0000280	LATS2	26524	PAR-CLIP	23592263|26701625|27292025	Unspecified
	hsa-mir-223-3p	MIMAT0000280	SNX24	28966	Microarray//qRT-PCR	22815788	Unspecified
	hsa-mir-223-3p	MIMAT0000280	TRPV2	51393	HITS-CLIP	21572407	Unspecified
	hsa-mir-223-3p	MIMAT0000280	MTRF1L	54516	PAR-CLIP	23592263	Unspecified
	hsa-mir-223-3p	MIMAT0000280	C9orf40	55071	PAR-CLIP	23446348|21572407|20371350	Unspecified
	hsa-mir-223-3p	MIMAT0000280	RIF1	55183	PAR-CLIP	23592263	Unspecified
	hsa-mir-223-3p	MIMAT0000280	ARL8B	55207	PAR-CLIP	22012620	Unspecified
	hsa-mir-223-3p	MIMAT0000280	FBXW7	55294	Flow//Luciferase reporter assay//Microarray//qRT-PCR//Western blot	22270966|24324762|25888377|25159729|28000896	Unspecified
	hsa-mir-223-3p	MIMAT0000280	PTBP2	58155	Luciferase reporter assay//qRT-PCR	23174904	Unspecified
	hsa-mir-223-3p	MIMAT0000280	SINHCAF	58516	PAR-CLIP	20371350	Unspecified
	hsa-mir-223-3p	MIMAT0000280	CACNG8	59283	HITS-CLIP	23824327	Unspecified
	hsa-mir-223-3p	MIMAT0000280	NSUN3	63899	PAR-CLIP	22100165	Unspecified
	hsa-mir-223-3p	MIMAT0000280	SPPL2A	84888	PAR-CLIP	24398324|21572407	Unspecified
	hsa-mir-223-3p	MIMAT0000280	TMEM67	91147	PAR-CLIP	22012620	Unspecified
	hsa-mir-223-3p	MIMAT0000280	NLRP3	114548	Luciferase reporter assay//qRT-PCR//Western blot	28302726	Unspecified
	hsa-mir-223-3p	MIMAT0000280	PDZD8	118987	PAR-CLIP	21572407	Unspecified
	hsa-mir-223-3p	MIMAT0000280	SESN3	143686	PAR-CLIP	23592263	Unspecified
	hsa-mir-223-3p	MIMAT0000280	TMEM64	169200	PAR-CLIP	23592263	Unspecified
	hsa-mir-223-3p	MIMAT0000280	POTEG	404785	PAR-CLIP	26701625|27292025	Unspecified
	hsa-mir-223-3p	MIMAT0000280	POTEM	641455	PAR-CLIP	26701625|27292025	Unspecified
	hsa-mir-224-5p	MIMAT0000281	ARL4D	379	HITS-CLIP	19536157	Unspecified
	hsa-mir-224-5p	MIMAT0000281	ARSB	411	CLASH	23622248	Unspecified
	hsa-mir-224-5p	MIMAT0000281	CCND1	595	PAR-CLIP	26701625	Unspecified
	hsa-mir-224-5p	MIMAT0000281	BCL2	596	Microarray//qRT-PCR//Western blot	22989374	Unspecified
	hsa-mir-224-5p	MIMAT0000281	CASP3	836	Luciferase reporter assay//Western blot	26307684	Unspecified
	hsa-mir-224-5p	MIMAT0000281	CASP7	840	Luciferase reporter assay//qRT-PCR//Western blot	26307684	Unspecified
	hsa-mir-224-5p	MIMAT0000281	CD40	958	Microarray//qRT-PCR	19475450	Unspecified
	hsa-mir-224-5p	MIMAT0000281	CDC42	998	Luciferase reporter assay//Microarray//qRT-PCR//Western blot	20023705|24817781|22989374	Unspecified
	hsa-mir-224-5p	MIMAT0000281	CDH1	999	Luciferase reporter assay//qRT-PCR//Western blot	22989374|25804630	Unspecified
	hsa-mir-224-5p	MIMAT0000281	AP2M1	1173	Luciferase reporter assay	20065103	Unspecified
	hsa-mir-224-5p	MIMAT0000281	COX6B1	1340	PAR-CLIP	21572407|20371350	Unspecified
	hsa-mir-224-5p	MIMAT0000281	CSTF2	1478	PAR-CLIP	20371350	Unspecified
	hsa-mir-224-5p	MIMAT0000281	DIO1	1733	Luciferase reporter assay//qRT-PCR//Western blot	21912701	Unspecified
	hsa-mir-224-5p	MIMAT0000281	DPYSL2	1808	qRT-PCR//Western blot	23667495	Unspecified
	hsa-mir-224-5p	MIMAT0000281	EDNRA	1909	Immunofluorescence//In situ hybridization//Luciferase reporter assay//Northern blot//qRT-PCR//Western blot	20827281	Unspecified
	hsa-mir-224-5p	MIMAT0000281	EFNA3	1944	PAR-CLIP	20371350	Unspecified
	hsa-mir-224-5p	MIMAT0000281	EYA4	2070	Immunofluorescence//In situ hybridization//Luciferase reporter assay//Northern blot//qRT-PCR//Western blot	20827281	Unspecified
	hsa-mir-224-5p	MIMAT0000281	F3	2152	PAR-CLIP	23592263|23446348|21572407|20371350|26701625	Unspecified
	hsa-mir-224-5p	MIMAT0000281	FOSB	2354	Luciferase reporter assay	20065103	Unspecified
	hsa-mir-224-5p	MIMAT0000281	MTOR	2475	ChIP-seq//Immunofluorescence//Immunohistochemistry//Luciferase reporter assay//qRT-PCR//Western blot	27315344	Unspecified
	hsa-mir-224-5p	MIMAT0000281	GALNT1	2589	PAR-CLIP	22100165	Unspecified
	hsa-mir-224-5p	MIMAT0000281	GNA11	2767	HITS-CLIP	27418678	Unspecified
	hsa-mir-224-5p	MIMAT0000281	GSK3B	2932	Luciferase reporter assay	25588771	Unspecified
	hsa-mir-224-5p	MIMAT0000281	HNRNPC	3183	PAR-CLIP	24398324|27292025	Unspecified
	hsa-mir-224-5p	MIMAT0000281	HNRNPF	3185	PAR-CLIP	20371350	Unspecified
	hsa-mir-224-5p	MIMAT0000281	HOXB3	3213	PAR-CLIP	23446348|21572407	Unspecified
	hsa-mir-224-5p	MIMAT0000281	HOXD10	3236	Luciferase reporter assay//qRT-PCR//Western blot	24219032	Unspecified
	hsa-mir-224-5p	MIMAT0000281	HSP90AA1	3320	PAR-CLIP	23446348|20371350|26701625	Unspecified
	hsa-mir-224-5p	MIMAT0000281	IGF1R	3480	PAR-CLIP	20371350	Unspecified
	hsa-mir-224-5p	MIMAT0000281	KRAS	3845	qRT-PCR//Western blot	23667495	Unspecified
	hsa-mir-224-5p	MIMAT0000281	SMAD4	4089	Luciferase reporter assay//qRT-PCR//Western blot	20118412|23922662|25804630	Unspecified
	hsa-mir-224-5p	MIMAT0000281	MITF	4286	HITS-CLIP	23313552	Unspecified
	hsa-mir-224-5p	MIMAT0000281	MOCS2	4338	HITS-CLIP	19536157	Unspecified
	hsa-mir-224-5p	MIMAT0000281	ABCC1	4363	HITS-CLIP	23313552	Unspecified
	hsa-mir-224-5p	MIMAT0000281	NIT1	4817	Luciferase reporter assay	20065103	Unspecified
	hsa-mir-224-5p	MIMAT0000281	PEBP1	5037	Flow//Luciferase reporter assay//qRT-PCR//Western blot	22809510|25017365	Unspecified
	hsa-mir-224-5p	MIMAT0000281	SERPINE1	5054	PAR-CLIP	22012620	Unspecified
	hsa-mir-224-5p	MIMAT0000281	PAK2	5062	Microarray//qRT-PCR//Western blot	22989374	Unspecified
	hsa-mir-224-5p	MIMAT0000281	PDGFRB	5159	Microarray//Northern blot	16331254	Unspecified
	hsa-mir-224-5p	MIMAT0000281	SERPINF2	5345	qRT-PCR//Western blot	24785373	Unspecified
	hsa-mir-224-5p	MIMAT0000281	MAP2K2	5605	HITS-CLIP	23824327	Unspecified
	hsa-mir-224-5p	MIMAT0000281	KLK10	5655	Luciferase reporter assay//qRT-PCR	20354523	Unspecified
	hsa-mir-224-5p	MIMAT0000281	PSMD3	5709	PAR-CLIP	23592263	Unspecified
	hsa-mir-224-5p	MIMAT0000281	PTX3	5806	Luciferase reporter assay//qRT-PCR//Western blot	24470395	Unspecified
	hsa-mir-224-5p	MIMAT0000281	RAC1	5879	Luciferase reporter assay	27222381	Unspecified
	hsa-mir-224-5p	MIMAT0000281	RBM3	5935	HITS-CLIP	23824327|19536157	Unspecified
	hsa-mir-224-5p	MIMAT0000281	RPL15	6138	PAR-CLIP	20371350	Unspecified
	hsa-mir-224-5p	MIMAT0000281	TIAL1	7073	HITS-CLIP	23824327	Unspecified
	hsa-mir-224-5p	MIMAT0000281	TPD52	7163	Luciferase reporter assay//qRT-PCR//Western blot	24768995	Unspecified
	hsa-mir-224-5p	MIMAT0000281	TPR	7175	PAR-CLIP	22012620	Unspecified
	hsa-mir-224-5p	MIMAT0000281	WRN	7486	PAR-CLIP	23592263	Unspecified
	hsa-mir-224-5p	MIMAT0000281	XPO1	7514	PAR-CLIP	21572407|20371350	Unspecified
	hsa-mir-224-5p	MIMAT0000281	YES1	7525	PAR-CLIP	22012620	Unspecified
	hsa-mir-224-5p	MIMAT0000281	ZNF135	7694	PAR-CLIP	22012620	Unspecified
	hsa-mir-224-5p	MIMAT0000281	ZKSCAN8	7745	PAR-CLIP	23592263	Unspecified
	hsa-mir-224-5p	MIMAT0000281	ZNF207	7756	PAR-CLIP	21572407	Unspecified
	hsa-mir-224-5p	MIMAT0000281	CXCR4	7852	Luciferase reporter assay//qRT-PCR//Western blot	20023705	Unspecified
	hsa-mir-224-5p	MIMAT0000281	NCOA3	8202	PAR-CLIP	24398324	Unspecified
	hsa-mir-224-5p	MIMAT0000281	ENC1	8507	PAR-CLIP	21572407	Unspecified
	hsa-mir-224-5p	MIMAT0000281	API5	8539	Luciferase reporter assay//qRT-PCR//Western blot	18319255	Unspecified
	hsa-mir-224-5p	MIMAT0000281	APLN	8862	Luciferase reporter assay//Microarray//qRT-PCR//Western blot	25532941	Unspecified
	hsa-mir-224-5p	MIMAT0000281	MBD2	8932	ChIP-seq//In situ hybridization//Luciferase reporter assay//Microarray//qRT-PCR//Western blot	23770133	Unspecified
	hsa-mir-224-5p	MIMAT0000281	CLDN12	9069	PAR-CLIP	24398324|23446348|20371350|27292025	Unspecified
	hsa-mir-224-5p	MIMAT0000281	TCEAL1	9338	Flow//Luciferase reporter assay//Microarray//qRT-PCR//Western blot	23399735|26343737	Unspecified
	hsa-mir-224-5p	MIMAT0000281	QKI	9444	PAR-CLIP	23446348|21572407	Unspecified
	hsa-mir-224-5p	MIMAT0000281	MPDU1	9526	PAR-CLIP	23592263	Unspecified
	hsa-mir-224-5p	MIMAT0000281	USP6NL	9712	PAR-CLIP	23592263	Unspecified
	hsa-mir-224-5p	MIMAT0000281	SEC14L5	9717	PAR-CLIP	20371350	Unspecified
	hsa-mir-224-5p	MIMAT0000281	TOMM20	9804	PAR-CLIP	22012620|21572407|20371350	Unspecified
	hsa-mir-224-5p	MIMAT0000281	MED13	9969	PAR-CLIP	21572407	Unspecified
	hsa-mir-224-5p	MIMAT0000281	HIPK3	10114	HITS-CLIP	19536157	Unspecified
	hsa-mir-224-5p	MIMAT0000281	FEM1B	10116	PAR-CLIP	21572407|20371350	Unspecified
	hsa-mir-224-5p	MIMAT0000281	LHFPL2	10184	HITS-CLIP	23824327	Unspecified
	hsa-mir-224-5p	MIMAT0000281	TRIB1	10221	Luciferase reporter assay//Microarray/In situ hybridization//qRT-PCR//Western blot	24382668	Unspecified
	hsa-mir-224-5p	MIMAT0000281	COQ7	10229	HITS-CLIP	23824327	Unspecified
	hsa-mir-224-5p	MIMAT0000281	TXNIP	10628	PAR-CLIP	23446348|27292025	Unspecified
	hsa-mir-224-5p	MIMAT0000281	KDELR1	10945	HITS-CLIP	23313552	Unspecified
	hsa-mir-224-5p	MIMAT0000281	ADAP1	11033	PAR-CLIP	23446348|22012620|20371350	Unspecified
	hsa-mir-224-5p	MIMAT0000281	ZWINT	11130	PAR-CLIP	23592263|27292025	Unspecified
	hsa-mir-224-5p	MIMAT0000281	RASSF8	11228	ChIP-seq//Luciferase reporter assay//Northern blot//qRT-PCR//Western blot	28173803	Unspecified
	hsa-mir-224-5p	MIMAT0000281	ADNP2	22850	CLASH	23622248	Unspecified
	hsa-mir-224-5p	MIMAT0000281	PHLPP2	23035	Immunofluorescence//Luciferase reporter assay//qRT-PCR//Western blot	26245343	Unspecified
	hsa-mir-224-5p	MIMAT0000281	NCOA6	23054	Luciferase reporter assay	20065103	Unspecified
	hsa-mir-224-5p	MIMAT0000281	GGA2	23062	HITS-CLIP	27418678	Unspecified
	hsa-mir-224-5p	MIMAT0000281	PHLPP1	23239	Immunofluorescence//Immunoprecipitaion//Luciferase reporter assay//qRT-PCR//Western blot	23846336|26245343	Unspecified
	hsa-mir-224-5p	MIMAT0000281	ITGB3BP	23421	PAR-CLIP	22012620	Unspecified
	hsa-mir-224-5p	MIMAT0000281	KCTD2	23510	PAR-CLIP	24398324|21572407	Unspecified
	hsa-mir-224-5p	MIMAT0000281	RABGAP1	23637	PAR-CLIP	27292025	Unspecified
	hsa-mir-224-5p	MIMAT0000281	GABARAPL3	23766	HITS-CLIP	23824327	Unspecified
	hsa-mir-224-5p	MIMAT0000281	NPTN	27020	PAR-CLIP	21572407	Unspecified
	hsa-mir-224-5p	MIMAT0000281	TNRC6A	27327	PAR-CLIP	24398324	Unspecified
	hsa-mir-224-5p	MIMAT0000281	MYLIP	29116	PAR-CLIP	20371350	Unspecified
	hsa-mir-224-5p	MIMAT0000281	ASCC1	51008	HITS-CLIP	19536157	Unspecified
	hsa-mir-224-5p	MIMAT0000281	RAB9B	51209	Microarray//Northern blot	16331254	Unspecified
	hsa-mir-224-5p	MIMAT0000281	IL20RB	53833	HITS-CLIP	19536157	Unspecified
	hsa-mir-224-5p	MIMAT0000281	C21orf91	54149	HITS-CLIP	27418678	Unspecified
	hsa-mir-224-5p	MIMAT0000281	RETSAT	54884	PAR-CLIP	27292025	Unspecified
	hsa-mir-224-5p	MIMAT0000281	PELI1	57162	HITS-CLIP	23824327	Unspecified
	hsa-mir-224-5p	MIMAT0000281	SLC12A5	57468	PAR-CLIP	24398324	Unspecified
	hsa-mir-224-5p	MIMAT0000281	NUFIP2	57532	PAR-CLIP	23592263	Unspecified
	hsa-mir-224-5p	MIMAT0000281	SLC7A14	57709	PAR-CLIP	23446348	Unspecified
	hsa-mir-224-5p	MIMAT0000281	CACNG7	59284	PAR-CLIP	23446348|22012620|20371350	Unspecified
	hsa-mir-224-5p	MIMAT0000281	GNB4	59345	HITS-CLIP	23824327	Unspecified
	hsa-mir-224-5p	MIMAT0000281	GIGYF1	64599	PAR-CLIP	23592263	Unspecified
	hsa-mir-224-5p	MIMAT0000281	PRRG4	79056	PAR-CLIP	20371350	Unspecified
	hsa-mir-224-5p	MIMAT0000281	CHAC1	79094	PAR-CLIP	21572407|20371350	Unspecified
	hsa-mir-224-5p	MIMAT0000281	AKIRIN1	79647	PAR-CLIP	23592263|24398324|22012620|21572407|20371350	Unspecified
	hsa-mir-224-5p	MIMAT0000281	C12orf49	79794	PAR-CLIP	20371350	Unspecified
	hsa-mir-224-5p	MIMAT0000281	COASY	80347	PAR-CLIP	20371350	Unspecified
	hsa-mir-224-5p	MIMAT0000281	STARD5	80765	PAR-CLIP	22012620	Unspecified
	hsa-mir-224-5p	MIMAT0000281	KBTBD8	84541	PAR-CLIP	23446348|21572407	Unspecified
	hsa-mir-224-5p	MIMAT0000281	PIGO	84720	HITS-CLIP	23313552	Unspecified
	hsa-mir-224-5p	MIMAT0000281	ZNF585B	92285	PAR-CLIP	21572407	Unspecified
	hsa-mir-224-5p	MIMAT0000281	GORAB	92344	HITS-CLIP	23824327	Unspecified
	hsa-mir-224-5p	MIMAT0000281	TADA2B	93624	PAR-CLIP	23592263	Unspecified
	hsa-mir-224-5p	MIMAT0000281	KRT74	121391	HITS-CLIP	23824327	Unspecified
	hsa-mir-224-5p	MIMAT0000281	ZNF573	126231	PAR-CLIP	23592263	Unspecified
	hsa-mir-224-5p	MIMAT0000281	GRPEL2	134266	PAR-CLIP	20371350	Unspecified
	hsa-mir-224-5p	MIMAT0000281	TOM1L2	146691	PAR-CLIP	23708386	Unspecified
	hsa-mir-224-5p	MIMAT0000281	B3GALNT2	148789	PAR-CLIP	27292025	Unspecified
	hsa-mir-224-5p	MIMAT0000281	FAM84B	157638	PAR-CLIP	22012620	Unspecified
	hsa-mir-224-5p	MIMAT0000281	TMTC3	160418	PAR-CLIP	23592263	Unspecified
	hsa-mir-224-5p	MIMAT0000281	LONRF2	164832	HITS-CLIP	23824327	Unspecified
	hsa-mir-224-5p	MIMAT0000281	SLC41A1	254428	HITS-CLIP	23824327	Unspecified
	hsa-mir-224-5p	MIMAT0000281	C8orf46	254778	HITS-CLIP	23824327	Unspecified
	hsa-mir-224-5p	MIMAT0000281	SLC46A3	283537	PAR-CLIP	24398324	Unspecified
	hsa-mir-224-5p	MIMAT0000281	FRYL	285527	PAR-CLIP	26701625	Unspecified
	hsa-mir-224-5p	MIMAT0000281	RAB15	376267	PAR-CLIP	23592263|22012620	Unspecified
	hsa-mir-224-5p	MIMAT0000281	C17orf82	388407	PAR-CLIP	22012620	Unspecified
	hsa-mir-224-5p	MIMAT0000281	VGLL3	389136	HITS-CLIP	28735896	Unspecified
	hsa-mir-224-5p	MIMAT0000281	F8A2	474383	PAR-CLIP	23446348	Unspecified
	hsa-mir-224-5p	MIMAT0000281	F8A3	474384	PAR-CLIP	23446348	Unspecified
	hsa-mir-128-3p	MIMAT0000424	A2M	2	Microarray	17612493	Unspecified
	hsa-mir-128-3p	MIMAT0000424	ABCA1	19	Luciferase reporter assay//Microarray//qRT-PCR//Western blot	23990020	Unspecified
	hsa-mir-128-3p	MIMAT0000424	ACADM	34	Microarray	17612493	Unspecified
	hsa-mir-128-3p	MIMAT0000424	ADD1	118	PAR-CLIP	24398324	Unspecified
	hsa-mir-128-3p	MIMAT0000424	ADORA2B	136	Luciferase reporter assay//PAR-CLIP//qRT-PCR//Western blot	21572407|26478435	Unspecified
	hsa-mir-128-3p	MIMAT0000424	PARP1	142	CLASH	23622248	Unspecified
	hsa-mir-128-3p	MIMAT0000424	ALDH9A1	223	CLASH	23622248	Unspecified
	hsa-mir-128-3p	MIMAT0000424	APEX1	328	PAR-CLIP	23592263|20371350	Unspecified
	hsa-mir-128-3p	MIMAT0000424	ARF6	382	Microarray	17612493	Unspecified
	hsa-mir-128-3p	MIMAT0000424	ARHGAP5	394	Microarray	17612493	Unspecified
	hsa-mir-128-3p	MIMAT0000424	ZFHX3	463	PAR-CLIP	22012620|26701625	Unspecified
	hsa-mir-128-3p	MIMAT0000424	FXYD2	486	Microarray	17612493	Unspecified
	hsa-mir-128-3p	MIMAT0000424	ATP5A1	498	HITS-CLIP	23824327	Unspecified
	hsa-mir-128-3p	MIMAT0000424	ATP6V1C1	528	Microarray	17612493	Unspecified
	hsa-mir-128-3p	MIMAT0000424	AZGP1	563	Microarray	17612493	Unspecified
	hsa-mir-128-3p	MIMAT0000424	BAX	581	Luciferase reporter assay//qRT-PCR//Western blot	23526655	Unspecified
	hsa-mir-128-3p	MIMAT0000424	BMI1	648	Flow//Immunohistochemistry//In situ hybridization//Luciferase reporter assay//Microarray//Northern blot//qRT-PCR//Western blot	19010882|20574517|19941032|23019226|24903149|26717043	Unspecified
	hsa-mir-128-3p	MIMAT0000424	BMPR2	659	Microarray	17612493	Unspecified
	hsa-mir-128-3p	MIMAT0000424	BPGM	669	Microarray	17612493	Unspecified
	hsa-mir-128-3p	MIMAT0000424	BRCA2	675	Microarray	17612493	Unspecified
	hsa-mir-128-3p	MIMAT0000424	ZFP36L1	677	PAR-CLIP	23592263|24398324|20371350	Unspecified
	hsa-mir-128-3p	MIMAT0000424	KLF5	688	Microarray	17612493	Unspecified
	hsa-mir-128-3p	MIMAT0000424	BYSL	705	Sequencing	20371350	Unspecified
	hsa-mir-128-3p	MIMAT0000424	SERPING1	710	HITS-CLIP	23824327	Unspecified
	hsa-mir-128-3p	MIMAT0000424	CANX	821	PAR-CLIP	23592263|24398324|20371350	Unspecified
	hsa-mir-128-3p	MIMAT0000424	CASP3	836	Sequencing	20371350	Unspecified
	hsa-mir-128-3p	MIMAT0000424	CASQ2	845	Microarray	17612493	Unspecified
	hsa-mir-128-3p	MIMAT0000424	RUNX1	861	HITS-CLIP	23313552	Unspecified
	hsa-mir-128-3p	MIMAT0000424	CCNT1	904	PAR-CLIP	27292025	Unspecified
	hsa-mir-128-3p	MIMAT0000424	CDH5	1003	Microarray	17612493	Unspecified
	hsa-mir-128-3p	MIMAT0000424	CDH6	1004	PAR-CLIP	22100165	Unspecified
	hsa-mir-128-3p	MIMAT0000424	CETN1	1068	Microarray	17612493	Unspecified
	hsa-mir-128-3p	MIMAT0000424	CCR4	1233	HITS-CLIP	23824327	Unspecified
	hsa-mir-128-3p	MIMAT0000424	MAPK14	1432	Immunoblot//Luciferase reporter assay//qRT-PCR	23109423	Unspecified
	hsa-mir-128-3p	MIMAT0000424	CSF1	1435	Flow//Immunoblot//Luciferase reporter assay//qRT-PCR//Western blot	22909061|23019226|24415783	Unspecified
	hsa-mir-128-3p	MIMAT0000424	CSRP2	1466	PAR-CLIP	23592263|21572407	Unspecified
	hsa-mir-128-3p	MIMAT0000424	CTSZ	1522	Sequencing	20371350	Unspecified
	hsa-mir-128-3p	MIMAT0000424	CYP2C9	1559	EMSA//Luciferase reporter assay//qRT-PCR//Western blot	25704921	Unspecified
	hsa-mir-128-3p	MIMAT0000424	DARS	1615	HITS-CLIP	23824327	Unspecified
	hsa-mir-128-3p	MIMAT0000424	DCK	1633	Microarray	17612493	Unspecified
	hsa-mir-128-3p	MIMAT0000424	DCX	1641	Luciferase reporter assay//qRT-PCR//Western blot	19713529	Unspecified
	hsa-mir-128-3p	MIMAT0000424	DDX6	1656	PAR-CLIP	23592263|26701625	Unspecified
	hsa-mir-128-3p	MIMAT0000424	DSC3	1825	PAR-CLIP	27292025	Unspecified
	hsa-mir-128-3p	MIMAT0000424	SLC26A2	1836	HITS-CLIP	23824327	Unspecified
	hsa-mir-128-3p	MIMAT0000424	E2F3	1871	Luciferase reporter assay	18810376|19013014	Unspecified
	hsa-mir-128-3p	MIMAT0000424	EGFR	1956	Western blot	22853714	Unspecified
	hsa-mir-128-3p	MIMAT0000424	EIF5	1983	PAR-CLIP	23446348	Unspecified
	hsa-mir-128-3p	MIMAT0000424	EN2	2020	PAR-CLIP	21572407	Unspecified
	hsa-mir-128-3p	MIMAT0000424	EPB41L1	2036	Microarray	17612493	Unspecified
	hsa-mir-128-3p	MIMAT0000424	EPHB1	2047	Luciferase reporter assay//qRT-PCR//Western blot	23835497	Unspecified
	hsa-mir-128-3p	MIMAT0000424	EPHB2	2048	Luciferase reporter assay//qRT-PCR//Western blot	23835497	Unspecified
	hsa-mir-128-3p	MIMAT0000424	EYA4	2070	Microarray	17612493	Unspecified
	hsa-mir-128-3p	MIMAT0000424	ETF1	2107	CLASH	23622248	Unspecified
	hsa-mir-128-3p	MIMAT0000424	MTOR	2475	Chromatin immunoprecipitation//Immunoblot//Luciferase reporter assay//Microarray//qRT-PCR	27893811	Unspecified
	hsa-mir-128-3p	MIMAT0000424	FYN	2534	Microarray	17612493	Unspecified
	hsa-mir-128-3p	MIMAT0000424	XRCC6	2547	CLASH	23622248	Unspecified
	hsa-mir-128-3p	MIMAT0000424	GATA6	2627	Microarray	17612493	Unspecified
	hsa-mir-128-3p	MIMAT0000424	GBA	2629	PAR-CLIP	23592263	Unspecified
	hsa-mir-128-3p	MIMAT0000424	GCNT2	2651	Microarray	17612493	Unspecified
	hsa-mir-128-3p	MIMAT0000424	GDNF	2668	Microarray	17612493	Unspecified
	hsa-mir-128-3p	MIMAT0000424	B4GALT1	2683	Microarray	17612493	Unspecified
	hsa-mir-128-3p	MIMAT0000424	GLRX	2745	Microarray	17612493	Unspecified
	hsa-mir-128-3p	MIMAT0000424	GNAQ	2776	Microarray	17612493	Unspecified
	hsa-mir-128-3p	MIMAT0000424	GPI	2821	PAR-CLIP	27292025	Unspecified
	hsa-mir-128-3p	MIMAT0000424	MKNK2	2872	PAR-CLIP//Sequencing	20371350|23592263	Unspecified
	hsa-mir-128-3p	MIMAT0000424	H3F3B	3021	PAR-CLIP	24398324|20371350	Unspecified
	hsa-mir-128-3p	MIMAT0000424	HAL	3034	PAR-CLIP	22012620	Unspecified
	hsa-mir-128-3p	MIMAT0000424	HINT1	3094	HITS-CLIP	23824327	Unspecified
	hsa-mir-128-3p	MIMAT0000424	HLA-DRA	3122	PAR-CLIP	23592263	Unspecified
	hsa-mir-128-3p	MIMAT0000424	HMGA1	3159	PAR-CLIP	23592263	Unspecified
	hsa-mir-128-3p	MIMAT0000424	HMOX1	3162	Microarray//PAR-CLIP	17612493|23592263	Unspecified
	hsa-mir-128-3p	MIMAT0000424	HNRNPF	3185	PAR-CLIP	20371350	Unspecified
	hsa-mir-128-3p	MIMAT0000424	HOXA10	3206	PAR-CLIP	23446348|21572407|20371350	Unspecified
	hsa-mir-128-3p	MIMAT0000424	HOXB3	3213	PAR-CLIP	21572407	Unspecified
	hsa-mir-128-3p	MIMAT0000424	HOXC6	3223	Sequencing	20371350	Unspecified
	hsa-mir-128-3p	MIMAT0000424	NDST1	3340	HITS-CLIP	23313552|21572407	Unspecified
	hsa-mir-128-3p	MIMAT0000424	FOXN2	3344	PAR-CLIP	23592263|21572407	Unspecified
	hsa-mir-128-3p	MIMAT0000424	IGF1	3479	Chromatin immunoprecipitation//Immunoblot//Luciferase reporter assay//Microarray//qRT-PCR	27893811	Unspecified
	hsa-mir-128-3p	MIMAT0000424	IGF2R	3482	CLASH	23622248	Unspecified
	hsa-mir-128-3p	MIMAT0000424	ILK	3611	PAR-CLIP	23592263	Unspecified
	hsa-mir-128-3p	MIMAT0000424	ISL1	3670	Luciferase reporter assay	24055866	Unspecified
	hsa-mir-128-3p	MIMAT0000424	ITPR1	3708	Sequencing	20371350	Unspecified
	hsa-mir-128-3p	MIMAT0000424	JAK1	3716	Microarray	17612493	Unspecified
	hsa-mir-128-3p	MIMAT0000424	KCNJ6	3763	Microarray	17612493	Unspecified
	hsa-mir-128-3p	MIMAT0000424	KIF5B	3799	Sequencing	20371350	Unspecified
	hsa-mir-128-3p	MIMAT0000424	KNG1	3827	Microarray	17612493	Unspecified
	hsa-mir-128-3p	MIMAT0000424	KPNB1	3837	CLASH	23622248	Unspecified
	hsa-mir-128-3p	MIMAT0000424	TNPO1	3842	PAR-CLIP	23592263	Unspecified
	hsa-mir-128-3p	MIMAT0000424	LBR	3930	Sequencing	20371350	Unspecified
	hsa-mir-128-3p	MIMAT0000424	LDLR	3949	HITS-CLIP//Microarray	17612493|23313552	Unspecified
	hsa-mir-128-3p	MIMAT0000424	LGALS3	3958	Luciferase reporter assay//qRT-PCR//Western blot	28146425	Unspecified
	hsa-mir-128-3p	MIMAT0000424	LIFR	3977	PAR-CLIP//Sequencing	20371350|21572407	Unspecified
	hsa-mir-128-3p	MIMAT0000424	LMNB1	4001	Sequencing	20371350	Unspecified
	hsa-mir-128-3p	MIMAT0000424	LNPEP	4012	HITS-CLIP	23313552	Unspecified
	hsa-mir-128-3p	MIMAT0000424	LOXL2	4017	HITS-CLIP	19536157	Unspecified
	hsa-mir-128-3p	MIMAT0000424	TM4SF1	4071	Microarray	17612493	Unspecified
	hsa-mir-128-3p	MIMAT0000424	SMAD2	4087	Luciferase reporter assay	27087048	Unspecified
	hsa-mir-128-3p	MIMAT0000424	MBL2	4153	PAR-CLIP	22012620	Unspecified
	hsa-mir-128-3p	MIMAT0000424	MKLN1	4289	PAR-CLIP//Sequencing	20371350|23592263	Unspecified
	hsa-mir-128-3p	MIMAT0000424	MPI	4351	HITS-CLIP	27418678	Unspecified
	hsa-mir-128-3p	MIMAT0000424	MPP2	4355	Microarray	17612493	Unspecified
	hsa-mir-128-3p	MIMAT0000424	MYO1F	4542	HITS-CLIP	23824327|23313552|27418678	Unspecified
	hsa-mir-128-3p	MIMAT0000424	MYO9A	4649	Sequencing	20371350	Unspecified
	hsa-mir-128-3p	MIMAT0000424	NDUFC2	4718	CLASH	23622248	Unspecified
	hsa-mir-128-3p	MIMAT0000424	NEK2	4751	DNA methylation analysis//Luciferase reporter assay//Microarray//qRT-PCR//Western blot	17612493|24046120	Unspecified
	hsa-mir-128-3p	MIMAT0000424	NOP2	4839	Sequencing	20371350	Unspecified
	hsa-mir-128-3p	MIMAT0000424	NTRK3	4916	Luciferase reporter assay	19370765|21143953	Unspecified
	hsa-mir-128-3p	MIMAT0000424	PDE3A	5139	HITS-CLIP//Microarray	17612493|24906430|23824327|23313552|19536157|28735896	Unspecified
	hsa-mir-128-3p	MIMAT0000424	PDE3B	5140	Microarray	17612493	Unspecified
	hsa-mir-128-3p	MIMAT0000424	PDK1	5163	Luciferase reporter assay//qRT-PCR//Western blot	26949090	Unspecified
	hsa-mir-128-3p	MIMAT0000424	PDPK1	5170	Microarray	17612493	Unspecified
	hsa-mir-128-3p	MIMAT0000424	PFKL	5211	Luciferase reporter assay//qRT-PCR//Western blot	27186417	Unspecified
	hsa-mir-128-3p	MIMAT0000424	PIK3C2B	5287	Microarray	17612493	Unspecified
	hsa-mir-128-3p	MIMAT0000424	PIK3R1	5295	Chromatin immunoprecipitation//Immunoblot//Luciferase reporter assay//Microarray//qRT-PCR	27893811	Unspecified
	hsa-mir-128-3p	MIMAT0000424	PKD1	5310	HITS-CLIP	22927820	Unspecified
	hsa-mir-128-3p	MIMAT0000424	PLA2G5	5322	Microarray	17612493	Unspecified
	hsa-mir-128-3p	MIMAT0000424	PLAG1	5324	Sequencing	20371350	Unspecified
	hsa-mir-128-3p	MIMAT0000424	PLAGL2	5326	PAR-CLIP	24398324|20371350	Unspecified
	hsa-mir-128-3p	MIMAT0000424	POU5F1	5460	Reporter assay	19409607	Unspecified
	hsa-mir-128-3p	MIMAT0000424	PRKAA1	5562	Microarray	17612493	Unspecified
	hsa-mir-128-3p	MIMAT0000424	MAPK6	5597	Microarray	17612493	Unspecified
	hsa-mir-128-3p	MIMAT0000424	MAP2K1	5604	Sequencing	20371350	Unspecified
	hsa-mir-128-3p	MIMAT0000424	RELN	5649	Luciferase reporter assay//qRT-PCR//Western blot	19713529	Unspecified
	hsa-mir-128-3p	MIMAT0000424	PTEN	5728	Luciferase reporter assay//qRT-PCR//Western blot	24132591|25250855	Unspecified
	hsa-mir-128-3p	MIMAT0000424	PTGS2	5743	Microarray	17612493	Unspecified
	hsa-mir-128-3p	MIMAT0000424	RAP1B	5908	PAR-CLIP	23592263	Unspecified
	hsa-mir-128-3p	MIMAT0000424	RBBP4	5928	HITS-CLIP	23824327	Unspecified
	hsa-mir-128-3p	MIMAT0000424	RBBP5	5929	Microarray	17612493	Unspecified
	hsa-mir-128-3p	MIMAT0000424	RET	5979	Flow//Luciferase reporter assay	23022987	Unspecified
	hsa-mir-128-3p	MIMAT0000424	RFX3	5991	Microarray	17612493	Unspecified
	hsa-mir-128-3p	MIMAT0000424	RPL21	6144	CLASH	23622248	Unspecified
	hsa-mir-128-3p	MIMAT0000424	RPL28	6158	Sequencing	20371350	Unspecified
	hsa-mir-128-3p	MIMAT0000424	RPS24	6229	CLASH//HITS-CLIP//PAR-CLIP	23622248|23313552|27292025	Unspecified
	hsa-mir-128-3p	MIMAT0000424	RREB1	6239	PAR-CLIP	23592263|26701625	Unspecified
	hsa-mir-128-3p	MIMAT0000424	RXRA	6256	Luciferase reporter assay//Microarray//qRT-PCR//Western blot	23990020	Unspecified
	hsa-mir-128-3p	MIMAT0000424	CCL17	6361	Microarray	17612493	Unspecified
	hsa-mir-128-3p	MIMAT0000424	SRSF1	6426	PAR-CLIP	23592263|21572407	Unspecified
	hsa-mir-128-3p	MIMAT0000424	SH3BGRL	6451	Microarray	17612493	Unspecified
	hsa-mir-128-3p	MIMAT0000424	SLC1A4	6509	PAR-CLIP	22012620	Unspecified
	hsa-mir-128-3p	MIMAT0000424	SLC5A3	6526	Sequencing	20371350	Unspecified
	hsa-mir-128-3p	MIMAT0000424	SLC16A1	6566	Microarray//PAR-CLIP	17612493|26701625	Unspecified
	hsa-mir-128-3p	MIMAT0000424	SNAI2	6591	Flow//qRT-PCR//Western blot	23019226	Unspecified
	hsa-mir-128-3p	MIMAT0000424	SNAI1	6615	ChIP-seq//Immunohistochemistry//Luciferase reporter assay//qRT-PCR//Western blot	28424413	Unspecified
	hsa-mir-128-3p	MIMAT0000424	SOS 1	6654	HITS-CLIP	23313552	Unspecified
	hsa-mir-128-3p	MIMAT0000424	SOX2	6657	Reporter assay	19409607	Unspecified
	hsa-mir-128-3p	MIMAT0000424	SOX11	6664	Microarray	17612493	Unspecified
	hsa-mir-128-3p	MIMAT0000424	SP1	6667	HITS-CLIP//PAR-CLIP	20371350|23313552	Unspecified
	hsa-mir-128-3p	MIMAT0000424	SPTAN1	6709	Luciferase reporter assay//qRT-PCR//Western blot	27765930	Unspecified
	hsa-mir-128-3p	MIMAT0000424	SREBF1	6720	Luciferase reporter assay//Microarray//qRT-PCR//Western blot	23990020	Unspecified
	hsa-mir-128-3p	MIMAT0000424	SREBF2	6721	Luciferase reporter assay//Microarray//qRT-PCR//Western blot	23990020	Unspecified
	hsa-mir-128-3p	MIMAT0000424	SRPRA	6734	HITS-CLIP	23313552	Unspecified
	hsa-mir-128-3p	MIMAT0000424	TROVE2	6738	Microarray//PAR-CLIP	17612493|20371350	Unspecified
	hsa-mir-128-3p	MIMAT0000424	SSFA2	6744	Sequencing	20371350	Unspecified
	hsa-mir-128-3p	MIMAT0000424	SSR1	6745	HITS-CLIP	23824327	Unspecified
	hsa-mir-128-3p	MIMAT0000424	SSX2	6757	PAR-CLIP	27292025	Unspecified
	hsa-mir-128-3p	MIMAT0000424	STK3	6788	Microarray	17612493	Unspecified
	hsa-mir-128-3p	MIMAT0000424	TAGLN	6876	Microarray	17612493	Unspecified
	hsa-mir-128-3p	MIMAT0000424	TBX3	6926	Microarray	17612493	Unspecified
	hsa-mir-128-3p	MIMAT0000424	TMBIM6	7009	PAR-CLIP	23446348|20371350|26701625|27292025	Unspecified
	hsa-mir-128-3p	MIMAT0000424	NR2F2	7026	HITS-CLIP	23824327	Unspecified
	hsa-mir-128-3p	MIMAT0000424	TGFBR1	7046	CLASH//Luciferase reporter assay//PAR-CLIP//Western blot	20054641|23622248|23592263	Unspecified
	hsa-mir-128-3p	MIMAT0000424	TGFBR3	7049	PAR-CLIP	23592263	Unspecified
	hsa-mir-128-3p	MIMAT0000424	TSPAN6	7105	Microarray	17612493	Unspecified
	hsa-mir-128-3p	MIMAT0000424	CLDN5	7122	Microarray	17612493	Unspecified
	hsa-mir-128-3p	MIMAT0000424	TNNI1	7135	Microarray	17612493	Unspecified
	hsa-mir-128-3p	MIMAT0000424	HSP90B1	7184	CLASH	23622248	Unspecified
	hsa-mir-128-3p	MIMAT0000424	TSPYL1	7259	PAR-CLIP	24398324	Unspecified
	hsa-mir-128-3p	MIMAT0000424	TUB	7275	CLASH//Sequencing	20371350|23622248	Unspecified
	hsa-mir-128-3p	MIMAT0000424	UBE2D1	7321	Microarray	17612493	Unspecified
	hsa-mir-128-3p	MIMAT0000424	UBE2G2	7327	CLASH	23622248	Unspecified
	hsa-mir-128-3p	MIMAT0000424	UBE2N	7334	Microarray	17612493	Unspecified
	hsa-mir-128-3p	MIMAT0000424	UGCG	7357	PAR-CLIP	21572407|20371350	Unspecified
	hsa-mir-128-3p	MIMAT0000424	VEGFC	7424	ELISA//Flow//Immunohistochemistry//Luciferase reporter assay//Microarray//qRT-PCR//Western blot	17612493|25001183|26460960	Unspecified
	hsa-mir-128-3p	MIMAT0000424	WEE1	7465	GFP reporter assay//Luciferase reporter assay//Microarray//PAR-CLIP//qRT-PCR	21358821|17612493|23592263|26701625	Unspecified
	hsa-mir-128-3p	MIMAT0000424	WRN	7486	PAR-CLIP	23592263	Unspecified
	hsa-mir-128-3p	MIMAT0000424	YWHAZ	7534	HITS-CLIP	23824327	Unspecified
	hsa-mir-128-3p	MIMAT0000424	ZNF148	7707	PAR-CLIP	23592263	Unspecified
	hsa-mir-128-3p	MIMAT0000424	ZNF236	7776	Microarray	17612493	Unspecified
	hsa-mir-128-3p	MIMAT0000424	SLC39A7	7922	PAR-CLIP//Sequencing	20371350|21572407	Unspecified
	hsa-mir-128-3p	MIMAT0000424	TUSC3	7991	Sequencing	20371350	Unspecified
	hsa-mir-128-3p	MIMAT0000424	DGS2	8026	PAR-CLIP	23592263	Unspecified
	hsa-mir-128-3p	MIMAT0000424	CCDC6	8030	Microarray	17612493	Unspecified
	hsa-mir-128-3p	MIMAT0000424	SHOC2	8036	PAR-CLIP	23592263|21572407|20371350	Unspecified
	hsa-mir-128-3p	MIMAT0000424	PDHX	8050	PAR-CLIP	23592263	Unspecified
	hsa-mir-128-3p	MIMAT0000424	CLPP	8192	Microarray	17612493	Unspecified
	hsa-mir-128-3p	MIMAT0000424	FZD9	8326	PAR-CLIP	23446348|21572407|20371350	Unspecified
	hsa-mir-128-3p	MIMAT0000424	TAGLN2	8407	PAR-CLIP	23592263|26701625	Unspecified
	hsa-mir-128-3p	MIMAT0000424	NCK2	8440	Microarray	17612493	Unspecified
	hsa-mir-128-3p	MIMAT0000424	DYRK3	8444	PAR-CLIP	23592263	Unspecified
	hsa-mir-128-3p	MIMAT0000424	IFITM1	8519	PAR-CLIP	27292025	Unspecified
	hsa-mir-128-3p	MIMAT0000424	GAS7	8522	Microarray	17612493	Unspecified
	hsa-mir-128-3p	MIMAT0000424	MAPKAPK5	8550	HITS-CLIP	23824327	Unspecified
	hsa-mir-128-3p	MIMAT0000424	AKR7A2	8574	PAR-CLIP	23592263	Unspecified
	hsa-mir-128-3p	MIMAT0000424	ALDH4A1	8659	Microarray	17612493	Unspecified
	hsa-mir-128-3p	MIMAT0000424	FADD	8772	Luciferase reporter assay//qRT-PCR//Western blot	24316133	Unspecified
	hsa-mir-128-3p	MIMAT0000424	CCNK	8812	PAR-CLIP	21572407	Unspecified
	hsa-mir-128-3p	MIMAT0000424	SGPL1	8879	PAR-CLIP	23592263	Unspecified
	hsa-mir-128-3p	MIMAT0000424	DDX18	8886	CLASH	23622248	Unspecified
	hsa-mir-128-3p	MIMAT0000424	EIF2S2	8894	PAR-CLIP//Sequencing	20371350	Unspecified
	hsa-mir-128-3p	MIMAT0000424	FUBP3	8939	CLASH	23622248	Unspecified
	hsa-mir-128-3p	MIMAT0000424	AP3D1	8943	PAR-CLIP	23592263	Unspecified
	hsa-mir-128-3p	MIMAT0000424	WASL	8976	PAR-CLIP	23592263	Unspecified
	hsa-mir-128-3p	MIMAT0000424	HIP1R	9026	CLASH	23622248	Unspecified
	hsa-mir-128-3p	MIMAT0000424	INA	9118	Microarray	17612493	Unspecified
	hsa-mir-128-3p	MIMAT0000424	RPS6KA5	9252	Sequencing	20371350	Unspecified
	hsa-mir-128-3p	MIMAT0000424	S1PR2	9294	HITS-CLIP	23824327	Unspecified
	hsa-mir-128-3p	MIMAT0000424	KLF4	9314	Flow//qRT-PCR//Reporter assay//Western blot	19409607|23019226	Unspecified
	hsa-mir-128-3p	MIMAT0000424	SLC22A14	9389	Microarray	17612493	Unspecified
	hsa-mir-128-3p	MIMAT0000424	ADAMTS4	9507	Microarray	17612493	Unspecified
	hsa-mir-128-3p	MIMAT0000424	LITAF	9516	Microarray//Sequencing	20371350|17612493	Unspecified
	hsa-mir-128-3p	MIMAT0000424	GDF15	9518	PAR-CLIP	26701625	Unspecified
	hsa-mir-128-3p	MIMAT0000424	VPS4B	9525	PAR-CLIP//Sequencing	20371350|21572407	Unspecified
	hsa-mir-128-3p	MIMAT0000424	BAG2	9532	HITS-CLIP//Microarray	17612493|19536157	Unspecified
	hsa-mir-128-3p	MIMAT0000424	CREB5	9586	PAR-CLIP	27292025	Unspecified
	hsa-mir-128-3p	MIMAT0000424	ABCG1	9619	Luciferase reporter assay//Microarray//qRT-PCR//Western blot	23990020	Unspecified
	hsa-mir-128-3p	MIMAT0000424	RGS6	9628	HITS-CLIP	19536157	Unspecified
	hsa-mir-128-3p	MIMAT0000424	GCC2	9648	Microarray	17612493	Unspecified
	hsa-mir-128-3p	MIMAT0000424	PHF14	9678	Microarray	17612493	Unspecified
	hsa-mir-128-3p	MIMAT0000424	NUP93	9688	PAR-CLIP	27292025	Unspecified
	hsa-mir-128-3p	MIMAT0000424	SERTAD2	9792	PAR-CLIP	20371350	Unspecified
	hsa-mir-128-3p	MIMAT0000424	DAZAP2	9802	HITS-CLIP//PAR-CLIP	23592263|24398324|23446348|21572407|20371350	Unspecified
	hsa-mir-128-3p	MIMAT0000424	SUPT7L	9913	Sequencing	20371350	Unspecified
	hsa-mir-128-3p	MIMAT0000424	NCAPD2	9918	PAR-CLIP	23446348	Unspecified
	hsa-mir-128-3p	MIMAT0000424	SEC16A	9919	PAR-CLIP	26701625	Unspecified
	hsa-mir-128-3p	MIMAT0000424	KBTBD11	9920	HITS-CLIP	19536157	Unspecified
	hsa-mir-128-3p	MIMAT0000424	GFPT2	9945	Sequencing	20371350	Unspecified
	hsa-mir-128-3p	MIMAT0000424	TNFSF15	9966	HITS-CLIP	23824327	Unspecified
	hsa-mir-128-3p	MIMAT0000424	NR1D2	9975	PAR-CLIP	21572407	Unspecified
	hsa-mir-128-3p	MIMAT0000424	SLC17A4	10050	Microarray	17612493	Unspecified
	hsa-mir-128-3p	MIMAT0000424	PPIF	10105	PAR-CLIP	23592263	Unspecified
	hsa-mir-128-3p	MIMAT0000424	DCAF7	10238	PAR-CLIP	23592263|21572407|20371350	Unspecified
	hsa-mir-128-3p	MIMAT0000424	AP3S2	10239	PAR-CLIP	23446348|20371350	Unspecified
	hsa-mir-128-3p	MIMAT0000424	STAG1	10274	Microarray	17612493	Unspecified
	hsa-mir-128-3p	MIMAT0000424	TUBB4B	10383	CLASH	23622248	Unspecified
	hsa-mir-128-3p	MIMAT0000424	ATP8A1	10396	Microarray	17612493	Unspecified
	hsa-mir-128-3p	MIMAT0000424	ZBTB18	10472	Sequencing	20371350	Unspecified
	hsa-mir-128-3p	MIMAT0000424	APPBP2	10513	PAR-CLIP	23592263|24398324|22012620|26701625	Unspecified
	hsa-mir-128-3p	MIMAT0000424	FBLN5	10516	PAR-CLIP	23592263	Unspecified
	hsa-mir-128-3p	MIMAT0000424	TGOLN2	10618	PAR-CLIP	23592263	Unspecified
	hsa-mir-128-3p	MIMAT0000424	TXNIP	10628	Microarray//PAR-CLIP	17612493|23446348|27292025	Unspecified
	hsa-mir-128-3p	MIMAT0000424	RGS14	10636	Microarray	17612493	Unspecified
	hsa-mir-128-3p	MIMAT0000424	GNB5	10681	Sequencing	20371350	Unspecified
	hsa-mir-128-3p	MIMAT0000424	POP4	10775	CLASH	23622248	Unspecified
	hsa-mir-128-3p	MIMAT0000424	GPR83	10888	Microarray	17612493	Unspecified
	hsa-mir-128-3p	MIMAT0000424	PDIA5	10954	PAR-CLIP	23592263	Unspecified
	hsa-mir-128-3p	MIMAT0000424	LILRB5	10990	Microarray	17612493	Unspecified
	hsa-mir-128-3p	MIMAT0000424	SNRNP27	11017	PAR-CLIP	23592263	Unspecified
	hsa-mir-128-3p	MIMAT0000424	MID2	11043	Microarray	17612493	Unspecified
	hsa-mir-128-3p	MIMAT0000424	TOPBP1	11073	HITS-CLIP	23313552	Unspecified
	hsa-mir-128-3p	MIMAT0000424	TPPP	11076	PAR-CLIP	21572407	Unspecified
	hsa-mir-128-3p	MIMAT0000424	ADAMTS5	11096	HITS-CLIP	23824327	Unspecified
	hsa-mir-128-3p	MIMAT0000424	KAT7	11143	PAR-CLIP	23592263	Unspecified
	hsa-mir-128-3p	MIMAT0000424	CHEK2	11200	PAR-CLIP	24398324|21572407|20371350	Unspecified
	hsa-mir-128-3p	MIMAT0000424	CD300A	11314	Microarray	17612493	Unspecified
	hsa-mir-128-3p	MIMAT0000424	CASC3	22794	Microarray	17612493	Unspecified
	hsa-mir-128-3p	MIMAT0000424	CLCA4	22802	Microarray	17612493	Unspecified
	hsa-mir-128-3p	MIMAT0000424	DNAJC8	22826	CLASH	23622248	Unspecified
	hsa-mir-128-3p	MIMAT0000424	ZNF652	22834	Microarray	17612493	Unspecified
	hsa-mir-128-3p	MIMAT0000424	R3HDM2	22864	HITS-CLIP	23824327	Unspecified
	hsa-mir-128-3p	MIMAT0000424	ELL2	22936	PAR-CLIP	23592263	Unspecified
	hsa-mir-128-3p	MIMAT0000424	KIN	22944	HITS-CLIP	23824327	Unspecified
	hsa-mir-128-3p	MIMAT0000424	RAB21	23011	Sequencing	20371350	Unspecified
	hsa-mir-128-3p	MIMAT0000424	CNOT1	23019	CLASH	23622248	Unspecified
	hsa-mir-128-3p	MIMAT0000424	WDTC1	23038	PAR-CLIP	26701625	Unspecified
	hsa-mir-128-3p	MIMAT0000424	FNBP1	23048	Microarray	17612493	Unspecified
	hsa-mir-128-3p	MIMAT0000424	PEG10	23089	HITS-CLIP//PAR-CLIP	23592263|20371350|19536157|27292025	Unspecified
	hsa-mir-128-3p	MIMAT0000424	CDK19	23097	Microarray	17612493	Unspecified
	hsa-mir-128-3p	MIMAT0000424	TBC1D2B	23102	PAR-CLIP	23592263	Unspecified
	hsa-mir-128-3p	MIMAT0000424	MRPS27	23107	PAR-CLIP	23592263	Unspecified
	hsa-mir-128-3p	MIMAT0000424	MPRIP	23164	HITS-CLIP	23824327	Unspecified
	hsa-mir-128-3p	MIMAT0000424	PDS5A	23244	CLASH	23622248	Unspecified
	hsa-mir-128-3p	MIMAT0000424	SMCHD1	23347	Microarray	17612493	Unspecified
	hsa-mir-128-3p	MIMAT0000424	UBR4	23352	Sequencing	20371350	Unspecified
	hsa-mir-128-3p	MIMAT0000424	LARP1	23367	CLASH	23622248	Unspecified
	hsa-mir-128-3p	MIMAT0000424	SIRT1	23411	Luciferase reporter assay	23492773	Unspecified
	hsa-mir-128-3p	MIMAT0000424	HEY2	23493	Microarray	17612493	Unspecified
	hsa-mir-128-3p	MIMAT0000424	SUZ12	23512	Immunohistochemistry//Luciferase reporter assay//PAR-CLIP//qRT-PCR	23733246|23592263|21572407	Unspecified
	hsa-mir-128-3p	MIMAT0000424	DDAH1	23576	PAR-CLIP	22012620|20371350	Unspecified
	hsa-mir-128-3p	MIMAT0000424	CD2AP	23607	PAR-CLIP//Sequencing	20371350|22012620|21572407	Unspecified
	hsa-mir-128-3p	MIMAT0000424	RABGAP1	23637	PAR-CLIP	27292025	Unspecified
	hsa-mir-128-3p	MIMAT0000424	SLC7A11	23657	Microarray	17612493	Unspecified
	hsa-mir-128-3p	MIMAT0000424	DCAF12	25853	Sequencing	20371350	Unspecified
	hsa-mir-128-3p	MIMAT0000424	ZNF385A	25946	PAR-CLIP	23592263|21572407|26701625|27292025	Unspecified
	hsa-mir-128-3p	MIMAT0000424	PNKD	25953	HITS-CLIP	19536157	Unspecified
	hsa-mir-128-3p	MIMAT0000424	PYGO1	26108	Microarray	17612493	Unspecified
	hsa-mir-128-3p	MIMAT0000424	ZBTB20	26137	PAR-CLIP	22291592	Unspecified
	hsa-mir-128-3p	MIMAT0000424	FBXO6	26270	PAR-CLIP	23446348	Unspecified
	hsa-mir-128-3p	MIMAT0000424	HSPB8	26353	PAR-CLIP	24398324	Unspecified
	hsa-mir-128-3p	MIMAT0000424	CNNM4	26504	PAR-CLIP	20371350	Unspecified
	hsa-mir-128-3p	MIMAT0000424	TIMM10	26519	HITS-CLIP	23824327	Unspecified
	hsa-mir-128-3p	MIMAT0000424	NBEA	26960	Microarray	17612493	Unspecified
	hsa-mir-128-3p	MIMAT0000424	BEX3	27018	PAR-CLIP	23592263|24398324	Unspecified
	hsa-mir-128-3p	MIMAT0000424	TSPAN13	27075	Microarray//PAR-CLIP	17612493|21572407|20371350	Unspecified
	hsa-mir-128-3p	MIMAT0000424	AFF4	27125	Sequencing	20371350	Unspecified
	hsa-mir-128-3p	MIMAT0000424	LSM 1.00	27257	PAR-CLIP	23592263	Unspecified
	hsa-mir-128-3p	MIMAT0000424	LSM 3.00	27258	CLASH	23622248	Unspecified
	hsa-mir-128-3p	MIMAT0000424	RND1	27289	Microarray	17612493	Unspecified
	hsa-mir-128-3p	MIMAT0000424	TOR2A	27433	PAR-CLIP	23592263	Unspecified
	hsa-mir-128-3p	MIMAT0000424	CCDC59	29080	HITS-CLIP	19536157	Unspecified
	hsa-mir-128-3p	MIMAT0000424	NXT1	29107	Sequencing	20371350	Unspecified
	hsa-mir-128-3p	MIMAT0000424	USP25	29761	PAR-CLIP//Sequencing	20371350	Unspecified
	hsa-mir-128-3p	MIMAT0000424	YPEL1	29799	Microarray	17612493	Unspecified
	hsa-mir-128-3p	MIMAT0000424	SNX11	29916	CLASH	23622248	Unspecified
	hsa-mir-128-3p	MIMAT0000424	SEC61A1	29927	Microarray	17612493	Unspecified
	hsa-mir-128-3p	MIMAT0000424	PDZRN4	29951	Microarray	17612493	Unspecified
	hsa-mir-128-3p	MIMAT0000424	NOP53	29997	CLASH	23622248	Unspecified
	hsa-mir-128-3p	MIMAT0000424	EFEMP2	30008	Microarray	17612493	Unspecified
	hsa-mir-128-3p	MIMAT0000424	ITSN2	50618	PAR-CLIP	23592263|24398324|26701625	Unspecified
	hsa-mir-128-3p	MIMAT0000424	TMED5	50999	HITS-CLIP//PAR-CLIP	23592263|24398324|24906430	Unspecified
	hsa-mir-128-3p	MIMAT0000424	KMT5B	51111	CLASH	23622248	Unspecified
	hsa-mir-128-3p	MIMAT0000424	DBR1	51163	HITS-CLIP	23313552	Unspecified
	hsa-mir-128-3p	MIMAT0000424	PAIP2	51247	PAR-CLIP	20371350	Unspecified
	hsa-mir-128-3p	MIMAT0000424	DNAJC27	51277	Sequencing	20371350	Unspecified
	hsa-mir-128-3p	MIMAT0000424	SUCO	51430	PAR-CLIP	23592263	Unspecified
	hsa-mir-128-3p	MIMAT0000424	ANKFY1	51479	Sequencing	20371350	Unspecified
	hsa-mir-128-3p	MIMAT0000424	HACD3	51495	Microarray	17612493	Unspecified
	hsa-mir-128-3p	MIMAT0000424	TRMT112	51504	Sequencing	20371350	Unspecified
	hsa-mir-128-3p	MIMAT0000424	FAM49B	51571	Microarray	17612493	Unspecified
	hsa-mir-128-3p	MIMAT0000424	DYNC2LI1	51626	HITS-CLIP	21572407	Unspecified
	hsa-mir-128-3p	MIMAT0000424	ACSL5	51703	Microarray	17612493	Unspecified
	hsa-mir-128-3p	MIMAT0000424	RAB8B	51762	Sequencing	20371350	Unspecified
	hsa-mir-128-3p	MIMAT0000424	KDM3B	51780	CLASH	23622248	Unspecified
	hsa-mir-128-3p	MIMAT0000424	BRWD1	54014	CLASH	23622248	Unspecified
	hsa-mir-128-3p	MIMAT0000424	NEURL1B	54492	PAR-CLIP	24398324	Unspecified
	hsa-mir-128-3p	MIMAT0000424	SDK2	54549	PAR-CLIP	27292025	Unspecified
	hsa-mir-128-3p	MIMAT0000424	MBTD1	54799	Sequencing	20371350	Unspecified
	hsa-mir-128-3p	MIMAT0000424	CNNM2	54805	Microarray	17612493	Unspecified
	hsa-mir-128-3p	MIMAT0000424	ZNF562	54811	HITS-CLIP	23824327|23313552|19536157|27418678	Unspecified
	hsa-mir-128-3p	MIMAT0000424	VPS13C	54832	Microarray	17612493	Unspecified
	hsa-mir-128-3p	MIMAT0000424	WDR55	54853	HITS-CLIP	23824327	Unspecified
	hsa-mir-128-3p	MIMAT0000424	SNRK	54861	Microarray	17612493	Unspecified
	hsa-mir-128-3p	MIMAT0000424	INO80D	54891	CLASH	23622248	Unspecified
	hsa-mir-128-3p	MIMAT0000424	CMTM6	54918	Microarray	17612493	Unspecified
	hsa-mir-128-3p	MIMAT0000424	VPS13D	55187	Microarray	17612493	Unspecified
	hsa-mir-128-3p	MIMAT0000424	GOLPH3L	55204	Microarray	17612493	Unspecified
	hsa-mir-128-3p	MIMAT0000424	MOB1A	55233	Microarray	17612493	Unspecified
	hsa-mir-128-3p	MIMAT0000424	PSPC1	55269	PAR-CLIP	23592263|24398324|26701625	Unspecified
	hsa-mir-128-3p	MIMAT0000424	UBE2W	55284	Microarray	17612493	Unspecified
	hsa-mir-128-3p	MIMAT0000424	FBXW7	55294	Luciferase reporter assay//Microarray//Northern blot//Sequencing//Western blot	20042474|20371350	Unspecified
	hsa-mir-128-3p	MIMAT0000424	PI4K2A	55361	Microarray	17612493	Unspecified
	hsa-mir-128-3p	MIMAT0000424	TRIM36	55521	Microarray	17612493	Unspecified
	hsa-mir-128-3p	MIMAT0000424	LRRC40	55631	Microarray	17612493	Unspecified
	hsa-mir-128-3p	MIMAT0000424	INTS8	55656	Microarray	17612493	Unspecified
	hsa-mir-128-3p	MIMAT0000424	TMEM30A	55754	Sequencing	20371350	Unspecified
	hsa-mir-128-3p	MIMAT0000424	PRR11	55771	Microarray	17612493	Unspecified
	hsa-mir-128-3p	MIMAT0000424	EMC3	55831	HITS-CLIP	23824327	Unspecified
	hsa-mir-128-3p	MIMAT0000424	CISD1	55847	CLASH	23622248	Unspecified
	hsa-mir-128-3p	MIMAT0000424	GNG12	55970	PAR-CLIP	24398324|21572407|20371350	Unspecified
	hsa-mir-128-3p	MIMAT0000424	SERTAD4	56256	Microarray	17612493	Unspecified
	hsa-mir-128-3p	MIMAT0000424	EIF5A2	56648	PAR-CLIP	21572407	Unspecified
	hsa-mir-128-3p	MIMAT0000424	MUC13	56667	Microarray	17612493	Unspecified
	hsa-mir-128-3p	MIMAT0000424	C8orf4	56892	Microarray//PAR-CLIP	17612493|23592263	Unspecified
	hsa-mir-128-3p	MIMAT0000424	STARD7	56910	PAR-CLIP	23592263	Unspecified
	hsa-mir-128-3p	MIMAT0000424	AGTRAP	57085	PAR-CLIP	23592263	Unspecified
	hsa-mir-128-3p	MIMAT0000424	PITHD1	57095	PAR-CLIP	23592263|21572407|20371350|26701625	Unspecified
	hsa-mir-128-3p	MIMAT0000424	KIAA1191	57179	PAR-CLIP	23592263	Unspecified
	hsa-mir-128-3p	MIMAT0000424	RAB22A	57403	CLASH	23622248	Unspecified
	hsa-mir-128-3p	MIMAT0000424	CYP20A1	57404	HITS-CLIP	23824327	Unspecified
	hsa-mir-128-3p	MIMAT0000424	TBC1D24	57465	PAR-CLIP	27292025	Unspecified
	hsa-mir-128-3p	MIMAT0000424	ZNF490	57474	Sequencing	20371350	Unspecified
	hsa-mir-128-3p	MIMAT0000424	NLN	57486	PAR-CLIP	23592263	Unspecified
	hsa-mir-128-3p	MIMAT0000424	INTS2	57508	Microarray	17612493	Unspecified
	hsa-mir-128-3p	MIMAT0000424	NUFIP2	57532	Sequencing	20371350	Unspecified
	hsa-mir-128-3p	MIMAT0000424	TAOK1	57551	PAR-CLIP	23592263	Unspecified
	hsa-mir-128-3p	MIMAT0000424	SH3RF1	57630	Microarray	17612493	Unspecified
	hsa-mir-128-3p	MIMAT0000424	GPAM	57678	PAR-CLIP//Sequencing	20371350|23592263	Unspecified
	hsa-mir-128-3p	MIMAT0000424	CTDSP1	58190	Reporter assay	17403776	Unspecified
	hsa-mir-128-3p	MIMAT0000424	TP53INP2	58476	HITS-CLIP	19536157	Unspecified
	hsa-mir-128-3p	MIMAT0000424	PCTP	58488	PAR-CLIP	21572407	Unspecified
	hsa-mir-128-3p	MIMAT0000424	ABHD17C	58489	PAR-CLIP//Sequencing	20371350	Unspecified
	hsa-mir-128-3p	MIMAT0000424	KMT2C	58508	Microarray	17612493	Unspecified
	hsa-mir-128-3p	MIMAT0000424	TLNRD1	59274	PAR-CLIP	22012620	Unspecified
	hsa-mir-128-3p	MIMAT0000424	FKBP10	60681	Microarray	17612493	Unspecified
	hsa-mir-128-3p	MIMAT0000424	MRPS14	63931	Microarray	17612493	Unspecified
	hsa-mir-128-3p	MIMAT0000424	FAM217B	63939	PAR-CLIP//Sequencing	20371350|23592263|24398324|21572407|26701625	Unspecified
	hsa-mir-128-3p	MIMAT0000424	CLSPN	63967	Microarray	17612493	Unspecified
	hsa-mir-128-3p	MIMAT0000424	POPDC2	64091	HITS-CLIP	23824327	Unspecified
	hsa-mir-128-3p	MIMAT0000424	C17orf75	64149	HITS-CLIP	23824327	Unspecified
	hsa-mir-128-3p	MIMAT0000424	ATPAF1	64756	PAR-CLIP	26701625|27292025	Unspecified
	hsa-mir-128-3p	MIMAT0000424	CERK	64781	Sequencing	20371350	Unspecified
	hsa-mir-128-3p	MIMAT0000424	RMND5A	64795	Sequencing	20371350	Unspecified
	hsa-mir-128-3p	MIMAT0000424	USP46	64854	PAR-CLIP	23592263	Unspecified
	hsa-mir-128-3p	MIMAT0000424	BCL11B	64919	Sequencing	20371350	Unspecified
	hsa-mir-128-3p	MIMAT0000424	MRPL44	65080	Sequencing	20371350	Unspecified
	hsa-mir-128-3p	MIMAT0000424	MARCKSL1	65108	Microarray	17612493	Unspecified
	hsa-mir-128-3p	MIMAT0000424	KCTD14	65987	Sequencing	20371350	Unspecified
	hsa-mir-128-3p	MIMAT0000424	PRRG4	79056	HITS-CLIP	23824327	Unspecified
	hsa-mir-128-3p	MIMAT0000424	RETREG2	79137	PAR-CLIP	26701625	Unspecified
	hsa-mir-128-3p	MIMAT0000424	PAGR1	79447	Sequencing	20371350	Unspecified
	hsa-mir-128-3p	MIMAT0000424	ARMT1	79624	Microarray	17612493	Unspecified
	hsa-mir-128-3p	MIMAT0000424	AKIRIN1	79647	PAR-CLIP	23592263|24398324|21572407|20371350	Unspecified
	hsa-mir-128-3p	MIMAT0000424	ZNF329	79673	HITS-CLIP//PAR-CLIP	23313552|27292025	Unspecified
	hsa-mir-128-3p	MIMAT0000424	ZYG11B	79699	HITS-CLIP	23824327	Unspecified
	hsa-mir-128-3p	MIMAT0000424	LIN28A	79727	Flow//qRT-PCR//Western blot	23019226	Unspecified
	hsa-mir-128-3p	MIMAT0000424	MCTP1	79772	Microarray	17612493	Unspecified
	hsa-mir-128-3p	MIMAT0000424	ZFHX4	79776	CLASH	23622248	Unspecified
	hsa-mir-128-3p	MIMAT0000424	MOB3B	79817	Microarray	17612493	Unspecified
	hsa-mir-128-3p	MIMAT0000424	ZNF552	79818	Microarray	17612493	Unspecified
	hsa-mir-128-3p	MIMAT0000424	METTL8	79828	PAR-CLIP	22012620	Unspecified
	hsa-mir-128-3p	MIMAT0000424	NANOG	79923	Flow//Luciferase reporter assay//qRT-PCR//Western blot	23019226|24903149	Unspecified
	hsa-mir-128-3p	MIMAT0000424	KIAA0319L	79932	Microarray	17612493	Unspecified
	hsa-mir-128-3p	MIMAT0000424	ZNF614	80110	Microarray	17612493	Unspecified
	hsa-mir-128-3p	MIMAT0000424	NAA50	80218	PAR-CLIP	23592263	Unspecified
	hsa-mir-128-3p	MIMAT0000424	WDCP	80304	PAR-CLIP	23592263	Unspecified
	hsa-mir-128-3p	MIMAT0000424	CPEB4	80315	Microarray	17612493	Unspecified
	hsa-mir-128-3p	MIMAT0000424	COASY	80347	PAR-CLIP	23592263	Unspecified
	hsa-mir-128-3p	MIMAT0000424	SETD7	80854	Microarray	17612493	Unspecified
	hsa-mir-128-3p	MIMAT0000424	SGPP1	81537	Microarray	17612493	Unspecified
	hsa-mir-128-3p	MIMAT0000424	YIPF5	81555	Sequencing	20371350	Unspecified
	hsa-mir-128-3p	MIMAT0000424	NECTIN4	81607	Luciferase reporter assay//Western blot	27507538	Unspecified
	hsa-mir-128-3p	MIMAT0000424	ANP32E	81611	Sequencing	20371350	Unspecified
	hsa-mir-128-3p	MIMAT0000424	PPP1R14C	81706	PAR-CLIP	23446348|22012620	Unspecified
	hsa-mir-128-3p	MIMAT0000424	ITCH	83737	PAR-CLIP	23592263	Unspecified
	hsa-mir-128-3p	MIMAT0000424	ROPN1L	83853	Microarray	17612493	Unspecified
	hsa-mir-128-3p	MIMAT0000424	KREMEN1	83999	HITS-CLIP	23824327	Unspecified
	hsa-mir-128-3p	MIMAT0000424	ZNF394	84124	HITS-CLIP	19536157	Unspecified
	hsa-mir-128-3p	MIMAT0000424	TOMM40L	84134	PAR-CLIP	22012620	Unspecified
	hsa-mir-128-3p	MIMAT0000424	ARID5B	84159	Sequencing	20371350	Unspecified
	hsa-mir-128-3p	MIMAT0000424	POLR1B	84172	HITS-CLIP	23824327	Unspecified
	hsa-mir-128-3p	MIMAT0000424	METTL25	84190	CLASH	23622248	Unspecified
	hsa-mir-128-3p	MIMAT0000424	SETD3	84193	PAR-CLIP	23592263	Unspecified
	hsa-mir-128-3p	MIMAT0000424	DDI2	84301	PAR-CLIP	23592263|22012620	Unspecified
	hsa-mir-128-3p	MIMAT0000424	MCRIP2	84331	PAR-CLIP	27292025	Unspecified
	hsa-mir-128-3p	MIMAT0000424	ZBTB37	84614	PAR-CLIP	26701625	Unspecified
	hsa-mir-128-3p	MIMAT0000424	MFSD14B	84641	CLASH	23622248	Unspecified
	hsa-mir-128-3p	MIMAT0000424	MYPN	84665	Microarray	17612493	Unspecified
	hsa-mir-128-3p	MIMAT0000424	ADO	84890	Sequencing	20371350	Unspecified
	hsa-mir-128-3p	MIMAT0000424	AJUBA	84962	Microarray	17612493	Unspecified
	hsa-mir-128-3p	MIMAT0000424	ZIC5	85416	Sequencing	20371350	Unspecified
	hsa-mir-128-3p	MIMAT0000424	WNT3A	89780	Microarray	17612493	Unspecified
	hsa-mir-128-3p	MIMAT0000424	ANKRD40	91369	PAR-CLIP	23592263|26701625	Unspecified
	hsa-mir-128-3p	MIMAT0000424	BOC	91653	Microarray	17612493	Unspecified
	hsa-mir-128-3p	MIMAT0000424	LONRF1	91694	Microarray//PAR-CLIP	17612493|23592263	Unspecified
	hsa-mir-128-3p	MIMAT0000424	CABLES1	91768	PAR-CLIP	23592263	Unspecified
	hsa-mir-128-3p	MIMAT0000424	G6PC3	92579	Microarray	17612493	Unspecified
	hsa-mir-128-3p	MIMAT0000424	MOB1B	92597	Microarray	17612493	Unspecified
	hsa-mir-128-3p	MIMAT0000424	TUBBP1	92755	Microarray	17612493	Unspecified
	hsa-mir-128-3p	MIMAT0000424	IMP4	92856	HITS-CLIP	23824327	Unspecified
	hsa-mir-128-3p	MIMAT0000424	SFXN1	94081	PAR-CLIP	27292025	Unspecified
	hsa-mir-128-3p	MIMAT0000424	ARHGAP12	94134	Microarray	17612493	Unspecified
	hsa-mir-128-3p	MIMAT0000424	TP53INP1	94241	PAR-CLIP	24398324	Unspecified
	hsa-mir-128-3p	MIMAT0000424	VPS26B	112936	PAR-CLIP	26701625	Unspecified
	hsa-mir-128-3p	MIMAT0000424	ZBED6CL	113763	Microarray	17612493	Unspecified
	hsa-mir-128-3p	MIMAT0000424	LYSMD3	116068	Microarray//PAR-CLIP//Sequencing	17612493|20371350|23592263|22012620	Unspecified
	hsa-mir-128-3p	MIMAT0000424	FOXP4	116113	Sequencing	20371350	Unspecified
	hsa-mir-128-3p	MIMAT0000424	NUS1	116150	PAR-CLIP	23592263|24398324|21572407|20371350	Unspecified
	hsa-mir-128-3p	MIMAT0000424	HRASLS5	117245	Microarray	17612493	Unspecified
	hsa-mir-128-3p	MIMAT0000424	FRA10AC1	118924	Microarray	17612493	Unspecified
	hsa-mir-128-3p	MIMAT0000424	SFXN2	118980	Microarray	17612493	Unspecified
	hsa-mir-128-3p	MIMAT0000424	SFXN4	119559	PAR-CLIP	23592263	Unspecified
	hsa-mir-128-3p	MIMAT0000424	WDR81	124997	CLASH	23622248	Unspecified
	hsa-mir-128-3p	MIMAT0000424	ZNF573	126231	PAR-CLIP	23592263	Unspecified
	hsa-mir-128-3p	MIMAT0000424	MOB3A	126308	HITS-CLIP	23824327	Unspecified
	hsa-mir-128-3p	MIMAT0000424	C19orf47	126526	CLASH	23622248	Unspecified
	hsa-mir-128-3p	MIMAT0000424	FAM213B	127281	Microarray//PAR-CLIP	17612493|27292025	Unspecified
	hsa-mir-128-3p	MIMAT0000424	LIN54	132660	PAR-CLIP	23592263|24398324	Unspecified
	hsa-mir-128-3p	MIMAT0000424	JMY	133746	PAR-CLIP	23592263	Unspecified
	hsa-mir-128-3p	MIMAT0000424	TMEM68	137695	PAR-CLIP	23592263|24398324	Unspecified
	hsa-mir-128-3p	MIMAT0000424	PTCHD1	139411	Microarray	17612493	Unspecified
	hsa-mir-128-3p	MIMAT0000424	DYNLL2	140735	PAR-CLIP	23592263	Unspecified
	hsa-mir-128-3p	MIMAT0000424	STK35	140901	CLASH	23622248	Unspecified
	hsa-mir-128-3p	MIMAT0000424	C11orf84	144097	HITS-CLIP	23824327	Unspecified
	hsa-mir-128-3p	MIMAT0000424	TMEM120B	144404	HITS-CLIP	23824327	Unspecified
	hsa-mir-128-3p	MIMAT0000424	E2F7	144455	Microarray	17612493	Unspecified
	hsa-mir-128-3p	MIMAT0000424	PROSER3	148137	PAR-CLIP	27292025	Unspecified
	hsa-mir-128-3p	MIMAT0000424	RNF187	149603	PAR-CLIP	26701625	Unspecified
	hsa-mir-128-3p	MIMAT0000424	CCDC117	150275	CLASH	23622248	Unspecified
	hsa-mir-128-3p	MIMAT0000424	KLHL23	151230	Sequencing	20371350	Unspecified
	hsa-mir-128-3p	MIMAT0000424	SH3D19	152503	CLASH	23622248	Unspecified
	hsa-mir-128-3p	MIMAT0000424	TMEM167A	153339	PAR-CLIP	22100165	Unspecified
	hsa-mir-128-3p	MIMAT0000424	ESCO2	157570	Sequencing	20371350	Unspecified
	hsa-mir-128-3p	MIMAT0000424	FAM84B	157638	PAR-CLIP	24398324	Unspecified
	hsa-mir-128-3p	MIMAT0000424	TMTC3	160418	PAR-CLIP//Sequencing	20371350|23592263	Unspecified
	hsa-mir-128-3p	MIMAT0000424	ZFP1	162239	PAR-CLIP	23592263	Unspecified
	hsa-mir-128-3p	MIMAT0000424	OR7D2	162998	HITS-CLIP	23824327	Unspecified
	hsa-mir-128-3p	MIMAT0000424	SDE2	163859	PAR-CLIP	20371350	Unspecified
	hsa-mir-128-3p	MIMAT0000424	DNAJB8	165721	Microarray	17612493	Unspecified
	hsa-mir-128-3p	MIMAT0000424	TIGD2	166815	PAR-CLIP	22012620	Unspecified
	hsa-mir-128-3p	MIMAT0000424	RASSF6	166824	Microarray	17612493	Unspecified
	hsa-mir-128-3p	MIMAT0000424	MIER3	166968	Sequencing	20371350	Unspecified
	hsa-mir-128-3p	MIMAT0000424	DCP2	167227	Microarray	17612493	Unspecified
	hsa-mir-128-3p	MIMAT0000424	DACT2	168002	Microarray	17612493	Unspecified
	hsa-mir-128-3p	MIMAT0000424	ZNF800	168850	PAR-CLIP//Sequencing	20371350|23592263|24398324|23446348|22012620|21572407|26701625|27292025	Unspecified
	hsa-mir-128-3p	MIMAT0000424	FAM9B	171483	Microarray	17612493	Unspecified
	hsa-mir-128-3p	MIMAT0000424	ALG14	199857	HITS-CLIP	23313552	Unspecified
	hsa-mir-128-3p	MIMAT0000424	FLCN	201163	PAR-CLIP	27292025	Unspecified
	hsa-mir-128-3p	MIMAT0000424	SLC39A11	201266	Microarray	17612493	Unspecified
	hsa-mir-128-3p	MIMAT0000424	TMEM192	201931	HITS-CLIP	23824327	Unspecified
	hsa-mir-128-3p	MIMAT0000424	HTRA4	203100	Microarray	17612493	Unspecified
	hsa-mir-128-3p	MIMAT0000424	CDY2B	203611	Microarray	17612493	Unspecified
	hsa-mir-128-3p	MIMAT0000424	RNF152	220441	PAR-CLIP	22012620	Unspecified
	hsa-mir-128-3p	MIMAT0000424	ARL5B	221079	PAR-CLIP	24398324|21572407|20371350	Unspecified
	hsa-mir-128-3p	MIMAT0000424	RBM24	221662	Microarray	17612493	Unspecified
	hsa-mir-128-3p	MIMAT0000424	RNF182	221687	Sequencing	20371350	Unspecified
	hsa-mir-128-3p	MIMAT0000424	RICTOR	253260	Chromatin immunoprecipitation//Immunoblot//Luciferase reporter assay//Microarray//qRT-PCR	27893811	Unspecified
	hsa-mir-128-3p	MIMAT0000424	GPATCH11	253635	PAR-CLIP	22012620	Unspecified
	hsa-mir-128-3p	MIMAT0000424	MMS22L	253714	PAR-CLIP//Sequencing	20371350|23592263|26701625	Unspecified
	hsa-mir-128-3p	MIMAT0000424	RNF144B	255488	Microarray	17612493	Unspecified
	hsa-mir-128-3p	MIMAT0000424	C2orf72	257407	CLASH	23622248	Unspecified
	hsa-mir-128-3p	MIMAT0000424	BLOC1S2	282991	Sequencing	20371350	Unspecified
	hsa-mir-128-3p	MIMAT0000424	SLC46A3	283537	PAR-CLIP	24398324	Unspecified
	hsa-mir-128-3p	MIMAT0000424	PROX2	283571	PAR-CLIP	22012620	Unspecified
	hsa-mir-128-3p	MIMAT0000424	TSEN54	283989	PAR-CLIP	23592263|26701625	Unspecified
	hsa-mir-128-3p	MIMAT0000424	RGPD4	285190	PAR-CLIP	21572407	Unspecified
	hsa-mir-128-3p	MIMAT0000424	SUMF1	285362	Microarray	17612493	Unspecified
	hsa-mir-128-3p	MIMAT0000424	COX18	285521	HITS-CLIP	23824327|23313552	Unspecified
	hsa-mir-128-3p	MIMAT0000424	FRYL	285527	PAR-CLIP	26701625	Unspecified
	hsa-mir-128-3p	MIMAT0000424	ARL 10.00	285598	Microarray	17612493	Unspecified
	hsa-mir-128-3p	MIMAT0000424	TUSC5	286753	Microarray	17612493	Unspecified
	hsa-mir-128-3p	MIMAT0000424	KRTAP13-2	337959	PAR-CLIP	22012620|27292025	Unspecified
	hsa-mir-128-3p	MIMAT0000424	CCDC36	339834	HITS-CLIP	23313552	Unspecified
	hsa-mir-128-3p	MIMAT0000424	SLC35F4	341880	Microarray	17612493	Unspecified
	hsa-mir-128-3p	MIMAT0000424	MACC1	346389	PAR-CLIP	27292025	Unspecified
	hsa-mir-128-3p	MIMAT0000424	RILPL1	353116	HITS-CLIP	23824327	Unspecified
	hsa-mir-128-3p	MIMAT0000424	BPIFB3	359710	Microarray	17612493	Unspecified
	hsa-mir-128-3p	MIMAT0000424	PTCHD3	374308	Microarray	17612493	Unspecified
	hsa-mir-128-3p	MIMAT0000424	FAM89A	375061	Microarray	17612493	Unspecified
	hsa-mir-128-3p	MIMAT0000424	C6orf120	387263	PAR-CLIP	24398324	Unspecified
	hsa-mir-128-3p	MIMAT0000424	SLC6A17	388662	HITS-CLIP	23824327	Unspecified
	hsa-mir-128-3p	MIMAT0000424	H3F3C	440093	PAR-CLIP	20371350	Unspecified
	hsa-mir-128-3p	MIMAT0000424	GOLGA8B	440270	PAR-CLIP	23592263	Unspecified
	hsa-mir-128-3p	MIMAT0000424	UNC13C	440279	Microarray	17612493	Unspecified
	hsa-mir-128-3p	MIMAT0000424	BCL2L15	440603	PAR-CLIP	21572407	Unspecified
	hsa-mir-128-3p	MIMAT0000424	TMEM91	641649	PAR-CLIP	23592263	Unspecified
	hsa-mir-128-3p	MIMAT0000424	SSX2B	727837	PAR-CLIP	27292025	Unspecified
	hsa-mir-128-3p	MIMAT0000424	TMEM170B	100113407	Sequencing	20371350	Unspecified
	hsa-mir-128-3p	MIMAT0000424	C15orf38-AP3S2	100526783	PAR-CLIP	23446348|20371350	Unspecified
	hsa-mir-128-3p	MIMAT0000424	NDUFC2-KCTD14	100532726	PAR-CLIP	23592263	Unspecified
	hsa-mir-135a-5p	MIMAT0000428	APC	324	Luciferase reporter assay//qRT-PCR	18632633	Unspecified
	hsa-mir-135a-5p	MIMAT0000428	BIRC5	332	PAR-CLIP	23446348|21572407|20371350	Unspecified
	hsa-mir-135a-5p	MIMAT0000428	APOA1	335	PAR-CLIP	22100165	Unspecified
	hsa-mir-135a-5p	MIMAT0000428	AZF1	560	HITS-CLIP	23313552	Unspecified
	hsa-mir-135a-5p	MIMAT0000428	BCL2	596	Luciferase reporter assay//qRT-PCR	25230140	Unspecified
	hsa-mir-135a-5p	MIMAT0000428	BMPR2	659	Luciferase reporter assay//qRT-PCR//Western blot	22139076	Unspecified
	hsa-mir-135a-5p	MIMAT0000428	CAPZA2	830	PAR-CLIP	20371350	Unspecified
	hsa-mir-135a-5p	MIMAT0000428	RUNX2	860	Luciferase reporter assay//qRT-PCR//Western blot	25634212	Unspecified
	hsa-mir-135a-5p	MIMAT0000428	CDR1	1038	PAR-CLIP	22100165	Unspecified
	hsa-mir-135a-5p	MIMAT0000428	CEBPD	1052	Luciferase reporter assay//Microarray//qRT-PCR//Western blot	25554493	Unspecified
	hsa-mir-135a-5p	MIMAT0000428	COX6B1	1340	HITS-CLIP	23706177	Unspecified
	hsa-mir-135a-5p	MIMAT0000428	E2F1	1869	Flow//Immunoprecipitaion//Luciferase reporter assay//Microarray//qRT-PCR//Western blot	27683111	Unspecified
	hsa-mir-135a-5p	MIMAT0000428	EGFR	1956	Luciferase reporter assay//Western blot	27524492	Unspecified
	hsa-mir-135a-5p	MIMAT0000428	ESRRA	2101	Luciferase reporter assay//qRT-PCR//Western blot	27227989	Unspecified
	hsa-mir-135a-5p	MIMAT0000428	FOXO1	2308	Luciferase reporter assay//qRT-PCR//Western blot	25888950|26261511|27486383	Unspecified
	hsa-mir-135a-5p	MIMAT0000428	GAGE1	2543	PAR-CLIP	22100165	Unspecified
	hsa-mir-135a-5p	MIMAT0000428	GATA6	2627	PAR-CLIP	22291592|22012620	Unspecified
	hsa-mir-135a-5p	MIMAT0000428	GNL1	2794	PAR-CLIP	22012620	Unspecified
	hsa-mir-135a-5p	MIMAT0000428	HMGB2	3148	PAR-CLIP	20371350	Unspecified
	hsa-mir-135a-5p	MIMAT0000428	HOXA10	3206	Luciferase reporter assay//qRT-PCR//Western blot	22439757|24607788	Unspecified
	hsa-mir-135a-5p	MIMAT0000428	HTR1A	3350	Luciferase reporter assay	24952960	Unspecified
	hsa-mir-135a-5p	MIMAT0000428	JAK2	3717	Luciferase reporter assay//qRT-PCR//Western blot	19666866|22310976	Unspecified
	hsa-mir-135a-5p	MIMAT0000428	LDHA	3939	HITS-CLIP	27418678	Unspecified
	hsa-mir-135a-5p	MIMAT0000428	MARCKS	4082	HITS-CLIP//PAR-CLIP	23446348|21572407	Unspecified
	hsa-mir-135a-5p	MIMAT0000428	SMAD5	4090	Luciferase reporter assay//qRT-PCR//Western blot	22139076|27293991	Unspecified
	hsa-mir-135a-5p	MIMAT0000428	MBNL1	4154	HITS-CLIP	23313552	Unspecified
	hsa-mir-135a-5p	MIMAT0000428	NR3C2	4306	Luciferase reporter assay//qRT-PCR	19944075	Unspecified
	hsa-mir-135a-5p	MIMAT0000428	MMP11	4320	ChIP-seq//Luciferase reporter assay//qRT-PCR//Western blot	27323416	Unspecified
	hsa-mir-135a-5p	MIMAT0000428	MPL	4352	HITS-CLIP	23313552	Unspecified
	hsa-mir-135a-5p	MIMAT0000428	MYC	4609	HITS-CLIP//Luciferase reporter assay//PAR-CLIP//Western blot	23176581|24398324|21572407|20371350|26701625	Unspecified
	hsa-mir-135a-5p	MIMAT0000428	NHS	4810	PAR-CLIP	23446348	Unspecified
	hsa-mir-135a-5p	MIMAT0000428	POLH	5429	PAR-CLIP	27292025	Unspecified
	hsa-mir-135a-5p	MIMAT0000428	PTK2	5747	ChIP-seq//Immunohistochemistry//Luciferase reporter assay//qRT-PCR//Western blot	28415713	Unspecified
	hsa-mir-135a-5p	MIMAT0000428	PTPRD	5789	Luciferase reporter assay//qRT-PCR	28159835	Unspecified
	hsa-mir-135a-5p	MIMAT0000428	PEX2	5828	HITS-CLIP	23824327	Unspecified
	hsa-mir-135a-5p	MIMAT0000428	ROCK1	6093	Immunohistochemistry//Luciferase reporter assay//qRT-PCR//Western blot	24465504|25065599	Unspecified
	hsa-mir-135a-5p	MIMAT0000428	SIAH1	6477	Luciferase reporter assay	24503442	Unspecified
	hsa-mir-135a-5p	MIMAT0000428	SKIL	6498	HITS-CLIP	23313552	Unspecified
	hsa-mir-135a-5p	MIMAT0000428	SLC6A4	6532	Luciferase reporter assay	24952960	Unspecified
	hsa-mir-135a-5p	MIMAT0000428	SRC	6714	Immunoblot//Microarray	26364608	Unspecified
	hsa-mir-135a-5p	MIMAT0000428	STAT6	6778	Luciferase reporter assay//qRT-PCR//Western blot	22139076|27293991	Unspecified
	hsa-mir-135a-5p	MIMAT0000428	TRAF6	7189	PAR-CLIP	26701625	Unspecified
	hsa-mir-135a-5p	MIMAT0000428	VLDLR	7436	Luciferase reporter assay//qRT-PCR//Western blot	24903309	Unspecified
	hsa-mir-135a-5p	MIMAT0000428	XBP1P1	7495	PAR-CLIP	24398324|23446348|21572407|20371350	Unspecified
	hsa-mir-135a-5p	MIMAT0000428	ST8SIA4	7903	HITS-CLIP	23824327	Unspecified
	hsa-mir-135a-5p	MIMAT0000428	PIP5K1A	8394	PAR-CLIP	22100165	Unspecified
	hsa-mir-135a-5p	MIMAT0000428	IRS2	8660	Luciferase reporter assay	23579070	Unspecified
	hsa-mir-135a-5p	MIMAT0000428	KLF4	9314	Luciferase reporter assay//qRT-PCR//Western blot	27302923	Unspecified
	hsa-mir-135a-5p	MIMAT0000428	ROCK2	9475	Luciferase reporter assay//qRT-PCR//Western blot	25065599	Unspecified
	hsa-mir-135a-5p	MIMAT0000428	CEP135	9662	HITS-CLIP	23313552	Unspecified
	hsa-mir-135a-5p	MIMAT0000428	MTSS1	9788	Luciferase reporter assay//qRT-PCR//Western blot	23017832	Unspecified
	hsa-mir-135a-5p	MIMAT0000428	TSC22D2	9819	HITS-CLIP	23313552	Unspecified
	hsa-mir-135a-5p	MIMAT0000428	TRIM66	9866	HITS-CLIP	19536157	Unspecified
	hsa-mir-135a-5p	MIMAT0000428	TOX4	9878	PAR-CLIP	22100165	Unspecified
	hsa-mir-135a-5p	MIMAT0000428	NSA2	10412	HITS-CLIP	23313552	Unspecified
	hsa-mir-135a-5p	MIMAT0000428	TXNIP	10628	Luciferase reporter assay//PAR-CLIP	24398324|23446348|21572407|20371350|26885264	Unspecified
	hsa-mir-135a-5p	MIMAT0000428	KLF8	11279	Luciferase reporter assay//qRT-PCR//Western blot	26235874	Unspecified
	hsa-mir-135a-5p	MIMAT0000428	PPM1E	22843	Luciferase reporter assay	27793001	Unspecified
	hsa-mir-135a-5p	MIMAT0000428	PHLPP2	23035	Luciferase reporter assay//qRT-PCR//Western blot	25888950	Unspecified
	hsa-mir-135a-5p	MIMAT0000428	ZNF609	23060	PAR-CLIP	26701625	Unspecified
	hsa-mir-135a-5p	MIMAT0000428	ARC	23237	PAR-CLIP	21572407	Unspecified
	hsa-mir-135a-5p	MIMAT0000428	DAPK2	23604	Flow//Immunoprecipitaion//Luciferase reporter assay//Microarray//qRT-PCR//Western blot	27683111	Unspecified
	hsa-mir-135a-5p	MIMAT0000428	IL17RA	23765	PAR-CLIP	22100165	Unspecified
	hsa-mir-135a-5p	MIMAT0000428	RAB3GAP2	25782	HITS-CLIP	23824327	Unspecified
	hsa-mir-135a-5p	MIMAT0000428	SLC39A6	25800	PAR-CLIP	21572407	Unspecified
	hsa-mir-135a-5p	MIMAT0000428	SNED1	25992	HITS-CLIP	19536157	Unspecified
	hsa-mir-135a-5p	MIMAT0000428	HEYL	26508	PAR-CLIP	21572407	Unspecified
	hsa-mir-135a-5p	MIMAT0000428	TNPO2	30000	HITS-CLIP	23824327	Unspecified
	hsa-mir-135a-5p	MIMAT0000428	AMOTL2	51421	HITS-CLIP	19536157	Unspecified
	hsa-mir-135a-5p	MIMAT0000428	ZNF107	51427	HITS-CLIP//PAR-CLIP	20371350|23313552	Unspecified
	hsa-mir-135a-5p	MIMAT0000428	PIAS4	51588	HITS-CLIP	23824327	Unspecified
	hsa-mir-135a-5p	MIMAT0000428	DPP8	54878	PAR-CLIP	22012620	Unspecified
	hsa-mir-135a-5p	MIMAT0000428	LAX1	54900	HITS-CLIP	23824327	Unspecified
	hsa-mir-135a-5p	MIMAT0000428	VNN 3.00	55350	PAR-CLIP	22100165	Unspecified
	hsa-mir-135a-5p	MIMAT0000428	CENPN	55839	HITS-CLIP	23824327	Unspecified
	hsa-mir-135a-5p	MIMAT0000428	SCYL3	57147	HITS-CLIP	23824327|27418678|28735896	Unspecified
	hsa-mir-135a-5p	MIMAT0000428	KIAA1143	57456	PAR-CLIP	21572407|20371350	Unspecified
	hsa-mir-135a-5p	MIMAT0000428	NUFIP2	57532	PAR-CLIP	23592263	Unspecified
	hsa-mir-135a-5p	MIMAT0000428	RBAK	57786	ChIP-seq//Luciferase reporter assay//qRT-PCR//Western blot	27323416	Unspecified
	hsa-mir-135a-5p	MIMAT0000428	PCTP	58488	HITS-CLIP	19536157	Unspecified
	hsa-mir-135a-5p	MIMAT0000428	TTLL7	79739	PAR-CLIP	22100165	Unspecified
	hsa-mir-135a-5p	MIMAT0000428	SLC19A3	80704	HITS-CLIP	23706177	Unspecified
	hsa-mir-135a-5p	MIMAT0000428	TRIM4	89122	PAR-CLIP	22012620|20371350	Unspecified
	hsa-mir-135a-5p	MIMAT0000428	ZNF468	90333	PAR-CLIP	20371350	Unspecified
	hsa-mir-135a-5p	MIMAT0000428	LRRC15	131578	HITS-CLIP	23824327	Unspecified
	hsa-mir-135a-5p	MIMAT0000428	KIAA1958	158405	PAR-CLIP	22291592	Unspecified
	hsa-mir-135a-5p	MIMAT0000428	ZNF846	162993	PAR-CLIP	20371350	Unspecified
	hsa-mir-135a-5p	MIMAT0000428	KIF6	221458	PAR-CLIP	22100165	Unspecified
	hsa-mir-135a-5p	MIMAT0000428	ATXN7L1	222255	HITS-CLIP	27418678	Unspecified
	hsa-mir-135a-5p	MIMAT0000428	CCDC85C	317762	HITS-CLIP	23824327|19536157	Unspecified
	hsa-mir-135a-5p	MIMAT0000428	ZNF805	390980	PAR-CLIP	23446348	Unspecified
	hsa-mir-135a-5p	MIMAT0000428	GPX8	493869	HITS-CLIP	23824327	Unspecified
	hsa-mir-135a-5p	MIMAT0000428	PCP4L1	654790	PAR-CLIP	22100165	Unspecified
	hsa-mir-135a-5p	MIMAT0000428	WDR82P1	728505	HITS-CLIP	19536157	Unspecified
	hsa-mir-126-3p	MIMAT0000445	ACVR2B	93	HITS-CLIP	23824327	Unspecified
	hsa-mir-126-3p	MIMAT0000445	ADM	133	Luciferase reporter assay	24037526	Unspecified
	hsa-mir-126-3p	MIMAT0000445	AKT1	207	qRT-PCR//Western blot	26659078	Unspecified
	hsa-mir-126-3p	MIMAT0000445	AKT2	208	PAR-CLIP	20371350	Unspecified
	hsa-mir-126-3p	MIMAT0000445	BCL2	596	In situ hybridization//Luciferase reporter assay//Microarray//Northern blot//qRT-PCR//Western blot	23603512	Unspecified
	hsa-mir-126-3p	MIMAT0000445	ADGRE5	976	FACS//Flow//GFP reporter assay//Luciferase reporter assay//qRT-PCR	24274104	Unspecified
	hsa-mir-126-3p	MIMAT0000445	CRK	1398	Immunohistochemistry//Luciferase reporter assay//qRT-PCR//Sequencing//Western blot	18602365|19767772|20619534|20371350|24969300|25027343|27785060	Unspecified
	hsa-mir-126-3p	MIMAT0000445	CRKL	1399	Immunohistochemistry//Luciferase reporter assay//qRT-PCR//Western blot	24055140	Unspecified
	hsa-mir-126-3p	MIMAT0000445	DNMT1	1786	Flow//Luciferase reporter assay//Microarray//qRT-PCR//Western blot	21538319	Unspecified
	hsa-mir-126-3p	MIMAT0000445	E2F1	1869	qRT-PCR	18521848	Unspecified
	hsa-mir-126-3p	MIMAT0000445	EZH2	2146	Luciferase reporter assay//qRT-PCR//Western blot	27622325	Unspecified
	hsa-mir-126-3p	MIMAT0000445	FOXO3	2309	In situ hybridization//Luciferase reporter assay//Northern blot//qRT-PCR//Western blot	23603512	Unspecified
	hsa-mir-126-3p	MIMAT0000445	GRIN2B	2904	HITS-CLIP	23824327	Unspecified
	hsa-mir-126-3p	MIMAT0000445	HOXA9	3205	GFP reporter assay//Luciferase reporter assay//qRT-PCR//Western blot	18474618	Unspecified
	hsa-mir-126-3p	MIMAT0000445	IGFBP2	3485	ELISA//Flow//Immunohistochemistry//Luciferase reporter assay//Microarray//qRT-PCR//Western blot	22170610	Unspecified
	hsa-mir-126-3p	MIMAT0000445	IRS1	3667	Luciferase reporter assay//Microarray//Northern blot//qRT-PCR//Western blot	18834857|21464990|23603512|23893300|26893711|26617742|27119351	Unspecified
	hsa-mir-126-3p	MIMAT0000445	KCNJ1	3758	PAR-CLIP	22012620	Unspecified
	hsa-mir-126-3p	MIMAT0000445	KRAS	3845	Immunohistochemistry//Luciferase reporter assay//Microarray//qRT-PCR//Western blot	22384141	Unspecified
	hsa-mir-126-3p	MIMAT0000445	LRP6	4040	Luciferase reporter assay//qRT-PCR//Western blot	23811937|26239517	Unspecified
	hsa-mir-126-3p	MIMAT0000445	MMP7	4316	Luciferase reporter assay	23437250	Unspecified
	hsa-mir-126-3p	MIMAT0000445	NFKBIA	4792	Immunofluorescence//Luciferase reporter assay//qRT-PCR//Western blot	23285182	Unspecified
	hsa-mir-126-3p	MIMAT0000445	PGR	5241	Reporter assay//Western blot	21526342	Unspecified
	hsa-mir-126-3p	MIMAT0000445	PIK3CG	5294	Immunocytochemistry//Luciferase reporter assay//Microarray//qRT-PCR//SILAC (Stable Isotope Labeling of Amino acids in Culture)//Western blot	22900072|23142521|27729613|26659078	Unspecified
	hsa-mir-126-3p	MIMAT0000445	PIK3R1	5295	PAR-CLIP	26701625	Unspecified
	hsa-mir-126-3p	MIMAT0000445	PIK3R2	5296	Immunohistochemistry//In situ hybridization//Luciferase reporter assay//qRT-PCR//Reporter assay//Western blot	18987025|18663744|21249429|24969300|26381870|27191494	Unspecified
	hsa-mir-126-3p	MIMAT0000445	PLAGL2	5326	PAR-CLIP	27292025	Unspecified
	hsa-mir-126-3p	MIMAT0000445	TWF1	5756	Luciferase reporter assay//Microarray//Northern blot//qRT-PCR//Western blot	20571053	Unspecified
	hsa-mir-126-3p	MIMAT0000445	PTPN7	5778	Flow//Immunoprecipitaion//Luciferase reporter assay//qRT-PCR//Western blot	21163928	Unspecified
	hsa-mir-126-3p	MIMAT0000445	RGS3	5998	Immunohistochemistry//Luciferase reporter assay//qRT-PCR//Reporter assay//Western blot	18834857|21249429|27754994	Unspecified
	hsa-mir-126-3p	MIMAT0000445	ROCK1	6093	Luciferase reporter assay//qRT-PCR//Western blot	27108693	Unspecified
	hsa-mir-126-3p	MIMAT0000445	CXCL12	6387	Luciferase reporter assay	23396050	Unspecified
	hsa-mir-126-3p	MIMAT0000445	SOX2	6657	Immunohistochemistry//Luciferase reporter assay//Microarray//qRT-PCR//Western blot	21304604|24384842	Unspecified
	hsa-mir-126-3p	MIMAT0000445	TCF4	6925	Luciferase reporter assay	24190507	Unspecified
	hsa-mir-126-3p	MIMAT0000445	TEK	7010	Luciferase reporter assay//qRT-PCR//Western blot	22867989	Unspecified
	hsa-mir-126-3p	MIMAT0000445	VCAM1	7412	Luciferase reporter assay//Reporter assay//Western blot	18227515	Unspecified
	hsa-mir-126-3p	MIMAT0000445	VEGFA	7422	Luciferase reporter assay//PAR-CLIP//qRT-PCR//Reporter assay//Western blot	19223090|22510476|21249429|25428912|21572407|24140635|23900443	Unspecified
	hsa-mir-126-3p	MIMAT0000445	EVI5	7813	PAR-CLIP	26701625	Unspecified
	hsa-mir-126-3p	MIMAT0000445	CXCR4	7852	Luciferase reporter assay//qRT-PCR//Western blot	24532280|24189753|23744532	Unspecified
	hsa-mir-126-3p	MIMAT0000445	SLC7A5	8140	Flow//Immunohistochemistry//Luciferase reporter assay//PAR-CLIP//qRT-PCR//Western blot	21439283|20371350|26054677|26244545	Unspecified
	hsa-mir-126-3p	MIMAT0000445	ADAM9	8754	Immunohistochemistry//In situ hybridization//Luciferase reporter assay//Microarray//qRT-PCR//Western blot	23437250|22064652|24823697|25512445|26244545|28260063	Unspecified
	hsa-mir-126-3p	MIMAT0000445	CCNE2	9134	Luciferase reporter assay	18834857	Unspecified
	hsa-mir-126-3p	MIMAT0000445	TOM1	10043	Luciferase reporter assay//Microarray//qRT-PCR//Reporter assay//Western blot	18834857|20083669|22815788	Unspecified
	hsa-mir-126-3p	MIMAT0000445	MERTK	10461	ELISA//Flow//Immunohistochemistry//Luciferase reporter assay//Microarray//qRT-PCR//Western blot	22170610	Unspecified
	hsa-mir-126-3p	MIMAT0000445	PLK2	10769	Luciferase reporter assay//qRT-PCR//Western blot	18832181|24969300	Unspecified
	hsa-mir-126-3p	MIMAT0000445	TWF2	11344	Luciferase reporter assay//Microarray//Northern blot//qRT-PCR//Western blot	20571053	Unspecified
	hsa-mir-126-3p	MIMAT0000445	SIRT1	23411	Luciferase reporter assay//qRT-PCR//Western blot	23877372	Unspecified
	hsa-mir-126-3p	MIMAT0000445	CADM1	23705	Luciferase reporter assay//qRT-PCR//Western blot	26464628	Unspecified
	hsa-mir-126-3p	MIMAT0000445	SLC39A6	25800	PAR-CLIP	21572407	Unspecified
	hsa-mir-126-3p	MIMAT0000445	SZRD1	26099	PAR-CLIP	26701625	Unspecified
	hsa-mir-126-3p	MIMAT0000445	PITPNC1	26207	ELISA//Flow//Immunohistochemistry//Luciferase reporter assay//Microarray//qRT-PCR//Western blot	22170610	Unspecified
	hsa-mir-126-3p	MIMAT0000445	RBMX	27316	CLASH	23622248	Unspecified
	hsa-mir-126-3p	MIMAT0000445	EGFL7	51162	Flow//Immunoblot//Immunohistochemistry//Luciferase reporter assay//qRT-PCR//Reporter assay//Western blot	20034472|21249429	Unspecified
	hsa-mir-126-3p	MIMAT0000445	RHOU	58480	Luciferase reporter assay//qRT-PCR//Western blot	23811937	Unspecified
	hsa-mir-126-3p	MIMAT0000445	L2HGDH	79944	PAR-CLIP	27292025	Unspecified
	hsa-mir-126-3p	MIMAT0000445	Cdkn1b	83571	Immunoblot//qRT-PCR	25133421	Unspecified
	hsa-mir-126-3p	MIMAT0000445	SLC41A2	84102	HITS-CLIP	23824327|19536157|27418678	Unspecified
	hsa-mir-126-3p	MIMAT0000445	SLC45A3	85414	Luciferase reporter assay//Reporter assay//Western blot	18193184	Unspecified
	hsa-mir-126-3p	MIMAT0000445	SPRED1	161742	Flow//Immunohistochemistry//In situ hybridization//Luciferase reporter assay//qRT-PCR//Western blot	18987025|18694566|18832181|22525256|23811937|26381870	Unspecified
	hsa-mir-362-5p	MIMAT0000705	ASGR1	432	HITS-CLIP	19536157	Unspecified
	hsa-mir-362-5p	MIMAT0000705	CASP8	841	PAR-CLIP	27292025	Unspecified
	hsa-mir-362-5p	MIMAT0000705	CCNT1	904	PAR-CLIP	20371350	Unspecified
	hsa-mir-362-5p	MIMAT0000705	CDK2	1017	PAR-CLIP	23592263	Unspecified
	hsa-mir-362-5p	MIMAT0000705	CHD1	1105	HITS-CLIP	23824327	Unspecified
	hsa-mir-362-5p	MIMAT0000705	CYLD	1540	Flow//Luciferase reporter assay//qRT-PCR//Western blot	24495516|25449782|26893711|25909817	Unspecified
	hsa-mir-362-5p	MIMAT0000705	EFNA5	1946	HITS-CLIP	23824327	Unspecified
	hsa-mir-362-5p	MIMAT0000705	EWSR1	2130	CLASH	23622248	Unspecified
	hsa-mir-362-5p	MIMAT0000705	HCCS	3052	PAR-CLIP	27292025	Unspecified
	hsa-mir-362-5p	MIMAT0000705	HSP90AA1	3320	PAR-CLIP	23446348|21572407|20371350|26701625	Unspecified
	hsa-mir-362-5p	MIMAT0000705	KCNN3	3782	HITS-CLIP	23824327	Unspecified
	hsa-mir-362-5p	MIMAT0000705	PIK3C2B	5287	Luciferase reporter assay//qRT-PCR//Western blot	26073258	Unspecified
	hsa-mir-362-5p	MIMAT0000705	PPIC	5480	HITS-CLIP	23824327	Unspecified
	hsa-mir-362-5p	MIMAT0000705	RPS6KB1	6198	PAR-CLIP	24398324	Unspecified
	hsa-mir-362-5p	MIMAT0000705	SRSF7	6432	HITS-CLIP	23824327	Unspecified
	hsa-mir-362-5p	MIMAT0000705	SIX1	6495	HITS-CLIP	23824327	Unspecified
	hsa-mir-362-5p	MIMAT0000705	SSRP1	6749	PAR-CLIP	23592263	Unspecified
	hsa-mir-362-5p	MIMAT0000705	TMF1	7110	CLASH	23622248	Unspecified
	hsa-mir-362-5p	MIMAT0000705	KCNK5	8645	HITS-CLIP	23824327	Unspecified
	hsa-mir-362-5p	MIMAT0000705	GPRC5A	9052	HITS-CLIP	23824327|23313552	Unspecified
	hsa-mir-362-5p	MIMAT0000705	GCM2	9247	PAR-CLIP	22291592	Unspecified
	hsa-mir-362-5p	MIMAT0000705	NPEPPS	9520	PAR-CLIP	23592263|26701625	Unspecified
	hsa-mir-362-5p	MIMAT0000705	DAZAP2	9802	PAR-CLIP	23592263	Unspecified
	hsa-mir-362-5p	MIMAT0000705	SPATA2	9825	PAR-CLIP	26701625	Unspecified
	hsa-mir-362-5p	MIMAT0000705	TECPR2	9895	HITS-CLIP//PAR-CLIP	23592263|21572407|24906430|26701625	Unspecified
	hsa-mir-362-5p	MIMAT0000705	POLR3G	10622	PAR-CLIP	23446348	Unspecified
	hsa-mir-362-5p	MIMAT0000705	IVNS1ABP	10625	PAR-CLIP	23592263	Unspecified
	hsa-mir-362-5p	MIMAT0000705	PRDX3	10935	HITS-CLIP//PAR-CLIP	23446348|21572407|20371350	Unspecified
	hsa-mir-362-5p	MIMAT0000705	OS9	10956	HITS-CLIP	27418678	Unspecified
	hsa-mir-362-5p	MIMAT0000705	PLEKHG3	26030	HITS-CLIP//PAR-CLIP	23446348|21572407|20371350|23824327	Unspecified
	hsa-mir-362-5p	MIMAT0000705	ZBTB44	29068	HITS-CLIP	23313552	Unspecified
	hsa-mir-362-5p	MIMAT0000705	RAX	30062	HITS-CLIP	23824327	Unspecified
	hsa-mir-362-5p	MIMAT0000705	NTM	50863	HITS-CLIP	23824327	Unspecified
	hsa-mir-362-5p	MIMAT0000705	ERGIC2	51290	HITS-CLIP	23824327	Unspecified
	hsa-mir-362-5p	MIMAT0000705	DCDC2	51473	PAR-CLIP	22012620	Unspecified
	hsa-mir-362-5p	MIMAT0000705	MTUS1	57509	PAR-CLIP	26701625	Unspecified
	hsa-mir-362-5p	MIMAT0000705	VPS18	57617	PAR-CLIP	26701625|27292025	Unspecified
	hsa-mir-362-5p	MIMAT0000705	IKZF5	64376	HITS-CLIP	23824327	Unspecified
	hsa-mir-362-5p	MIMAT0000705	C16orf58	64755	HITS-CLIP	23824327	Unspecified
	hsa-mir-362-5p	MIMAT0000705	ZBTB10	65986	PAR-CLIP	21572407	Unspecified
	hsa-mir-362-5p	MIMAT0000705	ZNF747	65988	PAR-CLIP	27292025	Unspecified
	hsa-mir-362-5p	MIMAT0000705	PRRG4	79056	HITS-CLIP	23824327	Unspecified
	hsa-mir-362-5p	MIMAT0000705	CERS4	79603	PAR-CLIP	23708386	Unspecified
	hsa-mir-362-5p	MIMAT0000705	QSER1	79832	HITS-CLIP	19536157	Unspecified
	hsa-mir-362-5p	MIMAT0000705	SCRT1	83482	HITS-CLIP	19536157	Unspecified
	hsa-mir-362-5p	MIMAT0000705	HHIPL1	84439	HITS-CLIP	23824327	Unspecified
	hsa-mir-362-5p	MIMAT0000705	FAXC	84553	PAR-CLIP	22100165	Unspecified
	hsa-mir-362-5p	MIMAT0000705	FAM104A	84923	PAR-CLIP	22012620	Unspecified
	hsa-mir-362-5p	MIMAT0000705	DCLK3	85443	HITS-CLIP	23824327	Unspecified
	hsa-mir-362-5p	MIMAT0000705	ANKRD40	91369	PAR-CLIP	23592263|23446348|20371350	Unspecified
	hsa-mir-362-5p	MIMAT0000705	ZNF585B	92285	HITS-CLIP	19536157	Unspecified
	hsa-mir-362-5p	MIMAT0000705	SP140L	93349	HITS-CLIP	23824327	Unspecified
	hsa-mir-362-5p	MIMAT0000705	OMA1	115209	HITS-CLIP	23824327	Unspecified
	hsa-mir-362-5p	MIMAT0000705	BORCS5	118426	PAR-CLIP	22012620	Unspecified
	hsa-mir-362-5p	MIMAT0000705	SFXN4	119559	PAR-CLIP	23592263	Unspecified
	hsa-mir-362-5p	MIMAT0000705	LYPD6	130574	PAR-CLIP	23446348|22012620|20371350|26701625|27292025	Unspecified
	hsa-mir-362-5p	MIMAT0000705	GDF7	151449	HITS-CLIP	23824327	Unspecified
	hsa-mir-362-5p	MIMAT0000705	SLC35G1	159371	PAR-CLIP	22100165	Unspecified
	hsa-mir-362-5p	MIMAT0000705	LONRF2	164832	HITS-CLIP	23824327	Unspecified
	hsa-mir-362-5p	MIMAT0000705	CT62	196993	HITS-CLIP	19536157	Unspecified
	hsa-mir-362-5p	MIMAT0000705	RICTOR	253260	HITS-CLIP	23824327	Unspecified
	hsa-mir-362-5p	MIMAT0000705	ZNF326	284695	PAR-CLIP	22012620	Unspecified
	hsa-mir-362-5p	MIMAT0000705	NOMO3	408050	CLASH	23622248	Unspecified
	hsa-mir-324-5p	MIMAT0000761	AARS	16	CLASH	23622248	Unspecified
	hsa-mir-324-5p	MIMAT0000761	ACTB	60	CLASH	23622248	Unspecified
	hsa-mir-324-5p	MIMAT0000761	ACTN4	81	CLASH	23622248	Unspecified
	hsa-mir-324-5p	MIMAT0000761	ADORA3	140	HITS-CLIP	19536157	Unspecified
	hsa-mir-324-5p	MIMAT0000761	ALDOA	226	CLASH	23622248	Unspecified
	hsa-mir-324-5p	MIMAT0000761	ANXA6	309	CLASH	23622248	Unspecified
	hsa-mir-324-5p	MIMAT0000761	ANXA7	310	CLASH	23622248	Unspecified
	hsa-mir-324-5p	MIMAT0000761	APOF	319	CLASH	23622248	Unspecified
	hsa-mir-324-5p	MIMAT0000761	TRIM23	373	HITS-CLIP//PAR-CLIP	23446348|21572407|20371350|23313552	Unspecified
	hsa-mir-324-5p	MIMAT0000761	ARF1	375	CLASH	23622248	Unspecified
	hsa-mir-324-5p	MIMAT0000761	ARNT	405	CLASH	23622248	Unspecified
	hsa-mir-324-5p	MIMAT0000761	ASS1	445	CLASH	23622248	Unspecified
	hsa-mir-324-5p	MIMAT0000761	ATP5B	506	CLASH	23622248	Unspecified
	hsa-mir-324-5p	MIMAT0000761	ADGRB2	576	CLASH	23622248	Unspecified
	hsa-mir-324-5p	MIMAT0000761	VPS51	738	CLASH	23622248	Unspecified
	hsa-mir-324-5p	MIMAT0000761	CBS	875	CLASH	23622248	Unspecified
	hsa-mir-324-5p	MIMAT0000761	CCND3	896	CLASH	23622248	Unspecified
	hsa-mir-324-5p	MIMAT0000761	SCARB1	949	CLASH	23622248	Unspecified
	hsa-mir-324-5p	MIMAT0000761	CDS1	1040	CLASH	23622248	Unspecified
	hsa-mir-324-5p	MIMAT0000761	CENPB	1059	CLASH	23622248	Unspecified
	hsa-mir-324-5p	MIMAT0000761	CFL1	1072	CLASH	23622248	Unspecified
	hsa-mir-324-5p	MIMAT0000761	CKB	1152	CLASH	23622248	Unspecified
	hsa-mir-324-5p	MIMAT0000761	TBCB	1155	CLASH	23622248	Unspecified
	hsa-mir-324-5p	MIMAT0000761	CLPTM1	1209	PAR-CLIP	26701625	Unspecified
	hsa-mir-324-5p	MIMAT0000761	COL6A1	1291	CLASH	23622248	Unspecified
	hsa-mir-324-5p	MIMAT0000761	CRY1	1407	CLASH	23622248	Unspecified
	hsa-mir-324-5p	MIMAT0000761	CS	1431	CLASH	23622248	Unspecified
	hsa-mir-324-5p	MIMAT0000761	NKX2-5	1482	CLASH	23622248	Unspecified
	hsa-mir-324-5p	MIMAT0000761	DBT	1629	CLASH	23622248	Unspecified
	hsa-mir-324-5p	MIMAT0000761	DDX11	1663	CLASH	23622248	Unspecified
	hsa-mir-324-5p	MIMAT0000761	SLC26A2	1836	CLASH	23622248	Unspecified
	hsa-mir-324-5p	MIMAT0000761	DYRK1A	1859	CLASH	23622248	Unspecified
	hsa-mir-324-5p	MIMAT0000761	FBL	2091	CLASH	23622248	Unspecified
	hsa-mir-324-5p	MIMAT0000761	ESD	2098	CLASH	23622248	Unspecified
	hsa-mir-324-5p	MIMAT0000761	ETS1	2113	ELISA//Luciferase reporter assay//qRT-PCR//Western blot	26177288	Unspecified
	hsa-mir-324-5p	MIMAT0000761	FOXC1	2296	CLASH	23622248	Unspecified
	hsa-mir-324-5p	MIMAT0000761	FOXO1	2308	PAR-CLIP	21572407|20371350	Unspecified
	hsa-mir-324-5p	MIMAT0000761	FLNA	2316	CLASH	23622248	Unspecified
	hsa-mir-324-5p	MIMAT0000761	GLI1	2735	Luciferase reporter assay//Western blot	20216554|18756266	Unspecified
	hsa-mir-324-5p	MIMAT0000761	GNB1	2782	PAR-CLIP	21572407	Unspecified
	hsa-mir-324-5p	MIMAT0000761	GNB2	2783	CLASH	23622248	Unspecified
	hsa-mir-324-5p	MIMAT0000761	MSH6	2956	CLASH	23622248	Unspecified
	hsa-mir-324-5p	MIMAT0000761	GTF3C1	2975	CLASH	23622248	Unspecified
	hsa-mir-324-5p	MIMAT0000761	GYS1	2997	HITS-CLIP	19536157	Unspecified
	hsa-mir-324-5p	MIMAT0000761	H3F3B	3021	CLASH	23622248	Unspecified
	hsa-mir-324-5p	MIMAT0000761	HTT	3064	CLASH	23622248	Unspecified
	hsa-mir-324-5p	MIMAT0000761	HNRNPA1	3178	CLASH	23622248	Unspecified
	hsa-mir-324-5p	MIMAT0000761	HNRNPH2	3188	CLASH	23622248	Unspecified
	hsa-mir-324-5p	MIMAT0000761	HNRNPL	3191	CLASH	23622248	Unspecified
	hsa-mir-324-5p	MIMAT0000761	HOXA9	3205	CLASH	23622248	Unspecified
	hsa-mir-324-5p	MIMAT0000761	HRH1	3269	HITS-CLIP	23824327	Unspecified
	hsa-mir-324-5p	MIMAT0000761	HSD17B4	3295	CLASH	23622248	Unspecified
	hsa-mir-324-5p	MIMAT0000761	HSPA1B	3304	CLASH	23622248	Unspecified
	hsa-mir-324-5p	MIMAT0000761	HSPD1	3329	CLASH	23622248	Unspecified
	hsa-mir-324-5p	MIMAT0000761	ITPR2	3709	CLASH	23622248	Unspecified
	hsa-mir-324-5p	MIMAT0000761	KCNG1	3755	CLASH	23622248	Unspecified
	hsa-mir-324-5p	MIMAT0000761	IPO5	3843	CLASH	23622248	Unspecified
	hsa-mir-324-5p	MIMAT0000761	LDHA	3939	CLASH	23622248	Unspecified
	hsa-mir-324-5p	MIMAT0000761	LDHB	3945	CLASH	23622248	Unspecified
	hsa-mir-324-5p	MIMAT0000761	SMAD2	4087	CLASH	23622248	Unspecified
	hsa-mir-324-5p	MIMAT0000761	MAZ	4150	CLASH	23622248	Unspecified
	hsa-mir-324-5p	MIMAT0000761	MEA1	4201	CLASH	23622248	Unspecified
	hsa-mir-324-5p	MIMAT0000761	MKLN1	4289	CLASH	23622248	Unspecified
	hsa-mir-324-5p	MIMAT0000761	MPI	4351	CLASH	23622248	Unspecified
	hsa-mir-324-5p	MIMAT0000761	MTHFD1	4522	CLASH	23622248	Unspecified
	hsa-mir-324-5p	MIMAT0000761	MYO1C	4641	CLASH	23622248	Unspecified
	hsa-mir-324-5p	MIMAT0000761	MYOD1	4654	CLASH	23622248	Unspecified
	hsa-mir-324-5p	MIMAT0000761	NDUFS1	4719	CLASH	23622248	Unspecified
	hsa-mir-324-5p	MIMAT0000761	NEUROD2	4761	HITS-CLIP	19536157	Unspecified
	hsa-mir-324-5p	MIMAT0000761	NFATC1	4772	HITS-CLIP	23824327	Unspecified
	hsa-mir-324-5p	MIMAT0000761	NFIX	4784	CLASH	23622248	Unspecified
	hsa-mir-324-5p	MIMAT0000761	NME3	4832	CLASH	23622248	Unspecified
	hsa-mir-324-5p	MIMAT0000761	OPRL1	4987	PAR-CLIP	22012620	Unspecified
	hsa-mir-324-5p	MIMAT0000761	PA2G4	5036	CLASH	23622248	Unspecified
	hsa-mir-324-5p	MIMAT0000761	PALM	5064	CLASH	23622248	Unspecified
	hsa-mir-324-5p	MIMAT0000761	PAX3	5077	CLASH	23622248	Unspecified
	hsa-mir-324-5p	MIMAT0000761	PFAS	5198	CLASH	23622248	Unspecified
	hsa-mir-324-5p	MIMAT0000761	PGAM1	5223	CLASH	23622248	Unspecified
	hsa-mir-324-5p	MIMAT0000761	PGK 1.00	5230	CLASH	23622248	Unspecified
	hsa-mir-324-5p	MIMAT0000761	SLC25A3	5250	CLASH	23622248	Unspecified
	hsa-mir-324-5p	MIMAT0000761	PIN1	5300	CLASH	23622248	Unspecified
	hsa-mir-324-5p	MIMAT0000761	PKD1	5310	CLASH	23622248	Unspecified
	hsa-mir-324-5p	MIMAT0000761	PMS2	5395	CLASH	23622248	Unspecified
	hsa-mir-324-5p	MIMAT0000761	POLD1	5424	CLASH	23622248	Unspecified
	hsa-mir-324-5p	MIMAT0000761	POLE	5426	CLASH	23622248	Unspecified
	hsa-mir-324-5p	MIMAT0000761	POLR2A	5430	CLASH	23622248	Unspecified
	hsa-mir-324-5p	MIMAT0000761	PPIA	5478	CLASH	23622248	Unspecified
	hsa-mir-324-5p	MIMAT0000761	PSMA4	5685	CLASH	23622248	Unspecified
	hsa-mir-324-5p	MIMAT0000761	PSMC5	5705	CLASH	23622248	Unspecified
	hsa-mir-324-5p	MIMAT0000761	PSMD2	5708	CLASH	23622248	Unspecified
	hsa-mir-324-5p	MIMAT0000761	PSMD4	5710	CLASH	23622248	Unspecified
	hsa-mir-324-5p	MIMAT0000761	PSMD11	5717	CLASH	23622248	Unspecified
	hsa-mir-324-5p	MIMAT0000761	PSME1	5720	CLASH	23622248	Unspecified
	hsa-mir-324-5p	MIMAT0000761	PTK7	5754	CLASH	23622248	Unspecified
	hsa-mir-324-5p	MIMAT0000761	RAB6A	5870	CLASH	23622248	Unspecified
	hsa-mir-324-5p	MIMAT0000761	RAD51D	5892	CLASH	23622248	Unspecified
	hsa-mir-324-5p	MIMAT0000761	RAN	5901	HITS-CLIP	23313552	Unspecified
	hsa-mir-324-5p	MIMAT0000761	RAP2B	5912	CLASH	23622248	Unspecified
	hsa-mir-324-5p	MIMAT0000761	RARS	5917	CLASH	23622248	Unspecified
	hsa-mir-324-5p	MIMAT0000761	RBBP4	5928	CLASH	23622248	Unspecified
	hsa-mir-324-5p	MIMAT0000761	RELA	5970	CLASH	23622248	Unspecified
	hsa-mir-324-5p	MIMAT0000761	RPL27	6155	CLASH	23622248	Unspecified
	hsa-mir-324-5p	MIMAT0000761	RPL36AL	6166	CLASH	23622248	Unspecified
	hsa-mir-324-5p	MIMAT0000761	RPL37	6167	CLASH	23622248	Unspecified
	hsa-mir-324-5p	MIMAT0000761	RPL41	6171	PAR-CLIP	27292025	Unspecified
	hsa-mir-324-5p	MIMAT0000761	RPS2	6187	CLASH	23622248	Unspecified
	hsa-mir-324-5p	MIMAT0000761	SCD	6319	CLASH	23622248	Unspecified
	hsa-mir-324-5p	MIMAT0000761	SMARCD2	6603	CLASH	23622248	Unspecified
	hsa-mir-324-5p	MIMAT0000761	SMO	6608	Luciferase reporter assay//Western blot	20216554|18756266	Unspecified
	hsa-mir-324-5p	MIMAT0000761	SP1	6667	ELISA//Luciferase reporter assay//qRT-PCR//Western blot	26177288	Unspecified
	hsa-mir-324-5p	MIMAT0000761	TCF7L2	6934	CLASH	23622248	Unspecified
	hsa-mir-324-5p	MIMAT0000761	TCOF1	6949	CLASH	23622248	Unspecified
	hsa-mir-324-5p	MIMAT0000761	TP53	7157	CLASH	23622248	Unspecified
	hsa-mir-324-5p	MIMAT0000761	TUFM	7284	CLASH	23622248	Unspecified
	hsa-mir-324-5p	MIMAT0000761	UBA1	7317	CLASH	23622248	Unspecified
	hsa-mir-324-5p	MIMAT0000761	UBE2I	7329	CLASH	23622248	Unspecified
	hsa-mir-324-5p	MIMAT0000761	UGCG	7357	PAR-CLIP	23592263	Unspecified
	hsa-mir-324-5p	MIMAT0000761	UGT8	7368	HITS-CLIP	23824327	Unspecified
	hsa-mir-324-5p	MIMAT0000761	COL14A1	7373	CLASH	23622248	Unspecified
	hsa-mir-324-5p	MIMAT0000761	NSD2	7468	CLASH	23622248	Unspecified
	hsa-mir-324-5p	MIMAT0000761	YWHAH	7533	CLASH	23622248	Unspecified
	hsa-mir-324-5p	MIMAT0000761	DAP3	7818	CLASH	23622248	Unspecified
	hsa-mir-324-5p	MIMAT0000761	PXDN	7837	CLASH	23622248	Unspecified
	hsa-mir-324-5p	MIMAT0000761	TUBA1A	7846	CLASH	23622248	Unspecified
	hsa-mir-324-5p	MIMAT0000761	ARID1A	8289	PAR-CLIP	20371350	Unspecified
	hsa-mir-324-5p	MIMAT0000761	COPS3	8533	CLASH	23622248	Unspecified
	hsa-mir-324-5p	MIMAT0000761	KLF7	8609	HITS-CLIP	23824327	Unspecified
	hsa-mir-324-5p	MIMAT0000761	TNKS	8658	CLASH	23622248	Unspecified
	hsa-mir-324-5p	MIMAT0000761	CDC123	8872	CLASH	23622248	Unspecified
	hsa-mir-324-5p	MIMAT0000761	TIMELESS	8914	CLASH	23622248	Unspecified
	hsa-mir-324-5p	MIMAT0000761	SYNGR2	9144	CLASH	23622248	Unspecified
	hsa-mir-324-5p	MIMAT0000761	DYRK1B	9149	CLASH	23622248	Unspecified
	hsa-mir-324-5p	MIMAT0000761	ZBED1	9189	CLASH	23622248	Unspecified
	hsa-mir-324-5p	MIMAT0000761	MAPKAPK2	9261	CLASH	23622248	Unspecified
	hsa-mir-324-5p	MIMAT0000761	KIF3B	9371	CLASH	23622248	Unspecified
	hsa-mir-324-5p	MIMAT0000761	COX5A	9377	CLASH	23622248	Unspecified
	hsa-mir-324-5p	MIMAT0000761	IGDCC3	9543	HITS-CLIP	19536157	Unspecified
	hsa-mir-324-5p	MIMAT0000761	PPM1F	9647	CLASH	23622248	Unspecified
	hsa-mir-324-5p	MIMAT0000761	MTFR1	9650	Luciferase reporter assay	26633713	Unspecified
	hsa-mir-324-5p	MIMAT0000761	MDC 1.00	9656	CLASH	23622248	Unspecified
	hsa-mir-324-5p	MIMAT0000761	PUM1	9698	CLASH	23622248	Unspecified
	hsa-mir-324-5p	MIMAT0000761	KIAA0408	9729	PAR-CLIP	21572407	Unspecified
	hsa-mir-324-5p	MIMAT0000761	SERTAD2	9792	PAR-CLIP	20371350	Unspecified
	hsa-mir-324-5p	MIMAT0000761	DAZAP2	9802	HITS-CLIP	23824327	Unspecified
	hsa-mir-324-5p	MIMAT0000761	RUSC2	9853	CLASH	23622248	Unspecified
	hsa-mir-324-5p	MIMAT0000761	WASHC5	9897	CLASH	23622248	Unspecified
	hsa-mir-324-5p	MIMAT0000761	TOM1	10043	HITS-CLIP	19536157	Unspecified
	hsa-mir-324-5p	MIMAT0000761	TRAP1	10131	CLASH	23622248	Unspecified
	hsa-mir-324-5p	MIMAT0000761	PSME3	10197	CLASH//PAR-CLIP	23622248|26701625	Unspecified
	hsa-mir-324-5p	MIMAT0000761	USPL1	10208	CLASH	23622248	Unspecified
	hsa-mir-324-5p	MIMAT0000761	SRRM1	10250	CLASH	23622248	Unspecified
	hsa-mir-324-5p	MIMAT0000761	ABCC4	10257	CLASH	23622248	Unspecified
	hsa-mir-324-5p	MIMAT0000761	SAP18	10284	CLASH	23622248	Unspecified
	hsa-mir-324-5p	MIMAT0000761	PAK4	10298	CLASH	23622248	Unspecified
	hsa-mir-324-5p	MIMAT0000761	TUBA1B	10376	CLASH	23622248	Unspecified
	hsa-mir-324-5p	MIMAT0000761	RACK1	10399	CLASH	23622248	Unspecified
	hsa-mir-324-5p	MIMAT0000761	TACC3	10460	CLASH	23622248	Unspecified
	hsa-mir-324-5p	MIMAT0000761	ATP5H	10476	CLASH	23622248	Unspecified
	hsa-mir-324-5p	MIMAT0000761	DEAF1	10522	CLASH	23622248	Unspecified
	hsa-mir-324-5p	MIMAT0000761	NEBL	10529	HITS-CLIP	19536157	Unspecified
	hsa-mir-324-5p	MIMAT0000761	RPP30	10556	CLASH	23622248	Unspecified
	hsa-mir-324-5p	MIMAT0000761	PRPF8	10594	CLASH	23622248	Unspecified
	hsa-mir-324-5p	MIMAT0000761	USP16	10600	CLASH	23622248	Unspecified
	hsa-mir-324-5p	MIMAT0000761	CELF2	10659	CLASH	23622248	Unspecified
	hsa-mir-324-5p	MIMAT0000761	ZMYND11	10771	CLASH	23622248	Unspecified
	hsa-mir-324-5p	MIMAT0000761	ARPP19	10776	CLASH	23622248	Unspecified
	hsa-mir-324-5p	MIMAT0000761	ARID5A	10865	CLASH	23622248	Unspecified
	hsa-mir-324-5p	MIMAT0000761	TRAFD1	10906	CLASH	23622248	Unspecified
	hsa-mir-324-5p	MIMAT0000761	SEC61B	10952	CLASH	23622248	Unspecified
	hsa-mir-324-5p	MIMAT0000761	METAP2	10988	PAR-CLIP	23446348|21572407|20371350	Unspecified
	hsa-mir-324-5p	MIMAT0000761	SF3B2	10992	CLASH	23622248	Unspecified
	hsa-mir-324-5p	MIMAT0000761	MID2	11043	CLASH	23622248	Unspecified
	hsa-mir-324-5p	MIMAT0000761	RER1	11079	CLASH	23622248	Unspecified
	hsa-mir-324-5p	MIMAT0000761	BTN3A1	11119	CLASH	23622248	Unspecified
	hsa-mir-324-5p	MIMAT0000761	SEC23IP	11196	CLASH	23622248	Unspecified
	hsa-mir-324-5p	MIMAT0000761	DDX20	11218	CLASH	23622248	Unspecified
	hsa-mir-324-5p	MIMAT0000761	ATXN2L	11273	CLASH	23622248	Unspecified
	hsa-mir-324-5p	MIMAT0000761	KIAA0907	22889	CLASH	23622248	Unspecified
	hsa-mir-324-5p	MIMAT0000761	ACIN1	22985	CLASH	23622248	Unspecified
	hsa-mir-324-5p	MIMAT0000761	HMGXB3	22993	CLASH	23622248	Unspecified
	hsa-mir-324-5p	MIMAT0000761	SPEN	23013	CLASH	23622248	Unspecified
	hsa-mir-324-5p	MIMAT0000761	TMCC1	23023	PAR-CLIP	20371350	Unspecified
	hsa-mir-324-5p	MIMAT0000761	2021-09-08	23176	CLASH	23622248	Unspecified
	hsa-mir-324-5p	MIMAT0000761	GANAB	23193	CLASH	23622248	Unspecified
	hsa-mir-324-5p	MIMAT0000761	XPO6	23214	CLASH	23622248	Unspecified
	hsa-mir-324-5p	MIMAT0000761	BOP 1.00	23246	CLASH	23622248	Unspecified
	hsa-mir-324-5p	MIMAT0000761	NUP160	23279	CLASH	23622248	Unspecified
	hsa-mir-324-5p	MIMAT0000761	CRTC1	23373	HITS-CLIP	19536157	Unspecified
	hsa-mir-324-5p	MIMAT0000761	LARS2	23395	CLASH	23622248	Unspecified
	hsa-mir-324-5p	MIMAT0000761	NUP188	23511	CLASH	23622248	Unspecified
	hsa-mir-324-5p	MIMAT0000761	WBP2	23558	CLASH	23622248	Unspecified
	hsa-mir-324-5p	MIMAT0000761	PISD	23761	PAR-CLIP	24398324	Unspecified
	hsa-mir-324-5p	MIMAT0000761	ANAPC13	25847	CLASH	23622248	Unspecified
	hsa-mir-324-5p	MIMAT0000761	PARM1	25849	CLASH	23622248	Unspecified
	hsa-mir-324-5p	MIMAT0000761	NELFB	25920	CLASH	23622248	Unspecified
	hsa-mir-324-5p	MIMAT0000761	GEMIN5	25929	CLASH	23622248	Unspecified
	hsa-mir-324-5p	MIMAT0000761	TBC1D10B	26000	CLASH	23622248	Unspecified
	hsa-mir-324-5p	MIMAT0000761	NSMF	26012	CLASH	23622248	Unspecified
	hsa-mir-324-5p	MIMAT0000761	TRPC4AP	26133	CLASH	23622248	Unspecified
	hsa-mir-324-5p	MIMAT0000761	AGO1	26523	CLASH	23622248	Unspecified
	hsa-mir-324-5p	MIMAT0000761	PCDH11X	27328	HITS-CLIP	23824327	Unspecified
	hsa-mir-324-5p	MIMAT0000761	UBE2S	27338	CLASH	23622248	Unspecified
	hsa-mir-324-5p	MIMAT0000761	POLM	27434	HITS-CLIP	23824327|23313552	Unspecified
	hsa-mir-324-5p	MIMAT0000761	SAP30BP	29115	CLASH	23622248	Unspecified
	hsa-mir-324-5p	MIMAT0000761	CD274	29126	Luciferase reporter assay	27080341	Unspecified
	hsa-mir-324-5p	MIMAT0000761	TAX1BP3	30851	CLASH	23622248	Unspecified
	hsa-mir-324-5p	MIMAT0000761	AK3	50808	CLASH	23622248	Unspecified
	hsa-mir-324-5p	MIMAT0000761	GMNN	51053	CLASH	23622248	Unspecified
	hsa-mir-324-5p	MIMAT0000761	MEMO1	51072	PAR-CLIP	23592263	Unspecified
	hsa-mir-324-5p	MIMAT0000761	SNX7	51375	CLASH	23622248	Unspecified
	hsa-mir-324-5p	MIMAT0000761	PIAS4	51588	CLASH	23622248	Unspecified
	hsa-mir-324-5p	MIMAT0000761	TMEM8B	51754	CLASH	23622248	Unspecified
	hsa-mir-324-5p	MIMAT0000761	CHIC1	53344	PAR-CLIP	21572407	Unspecified
	hsa-mir-324-5p	MIMAT0000761	NANS	54187	CLASH	23622248	Unspecified
	hsa-mir-324-5p	MIMAT0000761	MTMR12	54545	CLASH	23622248	Unspecified
	hsa-mir-324-5p	MIMAT0000761	BIVM	54841	CLASH	23622248	Unspecified
	hsa-mir-324-5p	MIMAT0000761	DEF8	54849	CLASH	23622248	Unspecified
	hsa-mir-324-5p	MIMAT0000761	SARS2	54938	CLASH	23622248	Unspecified
	hsa-mir-324-5p	MIMAT0000761	CLN6	54982	CLASH	23622248	Unspecified
	hsa-mir-324-5p	MIMAT0000761	GID8	54994	CLASH	23622248	Unspecified
	hsa-mir-324-5p	MIMAT0000761	SOBP	55084	CLASH	23622248	Unspecified
	hsa-mir-324-5p	MIMAT0000761	RBM23	55147	HITS-CLIP	23824327	Unspecified
	hsa-mir-324-5p	MIMAT0000761	ARHGEF10L	55160	CLASH	23622248	Unspecified
	hsa-mir-324-5p	MIMAT0000761	TMEM63B	55362	CLASH	23622248	Unspecified
	hsa-mir-324-5p	MIMAT0000761	YOD1	55432	PAR-CLIP	23446348	Unspecified
	hsa-mir-324-5p	MIMAT0000761	BTBD2	55643	CLASH	23622248	Unspecified
	hsa-mir-324-5p	MIMAT0000761	PACS1	55690	CLASH	23622248	Unspecified
	hsa-mir-324-5p	MIMAT0000761	ASF1B	55723	CLASH	23622248	Unspecified
	hsa-mir-324-5p	MIMAT0000761	DNAJC11	55735	CLASH	23622248	Unspecified
	hsa-mir-324-5p	MIMAT0000761	TRERF1	55809	CLASH	23622248	Unspecified
	hsa-mir-324-5p	MIMAT0000761	CTTNBP2NL	55917	CLASH	23622248	Unspecified
	hsa-mir-324-5p	MIMAT0000761	PDXP	57026	CLASH	23622248	Unspecified
	hsa-mir-324-5p	MIMAT0000761	SLC39A10	57181	CLASH	23622248	Unspecified
	hsa-mir-324-5p	MIMAT0000761	CYP20A1	57404	HITS-CLIP	23824327	Unspecified
	hsa-mir-324-5p	MIMAT0000761	LRRC47	57470	HITS-CLIP	23824327	Unspecified
	hsa-mir-324-5p	MIMAT0000761	ARID1B	57492	CLASH	23622248	Unspecified
	hsa-mir-324-5p	MIMAT0000761	JCAD	57608	CLASH	23622248	Unspecified
	hsa-mir-324-5p	MIMAT0000761	CACHD1	57685	CLASH	23622248	Unspecified
	hsa-mir-324-5p	MIMAT0000761	OSTC	58505	CLASH	23622248	Unspecified
	hsa-mir-324-5p	MIMAT0000761	WIZ	58525	CLASH	23622248	Unspecified
	hsa-mir-324-5p	MIMAT0000761	UBL5	59286	CLASH	23622248	Unspecified
	hsa-mir-324-5p	MIMAT0000761	ELOVL5	60481	CLASH	23622248	Unspecified
	hsa-mir-324-5p	MIMAT0000761	NSUN3	63899	HITS-CLIP	24906430|23824327|19536157|28735896	Unspecified
	hsa-mir-324-5p	MIMAT0000761	GIGYF1	64599	CLASH	23622248	Unspecified
	hsa-mir-324-5p	MIMAT0000761	UNKL	64718	CLASH	23622248	Unspecified
	hsa-mir-324-5p	MIMAT0000761	TUT1	64852	CLASH	23622248	Unspecified
	hsa-mir-324-5p	MIMAT0000761	MRPL14	64928	CLASH	23622248	Unspecified
	hsa-mir-324-5p	MIMAT0000761	RAPH1	65059	CLASH	23622248	Unspecified
	hsa-mir-324-5p	MIMAT0000761	C8orf33	65265	CLASH	23622248	Unspecified
	hsa-mir-324-5p	MIMAT0000761	ZNF747	65988	HITS-CLIP	23824327	Unspecified
	hsa-mir-324-5p	MIMAT0000761	CUEDC2	79004	CLASH	23622248	Unspecified
	hsa-mir-324-5p	MIMAT0000761	AHNAK	79026	CLASH	23622248	Unspecified
	hsa-mir-324-5p	MIMAT0000761	RNF26	79102	CLASH	23622248	Unspecified
	hsa-mir-324-5p	MIMAT0000761	CLMP	79827	HITS-CLIP	23824327	Unspecified
	hsa-mir-324-5p	MIMAT0000761	NUP85	79902	CLASH	23622248	Unspecified
	hsa-mir-324-5p	MIMAT0000761	SCD5	79966	CLASH	23622248	Unspecified
	hsa-mir-324-5p	MIMAT0000761	EDC3	80153	CLASH	23622248	Unspecified
	hsa-mir-324-5p	MIMAT0000761	RAB11FIP1	80223	CLASH	23622248	Unspecified
	hsa-mir-324-5p	MIMAT0000761	REEP4	80346	PAR-CLIP	27292025	Unspecified
	hsa-mir-324-5p	MIMAT0000761	CLPB	81570	CLASH	23622248	Unspecified
	hsa-mir-324-5p	MIMAT0000761	PDRG1	81572	CLASH	23622248	Unspecified
	hsa-mir-324-5p	MIMAT0000761	ITM2C	81618	CLASH	23622248	Unspecified
	hsa-mir-324-5p	MIMAT0000761	VANGL1	81839	CLASH	23622248	Unspecified
	hsa-mir-324-5p	MIMAT0000761	RAB1B	81876	CLASH	23622248	Unspecified
	hsa-mir-324-5p	MIMAT0000761	PCDH11Y	83259	HITS-CLIP	23824327	Unspecified
	hsa-mir-324-5p	MIMAT0000761	DNAL1	83544	CLASH	23622248	Unspecified
	hsa-mir-324-5p	MIMAT0000761	ARID5B	84159	HITS-CLIP	23313552	Unspecified
	hsa-mir-324-5p	MIMAT0000761	ARFGAP2	84364	CLASH	23622248	Unspecified
	hsa-mir-324-5p	MIMAT0000761	TUBA1C	84790	CLASH	23622248	Unspecified
	hsa-mir-324-5p	MIMAT0000761	TUBGCP6	85378	CLASH	23622248	Unspecified
	hsa-mir-324-5p	MIMAT0000761	ZIC5	85416	CLASH	23622248	Unspecified
	hsa-mir-324-5p	MIMAT0000761	UBXN11	91544	HITS-CLIP	23824327	Unspecified
	hsa-mir-324-5p	MIMAT0000761	MYADM	91663	CLASH	23622248	Unspecified
	hsa-mir-324-5p	MIMAT0000761	TMEM129	92305	CLASH	23622248	Unspecified
	hsa-mir-324-5p	MIMAT0000761	TIMM50	92609	CLASH	23622248	Unspecified
	hsa-mir-324-5p	MIMAT0000761	KLHDC3	116138	CLASH	23622248	Unspecified
	hsa-mir-324-5p	MIMAT0000761	AGAP1	116987	CLASH	23622248	Unspecified
	hsa-mir-324-5p	MIMAT0000761	SLITRK4	139065	PAR-CLIP	23592263	Unspecified
	hsa-mir-324-5p	MIMAT0000761	LACC1	144811	CLASH	23622248	Unspecified
	hsa-mir-324-5p	MIMAT0000761	MGAT5B	146664	HITS-CLIP	19536157	Unspecified
	hsa-mir-324-5p	MIMAT0000761	SGO1	151648	PAR-CLIP	21572407|20371350	Unspecified
	hsa-mir-324-5p	MIMAT0000761	AMZ1	155185	HITS-CLIP	19536157	Unspecified
	hsa-mir-324-5p	MIMAT0000761	FAM43B	163933	CLASH	23622248	Unspecified
	hsa-mir-324-5p	MIMAT0000761	PPP1R18	170954	CLASH	23622248	Unspecified
	hsa-mir-324-5p	MIMAT0000761	POLR3H	171568	CLASH	23622248	Unspecified
	hsa-mir-324-5p	MIMAT0000761	NSMCE1	197370	PAR-CLIP	23592263	Unspecified
	hsa-mir-324-5p	MIMAT0000761	TUBB	203068	CLASH	23622248	Unspecified
	hsa-mir-324-5p	MIMAT0000761	STXBP4	252983	CLASH	23622248	Unspecified
	hsa-mir-324-5p	MIMAT0000761	FAM83H	286077	CLASH	23622248	Unspecified
	hsa-mir-324-5p	MIMAT0000761	HIST2H3A	333932	CLASH	23622248	Unspecified
	hsa-mir-324-5p	MIMAT0000761	SPOPL	339745	CLASH	23622248	Unspecified
	hsa-mir-324-5p	MIMAT0000761	VMAC	400673	HITS-CLIP	23824327	Unspecified
	hsa-mir-324-5p	MIMAT0000761	CHCHD10	400916	CLASH	23622248	Unspecified
	hsa-mir-324-5p	MIMAT0000761	POTEG	404785	CLASH//PAR-CLIP	23622248|27292025	Unspecified
	hsa-mir-324-5p	MIMAT0000761	POTEM	641455	PAR-CLIP	27292025	Unspecified
	hsa-mir-324-5p	MIMAT0000761	PPIAL4G	644591	CLASH	23622248	Unspecified
	hsa-mir-324-5p	MIMAT0000761	MZT2A	653784	CLASH	23622248	Unspecified
	hsa-mir-345-5p	MIMAT0000772	CD40LG	959	HITS-CLIP	27418678	Unspecified
	hsa-mir-345-5p	MIMAT0000772	CDKN1A	1026	Luciferase reporter assay//qRT-PCR//Western blot	20190813	Unspecified
	hsa-mir-345-5p	MIMAT0000772	CNP	1267	CLASH	23622248	Unspecified
	hsa-mir-345-5p	MIMAT0000772	E2F6	1876	PAR-CLIP	26701625	Unspecified
	hsa-mir-345-5p	MIMAT0000772	EIF1AX	1964	CLASH	23622248	Unspecified
	hsa-mir-345-5p	MIMAT0000772	ABCC1	4363	Luciferase reporter assay//Western blot	20099276	Unspecified
	hsa-mir-345-5p	MIMAT0000772	MSH3	4437	CLASH	23622248	Unspecified
	hsa-mir-345-5p	MIMAT0000772	NTRK3	4916	Luciferase reporter assay	19370765	Unspecified
	hsa-mir-345-5p	MIMAT0000772	PDCL	5082	PAR-CLIP	22012620	Unspecified
	hsa-mir-345-5p	MIMAT0000772	SORD	6652	HITS-CLIP	23824327	Unspecified
	hsa-mir-345-5p	MIMAT0000772	SSR2	6746	CLASH	23622248	Unspecified
	hsa-mir-345-5p	MIMAT0000772	TSPAN6	7105	HITS-CLIP	23824327	Unspecified
	hsa-mir-345-5p	MIMAT0000772	PAX8	7849	PAR-CLIP	23446348	Unspecified
	hsa-mir-345-5p	MIMAT0000772	AKR7A2	8574	HITS-CLIP	27418678	Unspecified
	hsa-mir-345-5p	MIMAT0000772	CCPG1	9236	PAR-CLIP	23592263	Unspecified
	hsa-mir-345-5p	MIMAT0000772	WDR46	9277	CLASH	23622248	Unspecified
	hsa-mir-345-5p	MIMAT0000772	SLC9A3R2	9351	HITS-CLIP	23824327	Unspecified
	hsa-mir-345-5p	MIMAT0000772	CHST2	9435	HITS-CLIP	23313552	Unspecified
	hsa-mir-345-5p	MIMAT0000772	DAZAP2	9802	PAR-CLIP	23592263|22012620|20371350	Unspecified
	hsa-mir-345-5p	MIMAT0000772	TRIM10	10107	PAR-CLIP	20371350	Unspecified
	hsa-mir-345-5p	MIMAT0000772	NFAT5	10725	PAR-CLIP	26701625	Unspecified
	hsa-mir-345-5p	MIMAT0000772	SERINC3	10955	PAR-CLIP	27292025	Unspecified
	hsa-mir-345-5p	MIMAT0000772	PRSS23	11098	HITS-CLIP	23824327	Unspecified
	hsa-mir-345-5p	MIMAT0000772	COPE	11316	CLASH	23622248	Unspecified
	hsa-mir-345-5p	MIMAT0000772	DDX42	11325	CLASH	23622248	Unspecified
	hsa-mir-345-5p	MIMAT0000772	SAMD4A	23034	HITS-CLIP	23824327|27418678	Unspecified
	hsa-mir-345-5p	MIMAT0000772	SF3B3	23450	PAR-CLIP	23592263	Unspecified
	hsa-mir-345-5p	MIMAT0000772	CBX5	23468	HITS-CLIP	19536157	Unspecified
	hsa-mir-345-5p	MIMAT0000772	GAL	51083	PAR-CLIP	21572407	Unspecified
	hsa-mir-345-5p	MIMAT0000772	PANK1	53354	PAR-CLIP	23592263|22012620|21572407|20371350	Unspecified
	hsa-mir-345-5p	MIMAT0000772	YEATS2	55689	CLASH	23622248	Unspecified
	hsa-mir-345-5p	MIMAT0000772	AP5M1	55745	HITS-CLIP	23824327	Unspecified
	hsa-mir-345-5p	MIMAT0000772	ZNF667	63934	CLASH	23622248	Unspecified
	hsa-mir-345-5p	MIMAT0000772	ZNF106	64397	CLASH	23622248	Unspecified
	hsa-mir-345-5p	MIMAT0000772	KCTD15	79047	PAR-CLIP	20371350	Unspecified
	hsa-mir-345-5p	MIMAT0000772	ADM2	79924	PAR-CLIP	26701625	Unspecified
	hsa-mir-345-5p	MIMAT0000772	MARVELD1	83742	HITS-CLIP	23824327	Unspecified
	hsa-mir-345-5p	MIMAT0000772	YIPF4	84272	HITS-CLIP	23824327	Unspecified
	hsa-mir-345-5p	MIMAT0000772	CCDC62	84660	HITS-CLIP	19536157	Unspecified
	hsa-mir-345-5p	MIMAT0000772	RNFT2	84900	PAR-CLIP	27292025	Unspecified
	hsa-mir-345-5p	MIMAT0000772	TNFRSF13C	115650	PAR-CLIP	22012620	Unspecified
	hsa-mir-345-5p	MIMAT0000772	PLA2G4E	123745	HITS-CLIP	23824327	Unspecified
	hsa-mir-345-5p	MIMAT0000772	UHMK1	127933	PAR-CLIP	26701625	Unspecified
	hsa-mir-345-5p	MIMAT0000772	SPATA3	130560	HITS-CLIP	23824327|28735896	Unspecified
	hsa-mir-345-5p	MIMAT0000772	TMCO5A	145942	HITS-CLIP	19536157	Unspecified
	hsa-mir-345-5p	MIMAT0000772	METTL21A	151194	PAR-CLIP	23592263	Unspecified
	hsa-mir-345-5p	MIMAT0000772	NWD1	284434	HITS-CLIP	23824327	Unspecified
	hsa-mir-345-5p	MIMAT0000772	PAXX	286257	CLASH	23622248	Unspecified
	hsa-mir-345-5p	MIMAT0000772	TMEM78	677790	HITS-CLIP	19536157	Unspecified
	hsa-mir-345-5p	MIMAT0000772	FOXO6	100132074	PAR-CLIP	26701625	Unspecified
	hsa-mir-345-5p	MIMAT0000772	OCLN	100506658	PAR-CLIP	27292025	Unspecified
	hsa-mir-425-3p	MIMAT0001343	CAPNS1	826	CLASH	23622248	Unspecified
	hsa-mir-425-3p	MIMAT0001343	DYNC1LI2	1783	PAR-CLIP	27292025	Unspecified
	hsa-mir-425-3p	MIMAT0001343	ARID3A	1820	CLASH	23622248	Unspecified
	hsa-mir-425-3p	MIMAT0001343	GATA6	2627	HITS-CLIP	23824327	Unspecified
	hsa-mir-425-3p	MIMAT0001343	GNAS	2778	HITS-CLIP	23313552	Unspecified
	hsa-mir-425-3p	MIMAT0001343	HDLBP	3069	PAR-CLIP	23592263|26701625	Unspecified
	hsa-mir-425-3p	MIMAT0001343	HSPA1B	3304	CLASH	23622248	Unspecified
	hsa-mir-425-3p	MIMAT0001343	MDH2	4191	CLASH	23622248	Unspecified
	hsa-mir-425-3p	MIMAT0001343	MECP2	4204	CLASH	23622248	Unspecified
	hsa-mir-425-3p	MIMAT0001343	NDUFA7	4701	HITS-CLIP	23824327	Unspecified
	hsa-mir-425-3p	MIMAT0001343	PLCG2	5336	PAR-CLIP	24398324|23446348	Unspecified
	hsa-mir-425-3p	MIMAT0001343	PKN1	5585	CLASH	23622248	Unspecified
	hsa-mir-425-3p	MIMAT0001343	PTPRF	5792	HITS-CLIP	19536157	Unspecified
	hsa-mir-425-3p	MIMAT0001343	RAC1	5879	PAR-CLIP	23592263|24398324|23446348|21572407|20371350|26701625	Unspecified
	hsa-mir-425-3p	MIMAT0001343	ZNF28	7576	PAR-CLIP	23592263	Unspecified
	hsa-mir-425-3p	MIMAT0001343	KDM5C	8242	CLASH	23622248	Unspecified
	hsa-mir-425-3p	MIMAT0001343	HIST2H2AA3	8337	CLASH	23622248	Unspecified
	hsa-mir-425-3p	MIMAT0001343	HIST1H4C	8364	CLASH	23622248	Unspecified
	hsa-mir-425-3p	MIMAT0001343	PER2	8864	HITS-CLIP	23824327	Unspecified
	hsa-mir-425-3p	MIMAT0001343	EMC2	9694	HITS-CLIP	23824327	Unspecified
	hsa-mir-425-3p	MIMAT0001343	PSME3	10197	HITS-CLIP	19536157	Unspecified
	hsa-mir-425-3p	MIMAT0001343	VAV3	10451	HITS-CLIP//PAR-CLIP	20371350|24906430|23706177|21572407|26701625|27418678	Unspecified
	hsa-mir-425-3p	MIMAT0001343	ZNF460	10794	PAR-CLIP	20371350	Unspecified
	hsa-mir-425-3p	MIMAT0001343	MTHFD2	10797	PAR-CLIP	21572407	Unspecified
	hsa-mir-425-3p	MIMAT0001343	PPARGC1A	10891	CLASH	23622248	Unspecified
	hsa-mir-425-3p	MIMAT0001343	GCN1	10985	CLASH	23622248	Unspecified
	hsa-mir-425-3p	MIMAT0001343	FAM208A	23272	PAR-CLIP	23592263	Unspecified
	hsa-mir-425-3p	MIMAT0001343	ATMIN	23300	CLASH	23622248	Unspecified
	hsa-mir-425-3p	MIMAT0001343	TFIP11	24144	PAR-CLIP	20371350	Unspecified
	hsa-mir-425-3p	MIMAT0001343	BAZ2B	29994	HITS-CLIP	23824327	Unspecified
	hsa-mir-425-3p	MIMAT0001343	NCAPG2	54892	PAR-CLIP	23446348|21572407|20371350	Unspecified
	hsa-mir-425-3p	MIMAT0001343	XPO5	57510	CLASH	23622248	Unspecified
	hsa-mir-425-3p	MIMAT0001343	ISLR2	57611	PAR-CLIP	20371350	Unspecified
	hsa-mir-425-3p	MIMAT0001343	C1orf35	79169	CLASH	23622248	Unspecified
	hsa-mir-425-3p	MIMAT0001343	ZNF703	80139	CLASH	23622248	Unspecified
	hsa-mir-425-3p	MIMAT0001343	SPSB1	80176	PAR-CLIP	23592263	Unspecified
	hsa-mir-425-3p	MIMAT0001343	KLHL15	80311	CLASH	23622248	Unspecified
	hsa-mir-425-3p	MIMAT0001343	ARHGAP39	80728	PAR-CLIP	26701625	Unspecified
	hsa-mir-425-3p	MIMAT0001343	PTDSS2	81490	HITS-CLIP	23824327	Unspecified
	hsa-mir-425-3p	MIMAT0001343	SESN2	83667	PAR-CLIP	23592263	Unspecified
	hsa-mir-425-3p	MIMAT0001343	SLC12A8	84561	PAR-CLIP	27292025	Unspecified
	hsa-mir-425-3p	MIMAT0001343	WDR73	84942	HITS-CLIP	23824327	Unspecified
	hsa-mir-425-3p	MIMAT0001343	GABPB2	126626	CLASH	23622248	Unspecified
	hsa-mir-425-3p	MIMAT0001343	SH3RF2	153769	PAR-CLIP	27292025	Unspecified
	hsa-mir-425-3p	MIMAT0001343	FOXK1	221937	PAR-CLIP	26701625|27292025	Unspecified
	hsa-mir-425-3p	MIMAT0001343	ZNF260	339324	HITS-CLIP	23824327	Unspecified
	hsa-mir-425-3p	MIMAT0001343	SYCE1L	100130958	PAR-CLIP	23592263	Unspecified
	hsa-mir-425-3p	MIMAT0001343	MICA	100507436	HITS-CLIP	23313552	Unspecified
	hsa-mir-21-3p	MIMAT0004494	FASLG	356	Luciferase reporter assay//Western blot	25394756	Unspecified
	hsa-mir-21-3p	MIMAT0004494	ARNTL	406	PAR-CLIP	23592263	Unspecified
	hsa-mir-21-3p	MIMAT0004494	CCND1	595	PAR-CLIP	23592263	Unspecified
	hsa-mir-21-3p	MIMAT0004494	CALM1	801	PAR-CLIP	22012620	Unspecified
	hsa-mir-21-3p	MIMAT0004494	CDC42	998	HITS-CLIP	23313552	Unspecified
	hsa-mir-21-3p	MIMAT0004494	CPM	1368	HITS-CLIP	19536157	Unspecified
	hsa-mir-21-3p	MIMAT0004494	FUT2	2524	HITS-CLIP	23313552	Unspecified
	hsa-mir-21-3p	MIMAT0004494	GAS1	2619	PAR-CLIP	21572407	Unspecified
	hsa-mir-21-3p	MIMAT0004494	GGCX	2677	HITS-CLIP	23824327	Unspecified
	hsa-mir-21-3p	MIMAT0004494	HPGD	3248	Luciferase reporter assay//qRT-PCR//Western blot	27561985	Unspecified
	hsa-mir-21-3p	MIMAT0004494	ITK	3702	HITS-CLIP	23824327	Unspecified
	hsa-mir-21-3p	MIMAT0004494	L1CAM	3897	qRT-PCR	28418912	Unspecified
	hsa-mir-21-3p	MIMAT0004494	SMAD1	4086	HITS-CLIP	23824327	Unspecified
	hsa-mir-21-3p	MIMAT0004494	MAT2A	4144	Luciferase reporter assay//Microarray//qRT-PCR//Western blot	24098708	Unspecified
	hsa-mir-21-3p	MIMAT0004494	MRE11	4361	PAR-CLIP	27292025	Unspecified
	hsa-mir-21-3p	MIMAT0004494	NCAM2	4685	PAR-CLIP	22100165	Unspecified
	hsa-mir-21-3p	MIMAT0004494	NUP98	4928	HITS-CLIP	23313552	Unspecified
	hsa-mir-21-3p	MIMAT0004494	PRIM1	5557	PAR-CLIP	20371350	Unspecified
	hsa-mir-21-3p	MIMAT0004494	PTEN	5728	qRT-PCR//Western blot	25963606	Unspecified
	hsa-mir-21-3p	MIMAT0004494	RGS2	5997	HITS-CLIP	28735896	Unspecified
	hsa-mir-21-3p	MIMAT0004494	SALL1	6299	PAR-CLIP	22012620	Unspecified
	hsa-mir-21-3p	MIMAT0004494	SGK1	6446	PAR-CLIP	23592263	Unspecified
	hsa-mir-21-3p	MIMAT0004494	SON	6651	HITS-CLIP//PAR-CLIP	26701625|27292025|27418678	Unspecified
	hsa-mir-21-3p	MIMAT0004494	SOX4	6659	PAR-CLIP	20371350	Unspecified
	hsa-mir-21-3p	MIMAT0004494	SOX11	6664	PAR-CLIP	23446348|20371350	Unspecified
	hsa-mir-21-3p	MIMAT0004494	ST13	6767	PAR-CLIP	23446348	Unspecified
	hsa-mir-21-3p	MIMAT0004494	STAT3	6774	Luciferase reporter assay//qRT-PCR//Western blot	27895788	Unspecified
	hsa-mir-21-3p	MIMAT0004494	UBA1	7317	PAR-CLIP	23592263	Unspecified
	hsa-mir-21-3p	MIMAT0004494	SF1	7536	PAR-CLIP	20371350	Unspecified
	hsa-mir-21-3p	MIMAT0004494	ZNF132	7691	PAR-CLIP	23446348|22012620	Unspecified
	hsa-mir-21-3p	MIMAT0004494	IRS4	8471	HITS-CLIP	23824327|28735896	Unspecified
	hsa-mir-21-3p	MIMAT0004494	TRIM14	9830	HITS-CLIP	23824327	Unspecified
	hsa-mir-21-3p	MIMAT0004494	ELMO1	9844	HITS-CLIP	19536157	Unspecified
	hsa-mir-21-3p	MIMAT0004494	ZNF267	10308	PAR-CLIP	21572407	Unspecified
	hsa-mir-21-3p	MIMAT0004494	CELF1	10658	PAR-CLIP	23592263|23446348|21572407	Unspecified
	hsa-mir-21-3p	MIMAT0004494	RAB32	10981	PAR-CLIP	23446348	Unspecified
	hsa-mir-21-3p	MIMAT0004494	RBPMS	11030	Luciferase reporter assay	27166999	Unspecified
	hsa-mir-21-3p	MIMAT0004494	SNX13	23161	PAR-CLIP	22012620	Unspecified
	hsa-mir-21-3p	MIMAT0004494	LARP4B	23185	HITS-CLIP	28735896	Unspecified
	hsa-mir-21-3p	MIMAT0004494	CLASP1	23332	HITS-CLIP	24906430|23824327|23313552|27418678	Unspecified
	hsa-mir-21-3p	MIMAT0004494	ARRDC2	27106	PAR-CLIP	23446348|20371350	Unspecified
	hsa-mir-21-3p	MIMAT0004494	PDCD4	27250	Immunofluorescence//qRT-PCR//Western blot	28123598|26595526	Unspecified
	hsa-mir-21-3p	MIMAT0004494	MAT2B	27430	Luciferase reporter assay//Microarray//qRT-PCR//Western blot	24098708	Unspecified
	hsa-mir-21-3p	MIMAT0004494	SNX24	28966	HITS-CLIP	27418678	Unspecified
	hsa-mir-21-3p	MIMAT0004494	SH3GLB1	51100	PAR-CLIP	21572407|20371350	Unspecified
	hsa-mir-21-3p	MIMAT0004494	KMT5B	51111	CLASH	23622248	Unspecified
	hsa-mir-21-3p	MIMAT0004494	CYCS	54205	HITS-CLIP	19536157	Unspecified
	hsa-mir-21-3p	MIMAT0004494	DNAJC10	54431	PAR-CLIP	23446348|20371350	Unspecified
	hsa-mir-21-3p	MIMAT0004494	TRIM44	54765	HITS-CLIP	23824327	Unspecified
	hsa-mir-21-3p	MIMAT0004494	UHRF1BP1	54887	HITS-CLIP//PAR-CLIP	20371350|23313552	Unspecified
	hsa-mir-21-3p	MIMAT0004494	RCBTB1	55213	Luciferase reporter assay	27166999	Unspecified
	hsa-mir-21-3p	MIMAT0004494	TWSG1	57045	HITS-CLIP	23824327	Unspecified
	hsa-mir-21-3p	MIMAT0004494	ZNF608	57507	Luciferase reporter assay	27166999	Unspecified
	hsa-mir-21-3p	MIMAT0004494	GPAM	57678	PAR-CLIP	22291592	Unspecified
	hsa-mir-21-3p	MIMAT0004494	HIVEP3	59269	HITS-CLIP	23824327	Unspecified
	hsa-mir-21-3p	MIMAT0004494	ZNF350	59348	Luciferase reporter assay//qRT-PCR//Western blot	27586871	Unspecified
	hsa-mir-21-3p	MIMAT0004494	NOC3L	64318	PAR-CLIP	22100165	Unspecified
	hsa-mir-21-3p	MIMAT0004494	CLIP4	79745	Microarray	22995316	Unspecified
	hsa-mir-21-3p	MIMAT0004494	FBXL18	80028	HITS-CLIP	23313552	Unspecified
	hsa-mir-21-3p	MIMAT0004494	MED25	81857	CLASH	23622248	Unspecified
	hsa-mir-21-3p	MIMAT0004494	AMMECR1L	83607	HITS-CLIP	23313552	Unspecified
	hsa-mir-21-3p	MIMAT0004494	TMEM241	85019	PAR-CLIP	20371350	Unspecified
	hsa-mir-21-3p	MIMAT0004494	STARD13	90627	PAR-CLIP	24398324|20371350	Unspecified
	hsa-mir-21-3p	MIMAT0004494	ZNF618	114991	PAR-CLIP	23592263	Unspecified
	hsa-mir-21-3p	MIMAT0004494	AGAP1	116987	PAR-CLIP	22100165|23708386|22291592	Unspecified
	hsa-mir-21-3p	MIMAT0004494	NAA30	122830	HITS-CLIP	23313552	Unspecified
	hsa-mir-21-3p	MIMAT0004494	FAM241A	132720	PAR-CLIP	23446348	Unspecified
	hsa-mir-21-3p	MIMAT0004494	ZBTB46	140685	PAR-CLIP	22012620	Unspecified
	hsa-mir-21-3p	MIMAT0004494	C14orf144	145195	PAR-CLIP	23592263	Unspecified
	hsa-mir-21-3p	MIMAT0004494	MCMDC2	157777	HITS-CLIP	23824327	Unspecified
	hsa-mir-21-3p	MIMAT0004494	KIF6	221458	PAR-CLIP	22291592	Unspecified
	hsa-mir-21-3p	MIMAT0004494	LEMD2	221496	PAR-CLIP	27292025	Unspecified
	hsa-mir-21-3p	MIMAT0004494	LCLAT1	253558	PAR-CLIP	20371350	Unspecified
	hsa-mir-21-3p	MIMAT0004494	CERS6	253782	HITS-CLIP	23824327	Unspecified
	hsa-mir-21-3p	MIMAT0004494	GPR137C	283554	PAR-CLIP	23446348	Unspecified
	hsa-mir-21-3p	MIMAT0004494	RNF149	284996	HITS-CLIP//PAR-CLIP	21572407	Unspecified
	hsa-mir-21-3p	MIMAT0004494	C5orf51	285636	PAR-CLIP	23592263	Unspecified
	hsa-mir-21-3p	MIMAT0004494	SREK1IP1	285672	PAR-CLIP	23592263	Unspecified
	hsa-mir-21-3p	MIMAT0004494	ZNF546	339327	PAR-CLIP	22291592	Unspecified
	hsa-mir-21-3p	MIMAT0004494	AGBL3	340351	PAR-CLIP	22291592	Unspecified
	hsa-mir-21-3p	MIMAT0004494	GDPGP1	390637	HITS-CLIP	23824327	Unspecified
	hsa-mir-21-3p	MIMAT0004494	ZNF793	390927	HITS-CLIP	19536157	Unspecified
	hsa-mir-21-3p	MIMAT0004494	TMED7-TICAM2	100302736	PAR-CLIP	26701625	Unspecified
	hsa-mir-23a-5p	MIMAT0004496	ADK	132	HITS-CLIP	23824327	Unspecified
	hsa-mir-23a-5p	MIMAT0004496	APAF1	317	Luciferase reporter assay//qRT-PCR//Western blot	26171041	Unspecified
	hsa-mir-23a-5p	MIMAT0004496	ATF1	466	CLASH	23622248	Unspecified
	hsa-mir-23a-5p	MIMAT0004496	BMPR1A	657	HITS-CLIP//PAR-CLIP	23824327|27292025	Unspecified
	hsa-mir-23a-5p	MIMAT0004496	SERPING1	710	HITS-CLIP	23824327	Unspecified
	hsa-mir-23a-5p	MIMAT0004496	DDR1	780	PAR-CLIP	26701625	Unspecified
	hsa-mir-23a-5p	MIMAT0004496	CHD4	1108	PAR-CLIP	23592263|23446348|20371350	Unspecified
	hsa-mir-23a-5p	MIMAT0004496	CSNK1E	1454	HITS-CLIP	23824327	Unspecified
	hsa-mir-23a-5p	MIMAT0004496	CTNS	1497	PAR-CLIP	23592263	Unspecified
	hsa-mir-23a-5p	MIMAT0004496	E2F2	1870	HITS-CLIP	23824327	Unspecified
	hsa-mir-23a-5p	MIMAT0004496	FKBP5	2289	HITS-CLIP	23824327	Unspecified
	hsa-mir-23a-5p	MIMAT0004496	FOXO3	2309	HITS-CLIP	23824327	Unspecified
	hsa-mir-23a-5p	MIMAT0004496	KDSR	2531	PAR-CLIP	27292025	Unspecified
	hsa-mir-23a-5p	MIMAT0004496	GJA1	2697	Luciferase reporter assay//miRNA-masking antisense ODN (miR-Mask) assay//Western blot	25798059	Unspecified
	hsa-mir-23a-5p	MIMAT0004496	GSR	2936	HITS-CLIP	23824327|19536157	Unspecified
	hsa-mir-23a-5p	MIMAT0004496	HIST1H1T	3010	PAR-CLIP	20371350	Unspecified
	hsa-mir-23a-5p	MIMAT0004496	HDGF	3068	PAR-CLIP	23592263	Unspecified
	hsa-mir-23a-5p	MIMAT0004496	LAMP1	3916	Luciferase reporter assay//qRT-PCR//Western blot	27141372	Unspecified
	hsa-mir-23a-5p	MIMAT0004496	LIMS1	3987	HITS-CLIP	24906430	Unspecified
	hsa-mir-23a-5p	MIMAT0004496	MOG	4340	HITS-CLIP	23313552	Unspecified
	hsa-mir-23a-5p	MIMAT0004496	MRE11	4361	HITS-CLIP	23824327	Unspecified
	hsa-mir-23a-5p	MIMAT0004496	MSH3	4437	HITS-CLIP	19536157	Unspecified
	hsa-mir-23a-5p	MIMAT0004496	POLR2E	5434	HITS-CLIP	19536157	Unspecified
	hsa-mir-23a-5p	MIMAT0004496	PSMB9	5698	HITS-CLIP	23313552	Unspecified
	hsa-mir-23a-5p	MIMAT0004496	PURB	5814	HITS-CLIP	23824327	Unspecified
	hsa-mir-23a-5p	MIMAT0004496	RAB5C	5878	PAR-CLIP	27292025	Unspecified
	hsa-mir-23a-5p	MIMAT0004496	RFC2	5982	PAR-CLIP	27292025	Unspecified
	hsa-mir-23a-5p	MIMAT0004496	SKI	6497	PAR-CLIP	20371350	Unspecified
	hsa-mir-23a-5p	MIMAT0004496	SLC1A5	6510	HITS-CLIP	23824327	Unspecified
	hsa-mir-23a-5p	MIMAT0004496	SLC22A3	6581	HITS-CLIP	23824327	Unspecified
	hsa-mir-23a-5p	MIMAT0004496	SNRPD1	6632	HITS-CLIP	23824327	Unspecified
	hsa-mir-23a-5p	MIMAT0004496	SP2	6668	HITS-CLIP	23824327	Unspecified
	hsa-mir-23a-5p	MIMAT0004496	SSR1	6745	HITS-CLIP	23824327	Unspecified
	hsa-mir-23a-5p	MIMAT0004496	SYK	6850	HITS-CLIP	23824327	Unspecified
	hsa-mir-23a-5p	MIMAT0004496	TGFB2	7042	Luciferase reporter assay	27388239	Unspecified
	hsa-mir-23a-5p	MIMAT0004496	TLR2	7097	Luciferase reporter assay//qRT-PCR//Western blot	28327409	Unspecified
	hsa-mir-23a-5p	MIMAT0004496	TXK	7294	PAR-CLIP	27292025	Unspecified
	hsa-mir-23a-5p	MIMAT0004496	WNT7B	7477	HITS-CLIP//PAR-CLIP	23592263|19536157|26701625	Unspecified
	hsa-mir-23a-5p	MIMAT0004496	XRCC2	7516	HITS-CLIP	23824327	Unspecified
	hsa-mir-23a-5p	MIMAT0004496	ALDH5A1	7915	HITS-CLIP	23824327	Unspecified
	hsa-mir-23a-5p	MIMAT0004496	CHAF1B	8208	PAR-CLIP	23446348|20371350	Unspecified
	hsa-mir-23a-5p	MIMAT0004496	SLC4A4	8671	HITS-CLIP	23824327	Unspecified
	hsa-mir-23a-5p	MIMAT0004496	TIMELESS	8914	HITS-CLIP	23824327	Unspecified
	hsa-mir-23a-5p	MIMAT0004496	PIAS2	9063	HITS-CLIP//PAR-CLIP	19536157|27292025	Unspecified
	hsa-mir-23a-5p	MIMAT0004496	MED7	9443	HITS-CLIP	23824327	Unspecified
	hsa-mir-23a-5p	MIMAT0004496	GGPS1	9453	HITS-CLIP	23824327	Unspecified
	hsa-mir-23a-5p	MIMAT0004496	NUP93	9688	HITS-CLIP	23824327	Unspecified
	hsa-mir-23a-5p	MIMAT0004496	ZBTB24	9841	PAR-CLIP	21572407	Unspecified
	hsa-mir-23a-5p	MIMAT0004496	RABGAP1L	9910	PAR-CLIP	27292025	Unspecified
	hsa-mir-23a-5p	MIMAT0004496	GJC1	10052	PAR-CLIP	27292025	Unspecified
	hsa-mir-23a-5p	MIMAT0004496	CLDN16	10686	PAR-CLIP	27292025	Unspecified
	hsa-mir-23a-5p	MIMAT0004496	NCKAP1	10787	HITS-CLIP	23313552	Unspecified
	hsa-mir-23a-5p	MIMAT0004496	HPSE	10855	HITS-CLIP	23824327	Unspecified
	hsa-mir-23a-5p	MIMAT0004496	ABHD2	11057	HITS-CLIP	23824327	Unspecified
	hsa-mir-23a-5p	MIMAT0004496	SCRG1	11341	HITS-CLIP	23824327	Unspecified
	hsa-mir-23a-5p	MIMAT0004496	IKZF3	22806	HITS-CLIP	23824327	Unspecified
	hsa-mir-23a-5p	MIMAT0004496	WDR37	22884	HITS-CLIP	19536157	Unspecified
	hsa-mir-23a-5p	MIMAT0004496	NT5C2	22978	HITS-CLIP	23824327	Unspecified
	hsa-mir-23a-5p	MIMAT0004496	AGTPBP1	23287	HITS-CLIP//PAR-CLIP	23824327|27292025	Unspecified
	hsa-mir-23a-5p	MIMAT0004496	ADAT1	23536	HITS-CLIP	23824327	Unspecified
	hsa-mir-23a-5p	MIMAT0004496	SSBP2	23635	HITS-CLIP	23824327	Unspecified
	hsa-mir-23a-5p	MIMAT0004496	DSTYK	25778	HITS-CLIP	19536157	Unspecified
	hsa-mir-23a-5p	MIMAT0004496	MTO1	25821	HITS-CLIP	23313552	Unspecified
	hsa-mir-23a-5p	MIMAT0004496	USP49	25862	HITS-CLIP	23824327	Unspecified
	hsa-mir-23a-5p	MIMAT0004496	POC1A	25886	HITS-CLIP	23824327	Unspecified
	hsa-mir-23a-5p	MIMAT0004496	ZNF385A	25946	PAR-CLIP	24398324	Unspecified
	hsa-mir-23a-5p	MIMAT0004496	CCDC69	26112	HITS-CLIP	27418678	Unspecified
	hsa-mir-23a-5p	MIMAT0004496	RGS17	26575	PAR-CLIP	21572407	Unspecified
	hsa-mir-23a-5p	MIMAT0004496	SEC22A	26984	PAR-CLIP	27292025	Unspecified
	hsa-mir-23a-5p	MIMAT0004496	TRUB2	26995	HITS-CLIP	19536157	Unspecified
	hsa-mir-23a-5p	MIMAT0004496	ANGPTL3	27329	HITS-CLIP	23313552	Unspecified
	hsa-mir-23a-5p	MIMAT0004496	TUBD1	51174	HITS-CLIP	23824327	Unspecified
	hsa-mir-23a-5p	MIMAT0004496	FZR1	51343	PAR-CLIP	26701625	Unspecified
	hsa-mir-23a-5p	MIMAT0004496	VTA1	51534	HITS-CLIP	23824327	Unspecified
	hsa-mir-23a-5p	MIMAT0004496	GDE1	51573	HITS-CLIP	23824327	Unspecified
	hsa-mir-23a-5p	MIMAT0004496	HES2	54626	HITS-CLIP	23824327	Unspecified
	hsa-mir-23a-5p	MIMAT0004496	TRPM7	54822	HITS-CLIP	23824327	Unspecified
	hsa-mir-23a-5p	MIMAT0004496	APTX	54840	HITS-CLIP	23824327	Unspecified
	hsa-mir-23a-5p	MIMAT0004496	DNAJC28	54943	HITS-CLIP//PAR-CLIP	21572407|23824327	Unspecified
	hsa-mir-23a-5p	MIMAT0004496	ZSCAN2	54993	HITS-CLIP	23824327	Unspecified
	hsa-mir-23a-5p	MIMAT0004496	FAM118A	55007	HITS-CLIP	23824327	Unspecified
	hsa-mir-23a-5p	MIMAT0004496	TMEM248	55069	HITS-CLIP	23313552	Unspecified
	hsa-mir-23a-5p	MIMAT0004496	OGFOD1	55239	HITS-CLIP	23824327	Unspecified
	hsa-mir-23a-5p	MIMAT0004496	DHTKD1	55526	HITS-CLIP	23824327	Unspecified
	hsa-mir-23a-5p	MIMAT0004496	SVOP	55530	HITS-CLIP	23824327	Unspecified
	hsa-mir-23a-5p	MIMAT0004496	AMBRA1	55626	PAR-CLIP	26701625	Unspecified
	hsa-mir-23a-5p	MIMAT0004496	GPATCH2L	55668	PAR-CLIP	22012620	Unspecified
	hsa-mir-23a-5p	MIMAT0004496	PEX26	55670	PAR-CLIP	27292025	Unspecified
	hsa-mir-23a-5p	MIMAT0004496	PRR11	55771	HITS-CLIP	23824327	Unspecified
	hsa-mir-23a-5p	MIMAT0004496	SAR1A	56681	HITS-CLIP	23313552	Unspecified
	hsa-mir-23a-5p	MIMAT0004496	UGGT1	56886	HITS-CLIP	23824327	Unspecified
	hsa-mir-23a-5p	MIMAT0004496	CABP4	57010	HITS-CLIP	23824327	Unspecified
	hsa-mir-23a-5p	MIMAT0004496	SMAGP	57228	HITS-CLIP	23824327	Unspecified
	hsa-mir-23a-5p	MIMAT0004496	CYP20A1	57404	HITS-CLIP	19536157	Unspecified
	hsa-mir-23a-5p	MIMAT0004496	AS3MT	57412	HITS-CLIP//PAR-CLIP	23824327|27292025	Unspecified
	hsa-mir-23a-5p	MIMAT0004496	SHROOM4	57477	HITS-CLIP	23824327	Unspecified
	hsa-mir-23a-5p	MIMAT0004496	KIAA1468	57614	HITS-CLIP	23824327	Unspecified
	hsa-mir-23a-5p	MIMAT0004496	ZFP14	57677	PAR-CLIP	27292025	Unspecified
	hsa-mir-23a-5p	MIMAT0004496	METTL14	57721	HITS-CLIP	23824327	Unspecified
	hsa-mir-23a-5p	MIMAT0004496	C17orf75	64149	HITS-CLIP	23824327	Unspecified
	hsa-mir-23a-5p	MIMAT0004496	C11orf1	64776	PAR-CLIP	27292025	Unspecified
	hsa-mir-23a-5p	MIMAT0004496	HAUS3	79441	HITS-CLIP	27418678	Unspecified
	hsa-mir-23a-5p	MIMAT0004496	GTDC1	79712	HITS-CLIP	23824327	Unspecified
	hsa-mir-23a-5p	MIMAT0004496	ALG9	79796	HITS-CLIP	23824327	Unspecified
	hsa-mir-23a-5p	MIMAT0004496	NIPAL2	79815	HITS-CLIP	19536157	Unspecified
	hsa-mir-23a-5p	MIMAT0004496	MED28	80306	HITS-CLIP	23824327	Unspecified
	hsa-mir-23a-5p	MIMAT0004496	PNPLA3	80339	HITS-CLIP	23824327	Unspecified
	hsa-mir-23a-5p	MIMAT0004496	HM13	81502	HITS-CLIP	23824327	Unspecified
	hsa-mir-23a-5p	MIMAT0004496	LMAN2L	81562	PAR-CLIP	27292025	Unspecified
	hsa-mir-23a-5p	MIMAT0004496	TSPAN14	81619	HITS-CLIP	27418678	Unspecified
	hsa-mir-23a-5p	MIMAT0004496	CDT1	81620	HITS-CLIP	19536157	Unspecified
	hsa-mir-23a-5p	MIMAT0004496	ZNF333	84449	HITS-CLIP	23824327	Unspecified
	hsa-mir-23a-5p	MIMAT0004496	LCOR	84458	PAR-CLIP	21572407|27292025	Unspecified
	hsa-mir-23a-5p	MIMAT0004496	ZNF347	84671	HITS-CLIP	23824327	Unspecified
	hsa-mir-23a-5p	MIMAT0004496	CNDP1	84735	HITS-CLIP	23313552	Unspecified
	hsa-mir-23a-5p	MIMAT0004496	NFKBID	84807	HITS-CLIP	23824327	Unspecified
	hsa-mir-23a-5p	MIMAT0004496	C9orf3	84909	PAR-CLIP	27292025	Unspecified
	hsa-mir-23a-5p	MIMAT0004496	NAV2	89797	HITS-CLIP	23824327	Unspecified
	hsa-mir-23a-5p	MIMAT0004496	MIDN	90007	PAR-CLIP	26701625	Unspecified
	hsa-mir-23a-5p	MIMAT0004496	LYRM7	90624	HITS-CLIP	23824327	Unspecified
	hsa-mir-23a-5p	MIMAT0004496	MSANTD3	91283	HITS-CLIP	23824327	Unspecified
	hsa-mir-23a-5p	MIMAT0004496	NEK9	91754	HITS-CLIP	23824327	Unspecified
	hsa-mir-23a-5p	MIMAT0004496	C1orf158	93190	HITS-CLIP	23313552	Unspecified
	hsa-mir-23a-5p	MIMAT0004496	CAMK2N2	94032	HITS-CLIP	19536157	Unspecified
	hsa-mir-23a-5p	MIMAT0004496	LACTB	114294	HITS-CLIP	23824327	Unspecified
	hsa-mir-23a-5p	MIMAT0004496	GJD3	125111	HITS-CLIP	23824327	Unspecified
	hsa-mir-23a-5p	MIMAT0004496	C19orf47	126526	PAR-CLIP	21572407|20371350	Unspecified
	hsa-mir-23a-5p	MIMAT0004496	IFFO2	126917	PAR-CLIP	26701625	Unspecified
	hsa-mir-23a-5p	MIMAT0004496	HIST3H2BB	128312	PAR-CLIP	23446348|20371350	Unspecified
	hsa-mir-23a-5p	MIMAT0004496	FITM2	128486	HITS-CLIP	23313552	Unspecified
	hsa-mir-23a-5p	MIMAT0004496	C20orf144	128864	HITS-CLIP	23313552	Unspecified
	hsa-mir-23a-5p	MIMAT0004496	OCIAD2	132299	HITS-CLIP	23824327	Unspecified
	hsa-mir-23a-5p	MIMAT0004496	ZBTB46	140685	PAR-CLIP	26701625	Unspecified
	hsa-mir-23a-5p	MIMAT0004496	PPM1L	151742	PAR-CLIP	23592263	Unspecified
	hsa-mir-23a-5p	MIMAT0004496	CNKSR3	154043	HITS-CLIP//PAR-CLIP	21572407|23824327|27292025	Unspecified
	hsa-mir-23a-5p	MIMAT0004496	SLC35G1	159371	PAR-CLIP	20371350	Unspecified
	hsa-mir-23a-5p	MIMAT0004496	PGBD4	161779	HITS-CLIP	23824327	Unspecified
	hsa-mir-23a-5p	MIMAT0004496	FAM151B	167555	HITS-CLIP	23313552	Unspecified
	hsa-mir-23a-5p	MIMAT0004496	AGO3	192669	HITS-CLIP	23824327	Unspecified
	hsa-mir-23a-5p	MIMAT0004496	AGO4	192670	PAR-CLIP	27292025	Unspecified
	hsa-mir-23a-5p	MIMAT0004496	TRIM65	201292	HITS-CLIP	23824327	Unspecified
	hsa-mir-23a-5p	MIMAT0004496	ANKS4B	257629	HITS-CLIP	23824327	Unspecified
	hsa-mir-23a-5p	MIMAT0004496	ARL 10.00	285598	HITS-CLIP	23824327	Unspecified
	hsa-mir-23a-5p	MIMAT0004496	LINC00632	286411	HITS-CLIP	23824327	Unspecified
	hsa-mir-23a-5p	MIMAT0004496	SLC10A6	345274	HITS-CLIP	23824327	Unspecified
	hsa-mir-23a-5p	MIMAT0004496	CAVIN4	347273	HITS-CLIP	23824327	Unspecified
	hsa-mir-23a-5p	MIMAT0004496	HSD11B1L	374875	HITS-CLIP	19536157	Unspecified
	hsa-mir-23a-5p	MIMAT0004496	SBK1	388228	PAR-CLIP	26701625	Unspecified
	hsa-mir-23a-5p	MIMAT0004496	SAMD5	389432	PAR-CLIP	21572407	Unspecified
	hsa-mir-23a-5p	MIMAT0004496	FBXO47	494188	HITS-CLIP	23824327	Unspecified
	hsa-mir-23a-5p	MIMAT0004496	FAM229B	619208	HITS-CLIP	23824327	Unspecified
	hsa-mir-23a-5p	MIMAT0004496	SMIM15	643155	HITS-CLIP	23824327	Unspecified
	hsa-mir-23a-5p	MIMAT0004496	FAM227A	646851	HITS-CLIP	23824327	Unspecified
	hsa-mir-23a-5p	MIMAT0004496	C6orf132	647024	HITS-CLIP	23824327	Unspecified
	hsa-mir-23a-5p	MIMAT0004496	ZBTB8B	728116	HITS-CLIP	23313552	Unspecified
	hsa-mir-93-3p	MIMAT0004509	ABR	29	CLASH	23622248	Unspecified
	hsa-mir-93-3p	MIMAT0004509	ACLY	47	CLASH	23622248	Unspecified
	hsa-mir-93-3p	MIMAT0004509	ACTB	60	CLASH	23622248	Unspecified
	hsa-mir-93-3p	MIMAT0004509	ACTN1	87	CLASH	23622248	Unspecified
	hsa-mir-93-3p	MIMAT0004509	PARP1	142	CLASH	23622248	Unspecified
	hsa-mir-93-3p	MIMAT0004509	ADSL	158	CLASH	23622248	Unspecified
	hsa-mir-93-3p	MIMAT0004509	ATIC	471	CLASH	23622248	Unspecified
	hsa-mir-93-3p	MIMAT0004509	ATP1A1	476	CLASH	23622248	Unspecified
	hsa-mir-93-3p	MIMAT0004509	BMPR2	659	CLASH	23622248	Unspecified
	hsa-mir-93-3p	MIMAT0004509	C1QBP	708	CLASH	23622248	Unspecified
	hsa-mir-93-3p	MIMAT0004509	MRPL49	740	CLASH	23622248	Unspecified
	hsa-mir-93-3p	MIMAT0004509	CANX	821	PAR-CLIP	22100165	Unspecified
	hsa-mir-93-3p	MIMAT0004509	CASP2	835	CLASH	23622248	Unspecified
	hsa-mir-93-3p	MIMAT0004509	CBR1	873	CLASH	23622248	Unspecified
	hsa-mir-93-3p	MIMAT0004509	CCNG2	901	Luciferase reporter assay	25309979	Unspecified
	hsa-mir-93-3p	MIMAT0004509	LRBA	987	CLASH	23622248	Unspecified
	hsa-mir-93-3p	MIMAT0004509	CDC20	991	CLASH	23622248	Unspecified
	hsa-mir-93-3p	MIMAT0004509	CDC42	998	CLASH	23622248	Unspecified
	hsa-mir-93-3p	MIMAT0004509	CENPF	1063	CLASH	23622248	Unspecified
	hsa-mir-93-3p	MIMAT0004509	DAB2	1601	Luciferase reporter assay	26273410	Unspecified
	hsa-mir-93-3p	MIMAT0004509	DHX9	1660	CLASH	23622248	Unspecified
	hsa-mir-93-3p	MIMAT0004509	DHFR	1719	CLASH	23622248	Unspecified
	hsa-mir-93-3p	MIMAT0004509	DMWD	1762	CLASH	23622248	Unspecified
	hsa-mir-93-3p	MIMAT0004509	EEF1A1	1915	CLASH	23622248	Unspecified
	hsa-mir-93-3p	MIMAT0004509	EEF1D	1936	CLASH	23622248	Unspecified
	hsa-mir-93-3p	MIMAT0004509	EIF4A1	1973	CLASH	23622248	Unspecified
	hsa-mir-93-3p	MIMAT0004509	EIF4EBP1	1978	PAR-CLIP	20371350	Unspecified
	hsa-mir-93-3p	MIMAT0004509	ELAVL3	1995	HITS-CLIP	23824327	Unspecified
	hsa-mir-93-3p	MIMAT0004509	ENO2	2026	CLASH	23622248	Unspecified
	hsa-mir-93-3p	MIMAT0004509	DMTN	2039	CLASH	23622248	Unspecified
	hsa-mir-93-3p	MIMAT0004509	EPHB4	2050	CLASH	23622248	Unspecified
	hsa-mir-93-3p	MIMAT0004509	ACSL1	2180	CLASH	23622248	Unspecified
	hsa-mir-93-3p	MIMAT0004509	FER	2241	HITS-CLIP	23824327	Unspecified
	hsa-mir-93-3p	MIMAT0004509	FKBP3	2287	CLASH	23622248	Unspecified
	hsa-mir-93-3p	MIMAT0004509	FKBP5	2289	CLASH	23622248	Unspecified
	hsa-mir-93-3p	MIMAT0004509	FYN	2534	CLASH	23622248	Unspecified
	hsa-mir-93-3p	MIMAT0004509	GLUD1	2746	CLASH	23622248	Unspecified
	hsa-mir-93-3p	MIMAT0004509	GOT2	2806	CLASH	23622248	Unspecified
	hsa-mir-93-3p	MIMAT0004509	GRIK3	2899	HITS-CLIP	19536157	Unspecified
	hsa-mir-93-3p	MIMAT0004509	H3F3B	3021	CLASH	23622248	Unspecified
	hsa-mir-93-3p	MIMAT0004509	HMMR	3161	CLASH	23622248	Unspecified
	hsa-mir-93-3p	MIMAT0004509	HSPA5	3309	CLASH	23622248	Unspecified
	hsa-mir-93-3p	MIMAT0004509	HSP90AB1	3326	CLASH	23622248	Unspecified
	hsa-mir-93-3p	MIMAT0004509	INPP5D	3635	CLASH	23622248	Unspecified
	hsa-mir-93-3p	MIMAT0004509	IRAK1	3654	CLASH	23622248	Unspecified
	hsa-mir-93-3p	MIMAT0004509	LAMA4	3910	CLASH	23622248	Unspecified
	hsa-mir-93-3p	MIMAT0004509	LRP3	4037	CLASH	23622248	Unspecified
	hsa-mir-93-3p	MIMAT0004509	MAFG	4097	CLASH	23622248	Unspecified
	hsa-mir-93-3p	MIMAT0004509	MCM3	4172	CLASH	23622248	Unspecified
	hsa-mir-93-3p	MIMAT0004509	MCM7	4176	CLASH	23622248	Unspecified
	hsa-mir-93-3p	MIMAT0004509	MMP3	4314	Immunofluorescence//Luciferase reporter assay//qRT-PCR//Western blot	25818544	Unspecified
	hsa-mir-93-3p	MIMAT0004509	MSH5	4439	HITS-CLIP	23824327	Unspecified
	hsa-mir-93-3p	MIMAT0004509	MYO1F	4542	HITS-CLIP	23824327	Unspecified
	hsa-mir-93-3p	MIMAT0004509	MYCN	4613	PAR-CLIP	22012620	Unspecified
	hsa-mir-93-3p	MIMAT0004509	PPP1R12A	4659	CLASH	23622248	Unspecified
	hsa-mir-93-3p	MIMAT0004509	NASP	4678	CLASH	23622248	Unspecified
	hsa-mir-93-3p	MIMAT0004509	NEUROD1	4760	HITS-CLIP	19536157	Unspecified
	hsa-mir-93-3p	MIMAT0004509	NFKBIL1	4795	CLASH	23622248	Unspecified
	hsa-mir-93-3p	MIMAT0004509	NPM1	4869	CLASH	23622248	Unspecified
	hsa-mir-93-3p	MIMAT0004509	OXA1L	5018	CLASH	23622248	Unspecified
	hsa-mir-93-3p	MIMAT0004509	PDYN	5173	HITS-CLIP	24906430	Unspecified
	hsa-mir-93-3p	MIMAT0004509	PFDN2	5202	CLASH	23622248	Unspecified
	hsa-mir-93-3p	MIMAT0004509	MAP2K1	5604	CLASH	23622248	Unspecified
	hsa-mir-93-3p	MIMAT0004509	PSMD13	5719	CLASH	23622248	Unspecified
	hsa-mir-93-3p	MIMAT0004509	PTPN9	5780	CLASH	23622248	Unspecified
	hsa-mir-93-3p	MIMAT0004509	RAB13	5872	CLASH	23622248	Unspecified
	hsa-mir-93-3p	MIMAT0004509	RNF4	6047	PAR-CLIP	20371350|26701625	Unspecified
	hsa-mir-93-3p	MIMAT0004509	RPL5	6125	CLASH	23622248	Unspecified
	hsa-mir-93-3p	MIMAT0004509	SC5D	6309	CLASH	23622248	Unspecified
	hsa-mir-93-3p	MIMAT0004509	SCN1A	6323	CLASH	23622248	Unspecified
	hsa-mir-93-3p	MIMAT0004509	SCN7A	6332	HITS-CLIP	19536157	Unspecified
	hsa-mir-93-3p	MIMAT0004509	CXCL5	6374	PAR-CLIP	26701625	Unspecified
	hsa-mir-93-3p	MIMAT0004509	SPTAN1	6709	CLASH	23622248	Unspecified
	hsa-mir-93-3p	MIMAT0004509	SREBF1	6720	CLASH	23622248	Unspecified
	hsa-mir-93-3p	MIMAT0004509	STAT5B	6777	CLASH	23622248	Unspecified
	hsa-mir-93-3p	MIMAT0004509	SUPT5H	6829	CLASH	23622248	Unspecified
	hsa-mir-93-3p	MIMAT0004509	SURF4	6836	CLASH	23622248	Unspecified
	hsa-mir-93-3p	MIMAT0004509	TCOF1	6949	CLASH	23622248	Unspecified
	hsa-mir-93-3p	MIMAT0004509	TIAM1	7074	CLASH	23622248	Unspecified
	hsa-mir-93-3p	MIMAT0004509	TPD52L2	7165	CLASH	23622248	Unspecified
	hsa-mir-93-3p	MIMAT0004509	TRIO	7204	CLASH	23622248	Unspecified
	hsa-mir-93-3p	MIMAT0004509	PHLDA2	7262	HITS-CLIP	23313552	Unspecified
	hsa-mir-93-3p	MIMAT0004509	TULP3	7289	CLASH	23622248	Unspecified
	hsa-mir-93-3p	MIMAT0004509	USF1	7391	CLASH	23622248	Unspecified
	hsa-mir-93-3p	MIMAT0004509	VARS	7407	CLASH	23622248	Unspecified
	hsa-mir-93-3p	MIMAT0004509	EIF4H	7458	CLASH	23622248	Unspecified
	hsa-mir-93-3p	MIMAT0004509	PRRC2A	7916	CLASH	23622248	Unspecified
	hsa-mir-93-3p	MIMAT0004509	NCOA4	8031	CLASH	23622248	Unspecified
	hsa-mir-93-3p	MIMAT0004509	SMC1A	8243	CLASH	23622248	Unspecified
	hsa-mir-93-3p	MIMAT0004509	BAP1	8314	CLASH	23622248	Unspecified
	hsa-mir-93-3p	MIMAT0004509	TAGLN2	8407	CLASH	23622248	Unspecified
	hsa-mir-93-3p	MIMAT0004509	CUL2	8453	CLASH	23622248	Unspecified
	hsa-mir-93-3p	MIMAT0004509	ELP1	8518	CLASH	23622248	Unspecified
	hsa-mir-93-3p	MIMAT0004509	UNC5C	8633	PAR-CLIP	22291592	Unspecified
	hsa-mir-93-3p	MIMAT0004509	HRK	8739	HITS-CLIP	23824327	Unspecified
	hsa-mir-93-3p	MIMAT0004509	SUCLA2	8803	CLASH	23622248	Unspecified
	hsa-mir-93-3p	MIMAT0004509	FOXH1	8928	PAR-CLIP	22012620	Unspecified
	hsa-mir-93-3p	MIMAT0004509	FAM50A	9130	CLASH	23622248	Unspecified
	hsa-mir-93-3p	MIMAT0004509	TMEM59	9528	HITS-CLIP	23824327	Unspecified
	hsa-mir-93-3p	MIMAT0004509	KIAA0355	9710	HITS-CLIP	23313552	Unspecified
	hsa-mir-93-3p	MIMAT0004509	GPRIN2	9721	PAR-CLIP	27292025	Unspecified
	hsa-mir-93-3p	MIMAT0004509	UTP14C	9724	CLASH	23622248	Unspecified
	hsa-mir-93-3p	MIMAT0004509	IFT140	9742	CLASH	23622248	Unspecified
	hsa-mir-93-3p	MIMAT0004509	TOMM20	9804	CLASH	23622248	Unspecified
	hsa-mir-93-3p	MIMAT0004509	TECPR2	9895	HITS-CLIP	23313552	Unspecified
	hsa-mir-93-3p	MIMAT0004509	UBAP2L	9898	CLASH	23622248	Unspecified
	hsa-mir-93-3p	MIMAT0004509	SV2B	9899	PAR-CLIP	22012620	Unspecified
	hsa-mir-93-3p	MIMAT0004509	NCAPD2	9918	CLASH	23622248	Unspecified
	hsa-mir-93-3p	MIMAT0004509	UBA2	10054	CLASH	23622248	Unspecified
	hsa-mir-93-3p	MIMAT0004509	HUWE1	10075	CLASH	23622248	Unspecified
	hsa-mir-93-3p	MIMAT0004509	TRIM28	10155	CLASH	23622248	Unspecified
	hsa-mir-93-3p	MIMAT0004509	TESK2	10420	CLASH	23622248	Unspecified
	hsa-mir-93-3p	MIMAT0004509	LRRC41	10489	CLASH	23622248	Unspecified
	hsa-mir-93-3p	MIMAT0004509	HYOU1	10525	CLASH	23622248	Unspecified
	hsa-mir-93-3p	MIMAT0004509	PITRM1	10531	CLASH	23622248	Unspecified
	hsa-mir-93-3p	MIMAT0004509	PRPF8	10594	CLASH	23622248	Unspecified
	hsa-mir-93-3p	MIMAT0004509	SRCAP	10847	HITS-CLIP	23824327	Unspecified
	hsa-mir-93-3p	MIMAT0004509	BLCAP	10904	PAR-CLIP	22012620	Unspecified
	hsa-mir-93-3p	MIMAT0004509	SF3B2	10992	CLASH	23622248	Unspecified
	hsa-mir-93-3p	MIMAT0004509	TLK2	11011	CLASH	23622248	Unspecified
	hsa-mir-93-3p	MIMAT0004509	ADRM1	11047	CLASH	23622248	Unspecified
	hsa-mir-93-3p	MIMAT0004509	DIDO1	11083	CLASH	23622248	Unspecified
	hsa-mir-93-3p	MIMAT0004509	HNRNPUL1	11100	CLASH	23622248	Unspecified
	hsa-mir-93-3p	MIMAT0004509	CIT	11113	CLASH	23622248	Unspecified
	hsa-mir-93-3p	MIMAT0004509	KLF8	11279	HITS-CLIP	23824327|28735896	Unspecified
	hsa-mir-93-3p	MIMAT0004509	PUF60	22827	CLASH	23622248	Unspecified
	hsa-mir-93-3p	MIMAT0004509	MON1B	22879	CLASH	23622248	Unspecified
	hsa-mir-93-3p	MIMAT0004509	DHX30	22907	CLASH	23622248	Unspecified
	hsa-mir-93-3p	MIMAT0004509	MAPRE1	22919	CLASH	23622248	Unspecified
	hsa-mir-93-3p	MIMAT0004509	SCAP	22937	CLASH	23622248	Unspecified
	hsa-mir-93-3p	MIMAT0004509	ACIN1	22985	CLASH	23622248	Unspecified
	hsa-mir-93-3p	MIMAT0004509	CNOT1	23019	CLASH	23622248	Unspecified
	hsa-mir-93-3p	MIMAT0004509	SAMD4A	23034	HITS-CLIP	19536157	Unspecified
	hsa-mir-93-3p	MIMAT0004509	GANAB	23193	CLASH	23622248	Unspecified
	hsa-mir-93-3p	MIMAT0004509	FAM120A	23196	CLASH	23622248	Unspecified
	hsa-mir-93-3p	MIMAT0004509	RRP12	23223	CLASH	23622248	Unspecified
	hsa-mir-93-3p	MIMAT0004509	SEL1L3	23231	CLASH	23622248	Unspecified
	hsa-mir-93-3p	MIMAT0004509	PDS5A	23244	CLASH	23622248	Unspecified
	hsa-mir-93-3p	MIMAT0004509	NUP160	23279	CLASH	23622248	Unspecified
	hsa-mir-93-3p	MIMAT0004509	NEMP1	23306	CLASH	23622248	Unspecified
	hsa-mir-93-3p	MIMAT0004509	NEDD4L	23327	Luciferase reporter assay//qRT-PCR//Western blot	26581907	Unspecified
	hsa-mir-93-3p	MIMAT0004509	PPP1R13B	23368	CLASH	23622248	Unspecified
	hsa-mir-93-3p	MIMAT0004509	NCSTN	23385	CLASH	23622248	Unspecified
	hsa-mir-93-3p	MIMAT0004509	TARDBP	23435	CLASH	23622248	Unspecified
	hsa-mir-93-3p	MIMAT0004509	GCAT	23464	CLASH	23622248	Unspecified
	hsa-mir-93-3p	MIMAT0004509	SCRIB	23513	CLASH	23622248	Unspecified
	hsa-mir-93-3p	MIMAT0004509	FAM89B	23625	CLASH	23622248	Unspecified
	hsa-mir-93-3p	MIMAT0004509	NUP62	23636	CLASH	23622248	Unspecified
	hsa-mir-93-3p	MIMAT0004509	RABGAP1	23637	CLASH	23622248	Unspecified
	hsa-mir-93-3p	MIMAT0004509	TMEM245	23731	PAR-CLIP	21572407	Unspecified
	hsa-mir-93-3p	MIMAT0004509	KIAA1549L	25758	CLASH	23622248	Unspecified
	hsa-mir-93-3p	MIMAT0004509	PAMR1	25891	CLASH	23622248	Unspecified
	hsa-mir-93-3p	MIMAT0004509	PLEKHG4	25894	CLASH	23622248	Unspecified
	hsa-mir-93-3p	MIMAT0004509	THUMPD3	25917	CLASH	23622248	Unspecified
	hsa-mir-93-3p	MIMAT0004509	FAM98A	25940	CLASH	23622248	Unspecified
	hsa-mir-93-3p	MIMAT0004509	SIN3A	25942	CLASH	23622248	Unspecified
	hsa-mir-93-3p	MIMAT0004509	HACL1	26061	CLASH	23622248	Unspecified
	hsa-mir-93-3p	MIMAT0004509	SERBP1	26135	CLASH	23622248	Unspecified
	hsa-mir-93-3p	MIMAT0004509	ARFGAP3	26286	CLASH	23622248	Unspecified
	hsa-mir-93-3p	MIMAT0004509	MYCBP	26292	CLASH	23622248	Unspecified
	hsa-mir-93-3p	MIMAT0004509	HEYL	26508	CLASH	23622248	Unspecified
	hsa-mir-93-3p	MIMAT0004509	AGO1	26523	CLASH//HITS-CLIP	23622248|24906430	Unspecified
	hsa-mir-93-3p	MIMAT0004509	DAZAP1	26528	CLASH	23622248	Unspecified
	hsa-mir-93-3p	MIMAT0004509	EIF2AK1	27102	CLASH	23622248	Unspecified
	hsa-mir-93-3p	MIMAT0004509	GPR162	27239	CLASH	23622248	Unspecified
	hsa-mir-93-3p	MIMAT0004509	PDCD4	27250	Luciferase reporter assay	27021515	Unspecified
	hsa-mir-93-3p	MIMAT0004509	CRCP	27297	HITS-CLIP	23313552	Unspecified
	hsa-mir-93-3p	MIMAT0004509	CCDC22	28952	CLASH	23622248	Unspecified
	hsa-mir-93-3p	MIMAT0004509	YPEL1	29799	HITS-CLIP	19536157	Unspecified
	hsa-mir-93-3p	MIMAT0004509	RBM15B	29890	CLASH	23622248	Unspecified
	hsa-mir-93-3p	MIMAT0004509	DCAF8	50717	PAR-CLIP	20371350	Unspecified
	hsa-mir-93-3p	MIMAT0004509	SNX9	51429	HITS-CLIP	23824327	Unspecified
	hsa-mir-93-3p	MIMAT0004509	ANAPC7	51434	CLASH	23622248	Unspecified
	hsa-mir-93-3p	MIMAT0004509	GPR89B	51463	PAR-CLIP	22100165	Unspecified
	hsa-mir-93-3p	MIMAT0004509	RTCB	51493	PAR-CLIP	27292025	Unspecified
	hsa-mir-93-3p	MIMAT0004509	SUFU	51684	CLASH	23622248	Unspecified
	hsa-mir-93-3p	MIMAT0004509	ZNF44	51710	CLASH	23622248	Unspecified
	hsa-mir-93-3p	MIMAT0004509	CYCS	54205	CLASH	23622248	Unspecified
	hsa-mir-93-3p	MIMAT0004509	FAM193B	54540	CLASH	23622248	Unspecified
	hsa-mir-93-3p	MIMAT0004509	TRPM7	54822	HITS-CLIP	23824327	Unspecified
	hsa-mir-93-3p	MIMAT0004509	UBE2R2	54926	CLASH	23622248	Unspecified
	hsa-mir-93-3p	MIMAT0004509	DNAJC28	54943	HITS-CLIP	19536157	Unspecified
	hsa-mir-93-3p	MIMAT0004509	SAMD4B	55095	CLASH	23622248	Unspecified
	hsa-mir-93-3p	MIMAT0004509	PIWIL2	55124	PAR-CLIP	22012620	Unspecified
	hsa-mir-93-3p	MIMAT0004509	NCBP3	55421	HITS-CLIP	23824327	Unspecified
	hsa-mir-93-3p	MIMAT0004509	UBE2Q1	55585	CLASH	23622248	Unspecified
	hsa-mir-93-3p	MIMAT0004509	OTUB1	55611	CLASH	23622248	Unspecified
	hsa-mir-93-3p	MIMAT0004509	POMGNT1	55624	CLASH	23622248	Unspecified
	hsa-mir-93-3p	MIMAT0004509	KANSL3	55683	CLASH	23622248	Unspecified
	hsa-mir-93-3p	MIMAT0004509	LMBR1L	55716	HITS-CLIP	23313552	Unspecified
	hsa-mir-93-3p	MIMAT0004509	HHAT	55733	HITS-CLIP	23824327	Unspecified
	hsa-mir-93-3p	MIMAT0004509	ARFGAP1	55738	CLASH	23622248	Unspecified
	hsa-mir-93-3p	MIMAT0004509	ENAH	55740	CLASH	23622248	Unspecified
	hsa-mir-93-3p	MIMAT0004509	SELENOS	55829	HITS-CLIP//PAR-CLIP	22012620|20371350|24906430|23313552|21572407|27292025	Unspecified
	hsa-mir-93-3p	MIMAT0004509	UNC45A	55898	CLASH	23622248	Unspecified
	hsa-mir-93-3p	MIMAT0004509	CTTNBP2NL	55917	CLASH	23622248	Unspecified
	hsa-mir-93-3p	MIMAT0004509	PARD3	56288	CLASH	23622248	Unspecified
	hsa-mir-93-3p	MIMAT0004509	EIF4ENIF1	56478	CLASH	23622248	Unspecified
	hsa-mir-93-3p	MIMAT0004509	ZNFX1	57169	CLASH	23622248	Unspecified
	hsa-mir-93-3p	MIMAT0004509	KIAA1147	57189	CLASH	23622248	Unspecified
	hsa-mir-93-3p	MIMAT0004509	ARHGAP31	57514	HITS-CLIP	28735896	Unspecified
	hsa-mir-93-3p	MIMAT0004509	ALS2	57679	CLASH	23622248	Unspecified
	hsa-mir-93-3p	MIMAT0004509	KMT2C	58508	PAR-CLIP	22012620	Unspecified
	hsa-mir-93-3p	MIMAT0004509	EXOC4	60412	CLASH	23622248	Unspecified
	hsa-mir-93-3p	MIMAT0004509	MPP5	64398	CLASH	23622248	Unspecified
	hsa-mir-93-3p	MIMAT0004509	NUCKS1	64710	CLASH	23622248	Unspecified
	hsa-mir-93-3p	MIMAT0004509	SMURF2	64750	PAR-CLIP	22100165	Unspecified
	hsa-mir-93-3p	MIMAT0004509	TUT1	64852	CLASH	23622248	Unspecified
	hsa-mir-93-3p	MIMAT0004509	WNK1	65125	CLASH	23622248	Unspecified
	hsa-mir-93-3p	MIMAT0004509	CCDC86	79080	PAR-CLIP	23592263	Unspecified
	hsa-mir-93-3p	MIMAT0004509	WDR77	79084	CLASH	23622248	Unspecified
	hsa-mir-93-3p	MIMAT0004509	SLC25A23	79085	CLASH	23622248	Unspecified
	hsa-mir-93-3p	MIMAT0004509	QTRT2	79691	CLASH	23622248	Unspecified
	hsa-mir-93-3p	MIMAT0004509	AAGAB	79719	CLASH	23622248	Unspecified
	hsa-mir-93-3p	MIMAT0004509	ATAD5	79915	CLASH	23622248	Unspecified
	hsa-mir-93-3p	MIMAT0004509	DOCK5	80005	CLASH	23622248	Unspecified
	hsa-mir-93-3p	MIMAT0004509	ZNF703	80139	CLASH	23622248	Unspecified
	hsa-mir-93-3p	MIMAT0004509	CTC1	80169	CLASH	23622248	Unspecified
	hsa-mir-93-3p	MIMAT0004509	DNAJC5	80331	CLASH	23622248	Unspecified
	hsa-mir-93-3p	MIMAT0004509	C1orf21	81563	CLASH	23622248	Unspecified
	hsa-mir-93-3p	MIMAT0004509	VANGL1	81839	PAR-CLIP	22012620	Unspecified
	hsa-mir-93-3p	MIMAT0004509	RAB34	83871	CLASH	23622248	Unspecified
	hsa-mir-93-3p	MIMAT0004509	HASPIN	83903	CLASH	23622248	Unspecified
	hsa-mir-93-3p	MIMAT0004509	ANKRD27	84079	CLASH	23622248	Unspecified
	hsa-mir-93-3p	MIMAT0004509	FAR1	84188	CLASH	23622248	Unspecified
	hsa-mir-93-3p	MIMAT0004509	RGPD5	84220	CLASH	23622248	Unspecified
	hsa-mir-93-3p	MIMAT0004509	EIF1AD	84285	CLASH	23622248	Unspecified
	hsa-mir-93-3p	MIMAT0004509	CCDC115	84317	HITS-CLIP//PAR-CLIP	23592263|23446348|22012620|21572407|20371350|23706177|22927820|27292025	Unspecified
	hsa-mir-93-3p	MIMAT0004509	KIAA1671	85379	CLASH	23622248	Unspecified
	hsa-mir-93-3p	MIMAT0004509	EAF1	85403	HITS-CLIP	27418678|28735896	Unspecified
	hsa-mir-93-3p	MIMAT0004509	ITPRIP	85450	CLASH	23622248	Unspecified
	hsa-mir-93-3p	MIMAT0004509	PLXNA4	91584	PAR-CLIP	20371350	Unspecified
	hsa-mir-93-3p	MIMAT0004509	FDXACB1	91893	CLASH	23622248	Unspecified
	hsa-mir-93-3p	MIMAT0004509	MTSS1L	92154	CLASH	23622248	Unspecified
	hsa-mir-93-3p	MIMAT0004509	TEX261	113419	CLASH	23622248	Unspecified
	hsa-mir-93-3p	MIMAT0004509	SLC35A4	113829	CLASH	23622248	Unspecified
	hsa-mir-93-3p	MIMAT0004509	KLHDC3	116138	CLASH	23622248	Unspecified
	hsa-mir-93-3p	MIMAT0004509	LRIG3	121227	CLASH	23622248	Unspecified
	hsa-mir-93-3p	MIMAT0004509	SENP8	123228	HITS-CLIP	23824327	Unspecified
	hsa-mir-93-3p	MIMAT0004509	ZC3H18	124245	CLASH	23622248	Unspecified
	hsa-mir-93-3p	MIMAT0004509	ZNF573	126231	HITS-CLIP	23824327	Unspecified
	hsa-mir-93-3p	MIMAT0004509	TPRG1L	127262	CLASH	23622248	Unspecified
	hsa-mir-93-3p	MIMAT0004509	TMEM42	131616	CLASH	23622248	Unspecified
	hsa-mir-93-3p	MIMAT0004509	SETD9	133383	PAR-CLIP	22100165	Unspecified
	hsa-mir-93-3p	MIMAT0004509	CCDC127	133957	PAR-CLIP	26701625	Unspecified
	hsa-mir-93-3p	MIMAT0004509	GPAT4	137964	HITS-CLIP	19536157	Unspecified
	hsa-mir-93-3p	MIMAT0004509	STK35	140901	PAR-CLIP	26701625	Unspecified
	hsa-mir-93-3p	MIMAT0004509	ARHGAP42	143872	PAR-CLIP	23446348|21572407|26701625	Unspecified
	hsa-mir-93-3p	MIMAT0004509	PDIK1L	149420	PAR-CLIP	22012620	Unspecified
	hsa-mir-93-3p	MIMAT0004509	LRRC34	151827	CLASH	23622248	Unspecified
	hsa-mir-93-3p	MIMAT0004509	RUNDC3B	154661	CLASH	23622248	Unspecified
	hsa-mir-93-3p	MIMAT0004509	CSAG1	158511	CLASH	23622248	Unspecified
	hsa-mir-93-3p	MIMAT0004509	AGO4	192670	PAR-CLIP	20371350	Unspecified
	hsa-mir-93-3p	MIMAT0004509	ARID2	196528	PAR-CLIP	23446348	Unspecified
	hsa-mir-93-3p	MIMAT0004509	FUK	197258	CLASH	23622248	Unspecified
	hsa-mir-93-3p	MIMAT0004509	CCNY	219771	CLASH	23622248	Unspecified
	hsa-mir-93-3p	MIMAT0004509	SEC14L4	284904	PAR-CLIP	26701625	Unspecified
	hsa-mir-93-3p	MIMAT0004509	JMJD8	339123	CLASH	23622248	Unspecified
	hsa-mir-93-3p	MIMAT0004509	MYPOP	339344	CLASH	23622248	Unspecified
	hsa-mir-93-3p	MIMAT0004509	WASH3P	374666	CLASH	23622248	Unspecified
	hsa-mir-93-3p	MIMAT0004509	PEAR1	375033	HITS-CLIP	23824327	Unspecified
	hsa-mir-93-3p	MIMAT0004509	NSUN4	387338	PAR-CLIP	26701625	Unspecified
	hsa-mir-93-3p	MIMAT0004509	ZNF790	388536	HITS-CLIP	24906430	Unspecified
	hsa-mir-93-3p	MIMAT0004509	FAM174B	400451	PAR-CLIP	22012620	Unspecified
	hsa-mir-93-3p	MIMAT0004509	SH2D5	400745	HITS-CLIP	19536157	Unspecified
	hsa-mir-93-3p	MIMAT0004509	POTEG	404785	PAR-CLIP	26701625	Unspecified
	hsa-mir-93-3p	MIMAT0004509	POTEM	641455	PAR-CLIP	26701625	Unspecified
	hsa-mir-93-3p	MIMAT0004509	GPR89A	653519	PAR-CLIP	22100165	Unspecified
	hsa-mir-93-3p	MIMAT0004509	ARHGEF33	100271715	CLASH	23622248	Unspecified
	hsa-mir-30b-3p	MIMAT0004589	ACADL	33	PAR-CLIP	23592263	Unspecified
	hsa-mir-30b-3p	MIMAT0004589	ADAR	103	PAR-CLIP	23592263|21572407	Unspecified
	hsa-mir-30b-3p	MIMAT0004589	AHR	196	HITS-CLIP	23824327	Unspecified
	hsa-mir-30b-3p	MIMAT0004589	ALDOA	226	PAR-CLIP	26701625	Unspecified
	hsa-mir-30b-3p	MIMAT0004589	XIAP	331	HITS-CLIP//PAR-CLIP	23446348|23824327	Unspecified
	hsa-mir-30b-3p	MIMAT0004589	AQP6	363	HITS-CLIP	23824327	Unspecified
	hsa-mir-30b-3p	MIMAT0004589	ASPA	443	PAR-CLIP	27292025	Unspecified
	hsa-mir-30b-3p	MIMAT0004589	ATP6V1A	523	HITS-CLIP	23824327	Unspecified
[truncated: 1,030 more rows]
