# Supplementary material for: miRNome and Functional Network Analysis of PGRMC1 Regulated miRNA Target Genes Identify Pathways and Biological Functions Associated With Triple Negative Breast Cancer
Source: Front Oncol. 2021 Jul 19;11:710337. doi: 10.3389/fonc.2021.710337 (PMC8327780; doi:10.3389/fonc.2021.710337)
Supplement: Supplementary file 6 [file Table_5.xlsx]

## Sheet: Sheet1
	ID	Accession	Target	TargetID	Experiment	Literature	Tissue
	hsa-mir-378a-5p	MIMAT0000731	ABL2	27	HITS-CLIP	23824327	Unspecified
	hsa-mir-378a-5p	MIMAT0000731	ACTC1	70	HITS-CLIP	27418678	Unspecified
	hsa-mir-378a-5p	MIMAT0000731	ACTN4	81	CLASH	23622248	Unspecified
	hsa-mir-378a-5p	MIMAT0000731	ALDOA	226	HITS-CLIP	23824327	Unspecified
	hsa-mir-378a-5p	MIMAT0000731	XIAP	331	HITS-CLIP	23824327|22927820	Unspecified
	hsa-mir-378a-5p	MIMAT0000731	APOH	350	HITS-CLIP	23824327	Unspecified
	hsa-mir-378a-5p	MIMAT0000731	ASTN1	460	PAR-CLIP	22100165	Unspecified
	hsa-mir-378a-5p	MIMAT0000731	ATM	472	HITS-CLIP	23824327	Unspecified
	hsa-mir-378a-5p	MIMAT0000731	BRAF	673	CLASH	23622248	Unspecified
	hsa-mir-378a-5p	MIMAT0000731	C1QBP	708	CLASH	23622248	Unspecified
	hsa-mir-378a-5p	MIMAT0000731	CACNB2	783	HITS-CLIP	23824327	Unspecified
	hsa-mir-378a-5p	MIMAT0000731	SERPINH1	871	PAR-CLIP	23592263|22012620|26701625	Unspecified
	hsa-mir-378a-5p	MIMAT0000731	CCND2	894	PAR-CLIP	22012620	Unspecified
	hsa-mir-378a-5p	MIMAT0000731	CDK4	1019	HITS-CLIP	23824327	Unspecified
	hsa-mir-378a-5p	MIMAT0000731	CHD2	1106	CLASH	23622248	Unspecified
	hsa-mir-378a-5p	MIMAT0000731	CCR4	1233	HITS-CLIP	23824327	Unspecified
	hsa-mir-378a-5p	MIMAT0000731	CSTF1	1477	PAR-CLIP	23446348|20371350	Unspecified
	hsa-mir-378a-5p	MIMAT0000731	CYLD	1540	HITS-CLIP	23824327	Unspecified
	hsa-mir-378a-5p	MIMAT0000731	DBT	1629	HITS-CLIP	23824327	Unspecified
	hsa-mir-378a-5p	MIMAT0000731	TIMM8A	1678	HITS-CLIP	23824327	Unspecified
	hsa-mir-378a-5p	MIMAT0000731	DHODH	1723	HITS-CLIP	19536157	Unspecified
	hsa-mir-378a-5p	MIMAT0000731	S1PR3	1903	HITS-CLIP	23824327	Unspecified
	hsa-mir-378a-5p	MIMAT0000731	EIF4A1	1973	CLASH	23622248	Unspecified
	hsa-mir-378a-5p	MIMAT0000731	EMP2	2013	HITS-CLIP	23824327	Unspecified
	hsa-mir-378a-5p	MIMAT0000731	ENSA	2029	HITS-CLIP	23824327	Unspecified
	hsa-mir-378a-5p	MIMAT0000731	F2R	2149	HITS-CLIP	22927820	Unspecified
	hsa-mir-378a-5p	MIMAT0000731	FEN1	2237	PAR-CLIP	20371350	Unspecified
	hsa-mir-378a-5p	MIMAT0000731	FPR2	2358	HITS-CLIP//PAR-CLIP	22100165|23824327	Unspecified
	hsa-mir-378a-5p	MIMAT0000731	FXN	2395	HITS-CLIP	23824327	Unspecified
	hsa-mir-378a-5p	MIMAT0000731	GABPA	2551	PAR-CLIP	21572407	Unspecified
	hsa-mir-378a-5p	MIMAT0000731	GATA6	2627	PAR-CLIP	21572407	Unspecified
	hsa-mir-378a-5p	MIMAT0000731	GP2	2813	HITS-CLIP	23824327|27418678	Unspecified
	hsa-mir-378a-5p	MIMAT0000731	GPI	2821	PAR-CLIP	27292025	Unspecified
	hsa-mir-378a-5p	MIMAT0000731	HAS2	3037	HITS-CLIP	22927820	Unspecified
	hsa-mir-378a-5p	MIMAT0000731	HFE	3077	HITS-CLIP	23824327	Unspecified
	hsa-mir-378a-5p	MIMAT0000731	ONECUT1	3175	HITS-CLIP	23824327	Unspecified
	hsa-mir-378a-5p	MIMAT0000731	PRMT1	3276	CLASH	23622248	Unspecified
	hsa-mir-378a-5p	MIMAT0000731	HSPA1B	3304	CLASH	23622248	Unspecified
	hsa-mir-378a-5p	MIMAT0000731	IGSF3	3321	CLASH	23622248	Unspecified
	hsa-mir-378a-5p	MIMAT0000731	IDE	3416	HITS-CLIP	23824327	Unspecified
	hsa-mir-378a-5p	MIMAT0000731	IMPDH2	3615	CLASH	23622248	Unspecified
	hsa-mir-378a-5p	MIMAT0000731	IRF1	3659	HITS-CLIP	23824327	Unspecified
	hsa-mir-378a-5p	MIMAT0000731	ITGAL	3683	HITS-CLIP	23824327	Unspecified
	hsa-mir-378a-5p	MIMAT0000731	IVD	3712	HITS-CLIP	23824327	Unspecified
	hsa-mir-378a-5p	MIMAT0000731	KCNMB1	3779	HITS-CLIP	23824327	Unspecified
	hsa-mir-378a-5p	MIMAT0000731	KCNN1	3780	HITS-CLIP	23824327	Unspecified
	hsa-mir-378a-5p	MIMAT0000731	KCNN3	3782	HITS-CLIP	23824327	Unspecified
	hsa-mir-378a-5p	MIMAT0000731	LAIR1	3903	HITS-CLIP	23824327	Unspecified
	hsa-mir-378a-5p	MIMAT0000731	LGALS8	3964	HITS-CLIP	23824327|19536157	Unspecified
	hsa-mir-378a-5p	MIMAT0000731	LRPAP1	4043	HITS-CLIP	23824327	Unspecified
	hsa-mir-378a-5p	MIMAT0000731	MAN2A2	4122	HITS-CLIP	23824327	Unspecified
	hsa-mir-378a-5p	MIMAT0000731	CHST6	4166	HITS-CLIP	23824327	Unspecified
	hsa-mir-378a-5p	MIMAT0000731	MYO1B	4430	CLASH	23622248	Unspecified
	hsa-mir-378a-5p	MIMAT0000731	COX1	4512	CLASH	23622248	Unspecified
	hsa-mir-378a-5p	MIMAT0000731	MTHFD1	4522	HITS-CLIP	27418678	Unspecified
	hsa-mir-378a-5p	MIMAT0000731	MUC4	4585	HITS-CLIP	23824327	Unspecified
	hsa-mir-378a-5p	MIMAT0000731	NDUFV3	4731	HITS-CLIP	23824327	Unspecified
	hsa-mir-378a-5p	MIMAT0000731	NODAL	4838	HITS-CLIP//Luciferase reporter assay//Western blot	22454525|23824327	Unspecified
	hsa-mir-378a-5p	MIMAT0000731	NPHP1	4867	HITS-CLIP	23824327	Unspecified
	hsa-mir-378a-5p	MIMAT0000731	NPHS1	4868	HITS-CLIP	23824327	Unspecified
	hsa-mir-378a-5p	MIMAT0000731	P2RX7	5027	HITS-CLIP//PAR-CLIP	22100165|23824327	Unspecified
	hsa-mir-378a-5p	MIMAT0000731	PDE6A	5145	HITS-CLIP	23824327	Unspecified
	hsa-mir-378a-5p	MIMAT0000731	PIK3C2A	5286	HITS-CLIP	23824327	Unspecified
	hsa-mir-378a-5p	MIMAT0000731	PLSCR1	5359	HITS-CLIP	23824327	Unspecified
	hsa-mir-378a-5p	MIMAT0000731	POLR2F	5435	CLASH	23622248	Unspecified
	hsa-mir-378a-5p	MIMAT0000731	PSMC1	5700	HITS-CLIP	23824327	Unspecified
	hsa-mir-378a-5p	MIMAT0000731	PSMD3	5709	CLASH	23622248	Unspecified
	hsa-mir-378a-5p	MIMAT0000731	PYGB	5834	PAR-CLIP	20371350	Unspecified
	hsa-mir-378a-5p	MIMAT0000731	RAD51	5888	HITS-CLIP	23824327	Unspecified
	hsa-mir-378a-5p	MIMAT0000731	RANBP2	5903	HITS-CLIP	23824327	Unspecified
	hsa-mir-378a-5p	MIMAT0000731	RAP2B	5912	CLASH	23622248	Unspecified
	hsa-mir-378a-5p	MIMAT0000731	RBBP4	5928	HITS-CLIP	23824327	Unspecified
	hsa-mir-378a-5p	MIMAT0000731	RPL18A	6142	PAR-CLIP	20371350	Unspecified
	hsa-mir-378a-5p	MIMAT0000731	RPL24	6152	HITS-CLIP	23824327	Unspecified
	hsa-mir-378a-5p	MIMAT0000731	RPL37	6167	HITS-CLIP	23824327	Unspecified
	hsa-mir-378a-5p	MIMAT0000731	RPS6	6194	HITS-CLIP	23824327	Unspecified
	hsa-mir-378a-5p	MIMAT0000731	RRAD	6236	HITS-CLIP	23824327	Unspecified
	hsa-mir-378a-5p	MIMAT0000731	RTN2	6253	HITS-CLIP	23824327	Unspecified
	hsa-mir-378a-5p	MIMAT0000731	TRAPPC2	6399	HITS-CLIP	23824327	Unspecified
	hsa-mir-378a-5p	MIMAT0000731	SET	6418	CLASH//PAR-CLIP	23622248|20371350	Unspecified
	hsa-mir-378a-5p	MIMAT0000731	SIAH2	6478	PAR-CLIP	26701625	Unspecified
	hsa-mir-378a-5p	MIMAT0000731	SLC1A5	6510	HITS-CLIP	23824327	Unspecified
	hsa-mir-378a-5p	MIMAT0000731	SLC4A1	6521	HITS-CLIP	23824327	Unspecified
	hsa-mir-378a-5p	MIMAT0000731	SLC15A2	6565	HITS-CLIP	23824327	Unspecified
	hsa-mir-378a-5p	MIMAT0000731	SNX2	6643	HITS-CLIP	23824327	Unspecified
	hsa-mir-378a-5p	MIMAT0000731	SORD	6652	HITS-CLIP	23824327	Unspecified
	hsa-mir-378a-5p	MIMAT0000731	SP1	6667	PAR-CLIP	20371350	Unspecified
	hsa-mir-378a-5p	MIMAT0000731	SSTR2	6752	PAR-CLIP	23446348	Unspecified
	hsa-mir-378a-5p	MIMAT0000731	TALDO1	6888	CLASH	23622248	Unspecified
	hsa-mir-378a-5p	MIMAT0000731	TERF2	7014	HITS-CLIP	23824327	Unspecified
	hsa-mir-378a-5p	MIMAT0000731	TPR	7175	CLASH	23622248	Unspecified
	hsa-mir-378a-5p	MIMAT0000731	TSPYL1	7259	HITS-CLIP	23824327	Unspecified
	hsa-mir-378a-5p	MIMAT0000731	TTC4	7268	HITS-CLIP	23824327	Unspecified
	hsa-mir-378a-5p	MIMAT0000731	UGT8	7368	HITS-CLIP	23824327	Unspecified
	hsa-mir-378a-5p	MIMAT0000731	UQCRB	7381	HITS-CLIP	23824327	Unspecified
	hsa-mir-378a-5p	MIMAT0000731	USP1	7398	HITS-CLIP	23824327	Unspecified
	hsa-mir-378a-5p	MIMAT0000731	WNT7B	7477	HITS-CLIP	23824327	Unspecified
	hsa-mir-378a-5p	MIMAT0000731	YWHAB	7529	CLASH	23622248	Unspecified
	hsa-mir-378a-5p	MIMAT0000731	ZNF708	7562	HITS-CLIP	23824327	Unspecified
	hsa-mir-378a-5p	MIMAT0000731	ZNF37A	7587	HITS-CLIP	23824327	Unspecified
	hsa-mir-378a-5p	MIMAT0000731	ZNF43	7594	HITS-CLIP	23824327	Unspecified
	hsa-mir-378a-5p	MIMAT0000731	ZNF84	7637	HITS-CLIP	23824327	Unspecified
	hsa-mir-378a-5p	MIMAT0000731	TRIM25	7706	PAR-CLIP	22291592	Unspecified
	hsa-mir-378a-5p	MIMAT0000731	ZNF207	7756	HITS-CLIP	23824327	Unspecified
	hsa-mir-378a-5p	MIMAT0000731	ZNF217	7764	PAR-CLIP	27292025	Unspecified
	hsa-mir-378a-5p	MIMAT0000731	MOGS	7841	CLASH	23622248	Unspecified
	hsa-mir-378a-5p	MIMAT0000731	BAG6	7917	CLASH	23622248	Unspecified
	hsa-mir-378a-5p	MIMAT0000731	SSPN	8082	PAR-CLIP	21572407	Unspecified
	hsa-mir-378a-5p	MIMAT0000731	GAN	8139	HITS-CLIP	23824327	Unspecified
	hsa-mir-378a-5p	MIMAT0000731	NCOA3	8202	PAR-CLIP	24398324	Unspecified
	hsa-mir-378a-5p	MIMAT0000731	DEGS1	8560	HITS-CLIP	23824327	Unspecified
	hsa-mir-378a-5p	MIMAT0000731	EIF3D	8664	CLASH	23622248	Unspecified
	hsa-mir-378a-5p	MIMAT0000731	VAMP4	8674	PAR-CLIP	23446348	Unspecified
	hsa-mir-378a-5p	MIMAT0000731	WISP3	8838	HITS-CLIP	23824327	Unspecified
	hsa-mir-378a-5p	MIMAT0000731	ALKBH1	8846	PAR-CLIP	26701625	Unspecified
	hsa-mir-378a-5p	MIMAT0000731	EIF2B2	8892	HITS-CLIP	23824327	Unspecified
	hsa-mir-378a-5p	MIMAT0000731	TM4SF5	9032	HITS-CLIP	23824327	Unspecified
	hsa-mir-378a-5p	MIMAT0000731	SLC28A1	9154	HITS-CLIP	23824327	Unspecified
	hsa-mir-378a-5p	MIMAT0000731	TRIP11	9321	HITS-CLIP	23824327	Unspecified
	hsa-mir-378a-5p	MIMAT0000731	TXNL1	9352	HITS-CLIP//PAR-CLIP	22012620|23824327|27292025	Unspecified
	hsa-mir-378a-5p	MIMAT0000731	LIPG	9388	HITS-CLIP	23824327	Unspecified
	hsa-mir-378a-5p	MIMAT0000731	STOML1	9399	HITS-CLIP	23824327	Unspecified
	hsa-mir-378a-5p	MIMAT0000731	ZNF264	9422	PAR-CLIP	23446348	Unspecified
	hsa-mir-378a-5p	MIMAT0000731	SPTLC2	9517	HITS-CLIP	27418678	Unspecified
	hsa-mir-378a-5p	MIMAT0000731	TMEM59	9528	PAR-CLIP	23592263	Unspecified
	hsa-mir-378a-5p	MIMAT0000731	ENTPD4	9583	HITS-CLIP	22927820	Unspecified
	hsa-mir-378a-5p	MIMAT0000731	CYTIP	9595	HITS-CLIP	23824327	Unspecified
	hsa-mir-378a-5p	MIMAT0000731	NUP155	9631	HITS-CLIP	23313552	Unspecified
	hsa-mir-378a-5p	MIMAT0000731	TESMIN	9633	CLASH	23622248	Unspecified
	hsa-mir-378a-5p	MIMAT0000731	ZNF646	9726	CLASH	23622248	Unspecified
	hsa-mir-378a-5p	MIMAT0000731	SART3	9733	CLASH	23622248	Unspecified
	hsa-mir-378a-5p	MIMAT0000731	TCAF1	9747	CLASH	23622248	Unspecified
	hsa-mir-378a-5p	MIMAT0000731	MELK	9833	HITS-CLIP	23824327	Unspecified
	hsa-mir-378a-5p	MIMAT0000731	LRIG2	9860	PAR-CLIP	24398324	Unspecified
	hsa-mir-378a-5p	MIMAT0000731	AREL1	9870	HITS-CLIP	23824327	Unspecified
	hsa-mir-378a-5p	MIMAT0000731	SEC24D	9871	HITS-CLIP	23824327	Unspecified
	hsa-mir-378a-5p	MIMAT0000731	RABGAP1L	9910	HITS-CLIP	23824327	Unspecified
	hsa-mir-378a-5p	MIMAT0000731	IQSEC1	9922	CLASH	23622248	Unspecified
	hsa-mir-378a-5p	MIMAT0000731	FGF19	9965	HITS-CLIP	23824327	Unspecified
	hsa-mir-378a-5p	MIMAT0000731	HNRNPDL	9987	CLASH	23622248	Unspecified
	hsa-mir-378a-5p	MIMAT0000731	PARP2	10038	HITS-CLIP	23824327	Unspecified
	hsa-mir-378a-5p	MIMAT0000731	SCAMP2	10066	HITS-CLIP	19536157	Unspecified
	hsa-mir-378a-5p	MIMAT0000731	ACTR2	10097	HITS-CLIP	23824327	Unspecified
	hsa-mir-378a-5p	MIMAT0000731	ARPC2	10109	HITS-CLIP	23824327	Unspecified
	hsa-mir-378a-5p	MIMAT0000731	RNF41	10193	PAR-CLIP	21572407	Unspecified
	hsa-mir-378a-5p	MIMAT0000731	CD96	10225	HITS-CLIP	23824327	Unspecified
	hsa-mir-378a-5p	MIMAT0000731	DLEU1	10301	HITS-CLIP	23824327	Unspecified
	hsa-mir-378a-5p	MIMAT0000731	B3GALT5	10317	PAR-CLIP	22012620	Unspecified
	hsa-mir-378a-5p	MIMAT0000731	TLR6	10333	HITS-CLIP	23824327	Unspecified
	hsa-mir-378a-5p	MIMAT0000731	STK25	10494	HITS-CLIP	23824327	Unspecified
	hsa-mir-378a-5p	MIMAT0000731	PAICS	10606	HITS-CLIP	23824327	Unspecified
	hsa-mir-378a-5p	MIMAT0000731	LEFTY1	10637	PAR-CLIP	22012620	Unspecified
	hsa-mir-378a-5p	MIMAT0000731	AP4B1	10717	CLASH	23622248	Unspecified
	hsa-mir-378a-5p	MIMAT0000731	KIF1C	10749	HITS-CLIP	23824327	Unspecified
	hsa-mir-378a-5p	MIMAT0000731	SRCAP	10847	HITS-CLIP	23824327	Unspecified
	hsa-mir-378a-5p	MIMAT0000731	PPARGC1A	10891	CLASH	23622248	Unspecified
	hsa-mir-378a-5p	MIMAT0000731	LIAS	11019	HITS-CLIP	22927820	Unspecified
	hsa-mir-378a-5p	MIMAT0000731	RPP14	11102	HITS-CLIP	23824327	Unspecified
	hsa-mir-378a-5p	MIMAT0000731	POLR3A	11128	HITS-CLIP	23824327	Unspecified
	hsa-mir-378a-5p	MIMAT0000731	AKAP2	11217	HITS-CLIP	23824327	Unspecified
	hsa-mir-378a-5p	MIMAT0000731	GALNT6	11226	HITS-CLIP	23824327	Unspecified
	hsa-mir-378a-5p	MIMAT0000731	XPOT	11260	HITS-CLIP	23824327	Unspecified
	hsa-mir-378a-5p	MIMAT0000731	DDX19B	11269	HITS-CLIP	23824327	Unspecified
	hsa-mir-378a-5p	MIMAT0000731	TUSC2	11334	Luciferase reporter assay//qRT-PCR//Western blot	18077375	Unspecified
	hsa-mir-378a-5p	MIMAT0000731	HSPA4L	22824	HITS-CLIP	23824327	Unspecified
	hsa-mir-378a-5p	MIMAT0000731	AAK1	22848	HITS-CLIP	23824327	Unspecified
	hsa-mir-378a-5p	MIMAT0000731	ENPP4	22875	PAR-CLIP	21572407	Unspecified
	hsa-mir-378a-5p	MIMAT0000731	CLUAP1	23059	HITS-CLIP	23824327	Unspecified
	hsa-mir-378a-5p	MIMAT0000731	ZBTB43	23099	HITS-CLIP	23824327	Unspecified
	hsa-mir-378a-5p	MIMAT0000731	TNRC6B	23112	HITS-CLIP	23313552	Unspecified
	hsa-mir-378a-5p	MIMAT0000731	MAPK8IP3	23162	HITS-CLIP	19536157	Unspecified
	hsa-mir-378a-5p	MIMAT0000731	ARC	23237	CLASH	23622248	Unspecified
	hsa-mir-378a-5p	MIMAT0000731	UBR4	23352	CLASH	23622248	Unspecified
	hsa-mir-378a-5p	MIMAT0000731	ADAT1	23536	HITS-CLIP	23824327	Unspecified
	hsa-mir-378a-5p	MIMAT0000731	PHLDA3	23612	HITS-CLIP	23824327	Unspecified
	hsa-mir-378a-5p	MIMAT0000731	NUP62	23636	HITS-CLIP	23824327|19536157	Unspecified
	hsa-mir-378a-5p	MIMAT0000731	SGK3	23678	HITS-CLIP	23824327	Unspecified
	hsa-mir-378a-5p	MIMAT0000731	DNAJB5	25822	HITS-CLIP	23824327	Unspecified
	hsa-mir-378a-5p	MIMAT0000731	BACE2	25825	HITS-CLIP	23313552	Unspecified
	hsa-mir-378a-5p	MIMAT0000731	FBXL2	25827	HITS-CLIP	23824327	Unspecified
	hsa-mir-378a-5p	MIMAT0000731	MOB4	25843	HITS-CLIP	23824327	Unspecified
	hsa-mir-378a-5p	MIMAT0000731	FGFR1OP2	26127	HITS-CLIP	23824327	Unspecified
	hsa-mir-378a-5p	MIMAT0000731	TIMM10	26519	HITS-CLIP	23824327	Unspecified
	hsa-mir-378a-5p	MIMAT0000731	OSTF1	26578	HITS-CLIP	23824327	Unspecified
	hsa-mir-378a-5p	MIMAT0000731	AKAP8L	26993	CLASH	23622248	Unspecified
	hsa-mir-378a-5p	MIMAT0000731	RNF11	26994	HITS-CLIP	23824327	Unspecified
	hsa-mir-378a-5p	MIMAT0000731	BBC3	27113	PAR-CLIP	23592263|24398324	Unspecified
	hsa-mir-378a-5p	MIMAT0000731	SIGLEC8	27181	HITS-CLIP	19536157	Unspecified
	hsa-mir-378a-5p	MIMAT0000731	HCAR1	27198	HITS-CLIP	23824327	Unspecified
	hsa-mir-378a-5p	MIMAT0000731	PDLIM3	27295	HITS-CLIP	23824327	Unspecified
	hsa-mir-378a-5p	MIMAT0000731	POLM	27434	HITS-CLIP	23824327	Unspecified
	hsa-mir-378a-5p	MIMAT0000731	FLVCR1	28982	HITS-CLIP	23824327	Unspecified
	hsa-mir-378a-5p	MIMAT0000731	MCTS1	28985	HITS-CLIP	23824327	Unspecified
	hsa-mir-378a-5p	MIMAT0000731	WDR91	29062	HITS-CLIP	23313552	Unspecified
	hsa-mir-378a-5p	MIMAT0000731	TMOD3	29766	HITS-CLIP	23824327	Unspecified
	hsa-mir-378a-5p	MIMAT0000731	TMOD2	29767	HITS-CLIP	23824327	Unspecified
	hsa-mir-378a-5p	MIMAT0000731	YPEL1	29799	HITS-CLIP	23824327	Unspecified
	hsa-mir-378a-5p	MIMAT0000731	GPSM2	29899	HITS-CLIP	19536157	Unspecified
	hsa-mir-378a-5p	MIMAT0000731	HILPDA	29923	HITS-CLIP	23824327	Unspecified
	hsa-mir-378a-5p	MIMAT0000731	TRAT1	50852	HITS-CLIP	23313552	Unspecified
	hsa-mir-378a-5p	MIMAT0000731	SDF4	51150	CLASH	23622248	Unspecified
	hsa-mir-378a-5p	MIMAT0000731	PIGP	51227	HITS-CLIP	23824327	Unspecified
	hsa-mir-378a-5p	MIMAT0000731	LARS	51520	HITS-CLIP	23313552	Unspecified
	hsa-mir-378a-5p	MIMAT0000731	NT5DC3	51559	CLASH	23622248	Unspecified
	hsa-mir-378a-5p	MIMAT0000731	GDE1	51573	CLASH	23622248	Unspecified
	hsa-mir-378a-5p	MIMAT0000731	KLF13	51621	PAR-CLIP	21572407	Unspecified
	hsa-mir-378a-5p	MIMAT0000731	SUFU	51684	Luciferase reporter assay//qRT-PCR//Western blot	18077375	Unspecified
	hsa-mir-378a-5p	MIMAT0000731	PTOV1	53635	CLASH	23622248	Unspecified
	hsa-mir-378a-5p	MIMAT0000731	POLE3	54107	PAR-CLIP	26701625	Unspecified
	hsa-mir-378a-5p	MIMAT0000731	CYCS	54205	HITS-CLIP	23824327	Unspecified
	hsa-mir-378a-5p	MIMAT0000731	WDR5B	54554	HITS-CLIP	23824327	Unspecified
	hsa-mir-378a-5p	MIMAT0000731	ING3	54556	CLASH	23622248	Unspecified
	hsa-mir-378a-5p	MIMAT0000731	SGTB	54557	HITS-CLIP	23824327	Unspecified
	hsa-mir-378a-5p	MIMAT0000731	HES2	54626	HITS-CLIP	23824327	Unspecified
	hsa-mir-378a-5p	MIMAT0000731	FBLIM1	54751	HITS-CLIP	23824327	Unspecified
	hsa-mir-378a-5p	MIMAT0000731	FAM46C	54855	HITS-CLIP	23824327	Unspecified
	hsa-mir-378a-5p	MIMAT0000731	PIGG	54872	HITS-CLIP	23824327	Unspecified
	hsa-mir-378a-5p	MIMAT0000731	CWC25	54883	HITS-CLIP	23824327	Unspecified
	hsa-mir-378a-5p	MIMAT0000731	CMTM6	54918	PAR-CLIP	22012620	Unspecified
	hsa-mir-378a-5p	MIMAT0000731	TRMT10C	54931	HITS-CLIP	23824327	Unspecified
	hsa-mir-378a-5p	MIMAT0000731	SLC35F6	54978	HITS-CLIP	23824327|22927820	Unspecified
	hsa-mir-378a-5p	MIMAT0000731	ZSCAN2	54993	HITS-CLIP	22927820	Unspecified
	hsa-mir-378a-5p	MIMAT0000731	HAUS2	55142	HITS-CLIP	23824327	Unspecified
	hsa-mir-378a-5p	MIMAT0000731	MRPS10	55173	HITS-CLIP	23824327	Unspecified
	hsa-mir-378a-5p	MIMAT0000731	MRM3	55178	PAR-CLIP	22012620	Unspecified
	hsa-mir-378a-5p	MIMAT0000731	DCUN1D2	55208	HITS-CLIP	23824327	Unspecified
	hsa-mir-378a-5p	MIMAT0000731	KLHDC8A	55220	HITS-CLIP	23824327	Unspecified
	hsa-mir-378a-5p	MIMAT0000731	ASXL2	55252	CLASH	23622248	Unspecified
	hsa-mir-378a-5p	MIMAT0000731	UEVLD	55293	HITS-CLIP	19536157	Unspecified
	hsa-mir-378a-5p	MIMAT0000731	ETNK1	55500	CLASH	23622248	Unspecified
	hsa-mir-378a-5p	MIMAT0000731	SLC35E3	55508	HITS-CLIP	23824327	Unspecified
	hsa-mir-378a-5p	MIMAT0000731	DHTKD1	55526	HITS-CLIP	23824327	Unspecified
	hsa-mir-378a-5p	MIMAT0000731	PIP4P2	55529	HITS-CLIP	23824327	Unspecified
	hsa-mir-378a-5p	MIMAT0000731	ZCCHC8	55596	HITS-CLIP	23824327|19536157	Unspecified
	hsa-mir-378a-5p	MIMAT0000731	HIF1AN	55662	HITS-CLIP	23824327|19536157	Unspecified
	hsa-mir-378a-5p	MIMAT0000731	YEATS2	55689	CLASH	23622248	Unspecified
	hsa-mir-378a-5p	MIMAT0000731	ENAH	55740	HITS-CLIP	23313552	Unspecified
	hsa-mir-378a-5p	MIMAT0000731	WDR12	55759	HITS-CLIP	23824327	Unspecified
	hsa-mir-378a-5p	MIMAT0000731	PRR11	55771	HITS-CLIP	23824327	Unspecified
	hsa-mir-378a-5p	MIMAT0000731	CMTR2	55783	CLASH	23622248	Unspecified
	hsa-mir-378a-5p	MIMAT0000731	PAG1	55824	HITS-CLIP	23824327	Unspecified
	hsa-mir-378a-5p	MIMAT0000731	KLHL7	55975	HITS-CLIP	23313552	Unspecified
	hsa-mir-378a-5p	MIMAT0000731	SAR1A	56681	HITS-CLIP	23706177	Unspecified
	hsa-mir-378a-5p	MIMAT0000731	NLN	57486	PAR-CLIP	22012620|20371350	Unspecified
	hsa-mir-378a-5p	MIMAT0000731	AARS2	57505	CLASH	23622248	Unspecified
	hsa-mir-378a-5p	MIMAT0000731	TAOK1	57551	HITS-CLIP	23824327	Unspecified
	hsa-mir-378a-5p	MIMAT0000731	ZFP14	57677	HITS-CLIP	23824327	Unspecified
	hsa-mir-378a-5p	MIMAT0000731	TNRC6C	57690	PAR-CLIP	21572407|20371350	Unspecified
	hsa-mir-378a-5p	MIMAT0000731	GATAD1	57798	HITS-CLIP	23824327	Unspecified
	hsa-mir-378a-5p	MIMAT0000731	CACTIN	58509	CLASH	23622248	Unspecified
	hsa-mir-378a-5p	MIMAT0000731	ABRACL	58527	PAR-CLIP	21572407	Unspecified
	hsa-mir-378a-5p	MIMAT0000731	CACNG8	59283	HITS-CLIP	23824327	Unspecified
	hsa-mir-378a-5p	MIMAT0000731	HRH4	59340	HITS-CLIP	23824327	Unspecified
	hsa-mir-378a-5p	MIMAT0000731	CHTF18	63922	CLASH	23622248	Unspecified
	hsa-mir-378a-5p	MIMAT0000731	ZMAT3	64393	PAR-CLIP	22012620	Unspecified
	hsa-mir-378a-5p	MIMAT0000731	TTC31	64427	HITS-CLIP	23824327	Unspecified
	hsa-mir-378a-5p	MIMAT0000731	SMURF2	64750	HITS-CLIP	23824327	Unspecified
	hsa-mir-378a-5p	MIMAT0000731	MEAF6	64769	HITS-CLIP	23824327	Unspecified
	hsa-mir-378a-5p	MIMAT0000731	KXD1	79036	CLASH	23622248	Unspecified
	hsa-mir-378a-5p	MIMAT0000731	MFSD11	79157	HITS-CLIP	23824327|22927820	Unspecified
	hsa-mir-378a-5p	MIMAT0000731	ZNF576	79177	HITS-CLIP	23824327	Unspecified
	hsa-mir-378a-5p	MIMAT0000731	TTPAL	79183	HITS-CLIP	23824327	Unspecified
	hsa-mir-378a-5p	MIMAT0000731	FYCO1	79443	CLASH	23622248	Unspecified
	hsa-mir-378a-5p	MIMAT0000731	PPP1R3B	79660	HITS-CLIP	23824327	Unspecified
	hsa-mir-378a-5p	MIMAT0000731	RTL10	79680	HITS-CLIP	23824327	Unspecified
	hsa-mir-378a-5p	MIMAT0000731	ZNF669	79862	HITS-CLIP	19536157	Unspecified
	hsa-mir-378a-5p	MIMAT0000731	UBA5	79876	HITS-CLIP//PAR-CLIP	22291592|22012620|23824327	Unspecified
	hsa-mir-378a-5p	MIMAT0000731	ABHD18	80167	HITS-CLIP	23313552	Unspecified
	hsa-mir-378a-5p	MIMAT0000731	OPA3	80207	HITS-CLIP	23824327	Unspecified
	hsa-mir-378a-5p	MIMAT0000731	NUBPL	80224	HITS-CLIP	23824327	Unspecified
	hsa-mir-378a-5p	MIMAT0000731	ORAI2	80228	HITS-CLIP	23824327	Unspecified
	hsa-mir-378a-5p	MIMAT0000731	SLC35F5	80255	HITS-CLIP	23824327	Unspecified
	hsa-mir-378a-5p	MIMAT0000731	ZNF430	80264	HITS-CLIP	23824327	Unspecified
	hsa-mir-378a-5p	MIMAT0000731	LRRC27	80313	HITS-CLIP	23824327	Unspecified
	hsa-mir-378a-5p	MIMAT0000731	STARD5	80765	HITS-CLIP	23824327	Unspecified
	hsa-mir-378a-5p	MIMAT0000731	ZNF34	80778	HITS-CLIP	23824327	Unspecified
	hsa-mir-378a-5p	MIMAT0000731	HM13	81502	HITS-CLIP	23824327	Unspecified
	hsa-mir-378a-5p	MIMAT0000731	ISG20L2	81875	HITS-CLIP	23824327	Unspecified
	hsa-mir-378a-5p	MIMAT0000731	MARVELD1	83742	HITS-CLIP	23824327	Unspecified
	hsa-mir-378a-5p	MIMAT0000731	EIF2A	83939	HITS-CLIP	23824327	Unspecified
	hsa-mir-378a-5p	MIMAT0000731	BRIP1	83990	CLASH	23622248	Unspecified
	hsa-mir-378a-5p	MIMAT0000731	PCBD2	84105	HITS-CLIP	23824327	Unspecified
	hsa-mir-378a-5p	MIMAT0000731	QRFPR	84109	HITS-CLIP	19536157	Unspecified
	hsa-mir-378a-5p	MIMAT0000731	SYDE2	84144	CLASH	23622248	Unspecified
	hsa-mir-378a-5p	MIMAT0000731	CHCHD5	84269	HITS-CLIP	23824327	Unspecified
	hsa-mir-378a-5p	MIMAT0000731	YIPF4	84272	HITS-CLIP	23824327	Unspecified
	hsa-mir-378a-5p	MIMAT0000731	NOA1	84273	HITS-CLIP	23824327	Unspecified
	hsa-mir-378a-5p	MIMAT0000731	HOOK3	84376	HITS-CLIP	23824327	Unspecified
	hsa-mir-378a-5p	MIMAT0000731	SPIRE2	84501	HITS-CLIP	23824327	Unspecified
	hsa-mir-378a-5p	MIMAT0000731	PIGO	84720	HITS-CLIP	23824327	Unspecified
	hsa-mir-378a-5p	MIMAT0000731	ADO	84890	HITS-CLIP	23824327	Unspecified
	hsa-mir-378a-5p	MIMAT0000731	ARHGEF39	84904	HITS-CLIP	23824327	Unspecified
	hsa-mir-378a-5p	MIMAT0000731	C9orf3	84909	HITS-CLIP	23824327	Unspecified
	hsa-mir-378a-5p	MIMAT0000731	PPP1R15B	84919	PAR-CLIP	23592263|23446348|21572407|20371350|27292025	Unspecified
	hsa-mir-378a-5p	MIMAT0000731	ATCAY	85300	HITS-CLIP	23824327	Unspecified
	hsa-mir-378a-5p	MIMAT0000731	MICALL1	85377	HITS-CLIP	23824327	Unspecified
	hsa-mir-378a-5p	MIMAT0000731	DNAJC14	85406	CLASH	23622248	Unspecified
	hsa-mir-378a-5p	MIMAT0000731	GTPBP10	85865	HITS-CLIP	23824327	Unspecified
	hsa-mir-378a-5p	MIMAT0000731	KIR3DX1	90011	HITS-CLIP	23824327	Unspecified
	hsa-mir-378a-5p	MIMAT0000731	TIMM29	90580	HITS-CLIP	23824327	Unspecified
	hsa-mir-378a-5p	MIMAT0000731	ZNF439	90594	HITS-CLIP	23824327	Unspecified
	hsa-mir-378a-5p	MIMAT0000731	MYADM	91663	HITS-CLIP	23824327	Unspecified
	hsa-mir-378a-5p	MIMAT0000731	MYOZ3	91977	HITS-CLIP	23824327	Unspecified
	hsa-mir-378a-5p	MIMAT0000731	MTDH	92140	PAR-CLIP	23592263|24398324|23446348	Unspecified
	hsa-mir-378a-5p	MIMAT0000731	TIMM50	92609	HITS-CLIP	23824327	Unspecified
	hsa-mir-378a-5p	MIMAT0000731	CENPBD1	92806	HITS-CLIP	23824327	Unspecified
	hsa-mir-378a-5p	MIMAT0000731	ZNF101	94039	HITS-CLIP	23824327	Unspecified
	hsa-mir-378a-5p	MIMAT0000731	CYP2U1	113612	HITS-CLIP	23824327	Unspecified
	hsa-mir-378a-5p	MIMAT0000731	LACTB	114294	HITS-CLIP	23824327|22927820	Unspecified
	hsa-mir-378a-5p	MIMAT0000731	TIRAP	114609	HITS-CLIP	23824327	Unspecified
	hsa-mir-378a-5p	MIMAT0000731	SLC25A25	114789	PAR-CLIP	27292025	Unspecified
	hsa-mir-378a-5p	MIMAT0000731	TMEM132B	114795	HITS-CLIP	23824327	Unspecified
	hsa-mir-378a-5p	MIMAT0000731	WDR31	114987	HITS-CLIP	23824327	Unspecified
	hsa-mir-378a-5p	MIMAT0000731	ZNF554	115196	HITS-CLIP	23824327	Unspecified
	hsa-mir-378a-5p	MIMAT0000731	GBP4	115361	HITS-CLIP	23824327	Unspecified
	hsa-mir-378a-5p	MIMAT0000731	WDR92	116143	HITS-CLIP	23824327	Unspecified
	hsa-mir-378a-5p	MIMAT0000731	ABHD15	116236	HITS-CLIP	23824327	Unspecified
	hsa-mir-378a-5p	MIMAT0000731	GINM1	116254	HITS-CLIP	23824327	Unspecified
	hsa-mir-378a-5p	MIMAT0000731	BORCS5	118426	HITS-CLIP	23824327	Unspecified
	hsa-mir-378a-5p	MIMAT0000731	NXPE1	120400	HITS-CLIP	23824327	Unspecified
	hsa-mir-378a-5p	MIMAT0000731	NXPE2	120406	HITS-CLIP	23824327	Unspecified
	hsa-mir-378a-5p	MIMAT0000731	C15orf40	123207	HITS-CLIP	23824327	Unspecified
	hsa-mir-378a-5p	MIMAT0000731	CYB5D1	124637	HITS-CLIP	23824327	Unspecified
	hsa-mir-378a-5p	MIMAT0000731	SWSAP1	126074	HITS-CLIP	23824327	Unspecified
	hsa-mir-378a-5p	MIMAT0000731	ZNF573	126231	HITS-CLIP	23824327	Unspecified
	hsa-mir-378a-5p	MIMAT0000731	IRGQ	126298	HITS-CLIP	23824327	Unspecified
	hsa-mir-378a-5p	MIMAT0000731	C19orf47	126526	HITS-CLIP	19536157	Unspecified
	hsa-mir-378a-5p	MIMAT0000731	SHE	126669	HITS-CLIP	23824327	Unspecified
	hsa-mir-378a-5p	MIMAT0000731	C20orf144	128864	HITS-CLIP	23824327|22927820	Unspecified
	hsa-mir-378a-5p	MIMAT0000731	ICA1L	130026	HITS-CLIP	23824327	Unspecified
	hsa-mir-378a-5p	MIMAT0000731	FAM241A	132720	HITS-CLIP	27418678	Unspecified
	hsa-mir-378a-5p	MIMAT0000731	CMBL	134147	HITS-CLIP	23824327	Unspecified
	hsa-mir-378a-5p	MIMAT0000731	ZNF786	136051	HITS-CLIP	23824327|27418678	Unspecified
	hsa-mir-378a-5p	MIMAT0000731	RUNDC1	146923	HITS-CLIP	23824327	Unspecified
	hsa-mir-378a-5p	MIMAT0000731	MANEAL	149175	HITS-CLIP	23824327	Unspecified
	hsa-mir-378a-5p	MIMAT0000731	IL23R	149233	HITS-CLIP	23824327	Unspecified
	hsa-mir-378a-5p	MIMAT0000731	SH3D19	152503	HITS-CLIP	23824327	Unspecified
	hsa-mir-378a-5p	MIMAT0000731	ITPRIPL2	162073	HITS-CLIP	23824327	Unspecified
	hsa-mir-378a-5p	MIMAT0000731	ZNF519	162655	HITS-CLIP	23824327	Unspecified
	hsa-mir-378a-5p	MIMAT0000731	GPR156	165829	HITS-CLIP	23313552	Unspecified
	hsa-mir-378a-5p	MIMAT0000731	DCP2	167227	HITS-CLIP	19536157	Unspecified
	hsa-mir-378a-5p	MIMAT0000731	ZNF431	170959	HITS-CLIP	23824327	Unspecified
	hsa-mir-378a-5p	MIMAT0000731	FAM9B	171483	HITS-CLIP	23824327	Unspecified
	hsa-mir-378a-5p	MIMAT0000731	AGO3	192669	HITS-CLIP	23824327	Unspecified
	hsa-mir-378a-5p	MIMAT0000731	PAOX	196743	HITS-CLIP	23824327	Unspecified
	hsa-mir-378a-5p	MIMAT0000731	PLD5	200150	PAR-CLIP	23592263|23446348|21572407|20371350|26701625|27292025	Unspecified
	hsa-mir-378a-5p	MIMAT0000731	APOBEC3A	200315	HITS-CLIP	23824327	Unspecified
	hsa-mir-378a-5p	MIMAT0000731	TRIM65	201292	HITS-CLIP	23824327	Unspecified
	hsa-mir-378a-5p	MIMAT0000731	ZNF584	201514	HITS-CLIP	23824327|27418678	Unspecified
	hsa-mir-378a-5p	MIMAT0000731	TMEM154	201799	HITS-CLIP	23824327	Unspecified
	hsa-mir-378a-5p	MIMAT0000731	CYB561A3	220002	CLASH	23622248	Unspecified
	hsa-mir-378a-5p	MIMAT0000731	SLC16A9	220963	CLASH	23622248	Unspecified
	hsa-mir-378a-5p	MIMAT0000731	ZNF485	220992	CLASH	23622248	Unspecified
	hsa-mir-378a-5p	MIMAT0000731	LCLAT1	253558	PAR-CLIP	23592263	Unspecified
	hsa-mir-378a-5p	MIMAT0000731	UBN2	254048	HITS-CLIP	23824327|22927820	Unspecified
	hsa-mir-378a-5p	MIMAT0000731	BCLAF3	256643	HITS-CLIP	23824327	Unspecified
	hsa-mir-378a-5p	MIMAT0000731	C2orf72	257407	HITS-CLIP	23824327	Unspecified
	hsa-mir-378a-5p	MIMAT0000731	NWD1	284434	HITS-CLIP	23824327	Unspecified
	hsa-mir-378a-5p	MIMAT0000731	FAM126B	285172	HITS-CLIP	23824327	Unspecified
	hsa-mir-378a-5p	MIMAT0000731	CYP4V2	285440	HITS-CLIP	27418678	Unspecified
	hsa-mir-378a-5p	MIMAT0000731	MMAB	326625	HITS-CLIP	23824327	Unspecified
	hsa-mir-378a-5p	MIMAT0000731	FFAR4	338557	HITS-CLIP	23824327	Unspecified
	hsa-mir-378a-5p	MIMAT0000731	ZNF517	340385	HITS-CLIP	23824327	Unspecified
	hsa-mir-378a-5p	MIMAT0000731	OTOG	340990	HITS-CLIP	23824327	Unspecified
	hsa-mir-378a-5p	MIMAT0000731	STAC2	342667	HITS-CLIP	22927820	Unspecified
	hsa-mir-378a-5p	MIMAT0000731	ANKRD62	342850	HITS-CLIP	23824327	Unspecified
	hsa-mir-378a-5p	MIMAT0000731	NCR3LG1	374383	HITS-CLIP	23824327	Unspecified
	hsa-mir-378a-5p	MIMAT0000731	ZNF699	374879	HITS-CLIP	23824327	Unspecified
	hsa-mir-378a-5p	MIMAT0000731	ANKRD36	375248	HITS-CLIP	23824327	Unspecified
	hsa-mir-378a-5p	MIMAT0000731	ZNF321P	399669	HITS-CLIP	23824327	Unspecified
	hsa-mir-378a-5p	MIMAT0000731	VMAC	400673	HITS-CLIP	23824327	Unspecified
	hsa-mir-378a-5p	MIMAT0000731	LRRD1	401387	HITS-CLIP	23824327	Unspecified
	hsa-mir-378a-5p	MIMAT0000731	HACD4	401494	HITS-CLIP	23824327	Unspecified
	hsa-mir-378a-5p	MIMAT0000731	ZBTB34	403341	HITS-CLIP	19536157	Unspecified
	hsa-mir-378a-5p	MIMAT0000731	GTF2H5	404672	HITS-CLIP	19536157	Unspecified
	hsa-mir-378a-5p	MIMAT0000731	C10orf105	414152	PAR-CLIP	22012620	Unspecified
	hsa-mir-378a-5p	MIMAT0000731	ZNF724	440519	HITS-CLIP	23824327	Unspecified
	hsa-mir-378a-5p	MIMAT0000731	PALM2-AKAP2	445815	HITS-CLIP	23824327	Unspecified
	hsa-mir-378a-5p	MIMAT0000731	TRIM72	493829	HITS-CLIP	23824327	Unspecified
	hsa-mir-378a-5p	MIMAT0000731	ARIH2OS	646450	HITS-CLIP	23824327	Unspecified
	hsa-mir-378a-5p	MIMAT0000731	ZBTB8B	728116	HITS-CLIP	23824327	Unspecified
	hsa-mir-378a-5p	MIMAT0000731	CCDC30	728621	HITS-CLIP	23824327|22927820	Unspecified
	hsa-mir-378a-5p	MIMAT0000731	ERVMER34-1	100288413	HITS-CLIP	23824327	Unspecified
	hsa-mir-378a-5p	MIMAT0000731	MTRNR2L5	100463289	HITS-CLIP	23824327	Unspecified
	hsa-mir-378a-5p	MIMAT0000731	HSPE1-MOB4	100529241	HITS-CLIP	23824327	Unspecified
	hsa-mir-378a-5p	MIMAT0000731	C8orf44-SGK3	100533105	HITS-CLIP	23824327	Unspecified
	hsa-mir-410-3p	MIMAT0002171	ABCF1	23	HITS-CLIP//PAR-CLIP	23446348|22012620|21572407|20371350	Unspecified
	hsa-mir-410-3p	MIMAT0002171	ADCY9	115	HITS-CLIP//PAR-CLIP	23446348|21572407|20371350	Unspecified
	hsa-mir-410-3p	MIMAT0002171	ADD2	119	HITS-CLIP	21572407	Unspecified
	hsa-mir-410-3p	MIMAT0002171	JAG1	182	Immunofluorescence//Microarray//qRT-PCR//Western blot	25998143	Unspecified
	hsa-mir-410-3p	MIMAT0002171	AGTR1	185	Luciferase reporter assay//Western blot	25646808	Unspecified
	hsa-mir-410-3p	MIMAT0002171	ANXA5	308	PAR-CLIP	21572407	Unspecified
	hsa-mir-410-3p	MIMAT0002171	CA8	767	PAR-CLIP	21572407	Unspecified
	hsa-mir-410-3p	MIMAT0002171	CCNB1	891	Luciferase reporter assay//qRT-PCR	26125663	Unspecified
	hsa-mir-410-3p	MIMAT0002171	CDK1	983	PAR-CLIP	21572407	Unspecified
	hsa-mir-410-3p	MIMAT0002171	CHEK1	1111	HITS-CLIP	23824327	Unspecified
	hsa-mir-410-3p	MIMAT0002171	CHML	1122	PAR-CLIP	22100165	Unspecified
	hsa-mir-410-3p	MIMAT0002171	KLF6	1316	PAR-CLIP	21572407	Unspecified
	hsa-mir-410-3p	MIMAT0002171	CRK	1398	PAR-CLIP	21572407	Unspecified
	hsa-mir-410-3p	MIMAT0002171	CD55	1604	HITS-CLIP//PAR-CLIP	23446348|21572407	Unspecified
	hsa-mir-410-3p	MIMAT0002171	DGKG	1608	HITS-CLIP//PAR-CLIP	23446348|21572407|20371350|23313552	Unspecified
	hsa-mir-410-3p	MIMAT0002171	DDX3X	1654	PAR-CLIP	20371350	Unspecified
	hsa-mir-410-3p	MIMAT0002171	DUSP7	1849	PAR-CLIP	23592263	Unspecified
	hsa-mir-410-3p	MIMAT0002171	DUSP8	1850	PAR-CLIP	21572407	Unspecified
	hsa-mir-410-3p	MIMAT0002171	EIF2B1	1967	HITS-CLIP//PAR-CLIP	23446348|21572407|23313552|22927820	Unspecified
	hsa-mir-410-3p	MIMAT0002171	ELF2	1998	PAR-CLIP	23446348|21572407|20371350	Unspecified
	hsa-mir-410-3p	MIMAT0002171	ETS2	2114	PAR-CLIP	20371350	Unspecified
	hsa-mir-410-3p	MIMAT0002171	ETV6	2120	HITS-CLIP//PAR-CLIP	23446348|21572407|20371350|23313552	Unspecified
	hsa-mir-410-3p	MIMAT0002171	F2RL1	2150	HITS-CLIP//PAR-CLIP	23446348|20371350|21572407	Unspecified
	hsa-mir-410-3p	MIMAT0002171	ACSL4	2182	HITS-CLIP//PAR-CLIP	21572407	Unspecified
	hsa-mir-410-3p	MIMAT0002171	FKBP1A	2280	PAR-CLIP	21572407	Unspecified
	hsa-mir-410-3p	MIMAT0002171	FOXL1	2300	HITS-CLIP//PAR-CLIP	21572407	Unspecified
	hsa-mir-410-3p	MIMAT0002171	GDNF	2668	HITS-CLIP	23824327	Unspecified
	hsa-mir-410-3p	MIMAT0002171	GRID1	2894	HITS-CLIP//PAR-CLIP	23446348|23313552|21572407	Unspecified
	hsa-mir-410-3p	MIMAT0002171	GSK3B	2932	HITS-CLIP//PAR-CLIP	23446348|22012620|21572407|23313552	Unspecified
	hsa-mir-410-3p	MIMAT0002171	GTF2A1	2957	PAR-CLIP	22012620|20371350	Unspecified
	hsa-mir-410-3p	MIMAT0002171	GTF2B	2959	PAR-CLIP	21572407	Unspecified
	hsa-mir-410-3p	MIMAT0002171	HIVEP1	3096	PAR-CLIP	22012620	Unspecified
	hsa-mir-410-3p	MIMAT0002171	HNRNPU	3192	PAR-CLIP	21572407	Unspecified
	hsa-mir-410-3p	MIMAT0002171	HOXA11	3207	HITS-CLIP//PAR-CLIP	23446348|21572407|20371350	Unspecified
	hsa-mir-410-3p	MIMAT0002171	HES1	3280	Immunofluorescence//Microarray//qRT-PCR//Western blot	25998143	Unspecified
	hsa-mir-410-3p	MIMAT0002171	NDST1	3340	HITS-CLIP//PAR-CLIP	23446348|21572407|23313552	Unspecified
	hsa-mir-410-3p	MIMAT0002171	IFNAR1	3454	PAR-CLIP	20371350	Unspecified
	hsa-mir-410-3p	MIMAT0002171	IGFBP1	3484	HITS-CLIP	21572407	Unspecified
	hsa-mir-410-3p	MIMAT0002171	ITPKB	3707	PAR-CLIP	22012620	Unspecified
	hsa-mir-410-3p	MIMAT0002171	JAG2	3714	Immunofluorescence//Microarray//qRT-PCR//Western blot	25998143	Unspecified
	hsa-mir-410-3p	MIMAT0002171	TNPO1	3842	PAR-CLIP	23592263	Unspecified
	hsa-mir-410-3p	MIMAT0002171	LBR	3930	PAR-CLIP	20371350	Unspecified
	hsa-mir-410-3p	MIMAT0002171	LDHA	3939	PAR-CLIP	23446348	Unspecified
	hsa-mir-410-3p	MIMAT0002171	LDLR	3949	HITS-CLIP//PAR-CLIP	23446348|21572407|20371350	Unspecified
	hsa-mir-410-3p	MIMAT0002171	LRP6	4040	HITS-CLIP//PAR-CLIP	23446348|21572407|20371350|23824327|23313552|22927820	Unspecified
	hsa-mir-410-3p	MIMAT0002171	MCAM	4162	HITS-CLIP	21572407	Unspecified
	hsa-mir-410-3p	MIMAT0002171	DNAJB9	4189	HITS-CLIP	23313552	Unspecified
	hsa-mir-410-3p	MIMAT0002171	MDM2	4193	Luciferase reporter assay//qRT-PCR//Western blot	25136862	Unspecified
	hsa-mir-410-3p	MIMAT0002171	MET	4233	Luciferase reporter assay//qRT-PCR//Western blot	22750473	Unspecified
	hsa-mir-410-3p	MIMAT0002171	MLLT3	4300	PAR-CLIP	23446348|22012620|20371350	Unspecified
	hsa-mir-410-3p	MIMAT0002171	MYBL1	4603	HITS-CLIP//PAR-CLIP	23446348|21572407|20371350	Unspecified
	hsa-mir-410-3p	MIMAT0002171	MYBPC1	4604	PAR-CLIP	23446348	Unspecified
	hsa-mir-410-3p	MIMAT0002171	NOTCH1	4851	Immunofluorescence//Microarray//qRT-PCR//Western blot	25998143	Unspecified
	hsa-mir-410-3p	MIMAT0002171	NTRK3	4916	HITS-CLIP//PAR-CLIP	23446348|21572407	Unspecified
	hsa-mir-410-3p	MIMAT0002171	OCRL	4952	HITS-CLIP	23313552	Unspecified
	hsa-mir-410-3p	MIMAT0002171	PIK3CG	5294	HITS-CLIP//PAR-CLIP	21572407|23313552	Unspecified
	hsa-mir-410-3p	MIMAT0002171	POU2F1	5451	PAR-CLIP	20371350	Unspecified
	hsa-mir-410-3p	MIMAT0002171	POU2F2	5452	HITS-CLIP//PAR-CLIP	23446348|21572407	Unspecified
	hsa-mir-410-3p	MIMAT0002171	PPP2R5E	5529	HITS-CLIP//PAR-CLIP	21572407	Unspecified
	hsa-mir-410-3p	MIMAT0002171	PRKCD	5580	PAR-CLIP	23446348|21572407	Unspecified
	hsa-mir-410-3p	MIMAT0002171	RAB3B	5865	HITS-CLIP//PAR-CLIP	23446348|22012620|21572407|20371350|23824327|23313552|22927820	Unspecified
	hsa-mir-410-3p	MIMAT0002171	RANBP1	5902	PAR-CLIP	20371350	Unspecified
	hsa-mir-410-3p	MIMAT0002171	REST	5978	PAR-CLIP	20371350	Unspecified
	hsa-mir-410-3p	MIMAT0002171	RREB1	6239	PAR-CLIP	21572407	Unspecified
	hsa-mir-410-3p	MIMAT0002171	SC5D	6309	PAR-CLIP	21572407|20371350	Unspecified
	hsa-mir-410-3p	MIMAT0002171	CXCL5	6374	HITS-CLIP	21572407	Unspecified
	hsa-mir-410-3p	MIMAT0002171	SLC7A2	6542	PAR-CLIP	20371350	Unspecified
	hsa-mir-410-3p	MIMAT0002171	SLC8A1	6546	HITS-CLIP//PAR-CLIP	23446348|21572407	Unspecified
	hsa-mir-410-3p	MIMAT0002171	SNAI1	6615	Luciferase reporter assay//qRT-PCR//Western blot	27221455	Unspecified
	hsa-mir-410-3p	MIMAT0002171	SNRPD3	6634	PAR-CLIP	21572407	Unspecified
	hsa-mir-410-3p	MIMAT0002171	SNX2	6643	HITS-CLIP	23313552|21572407|27418678	Unspecified
	hsa-mir-410-3p	MIMAT0002171	SOD2	6648	HITS-CLIP	23824327	Unspecified
	hsa-mir-410-3p	MIMAT0002171	SP1	6667	HITS-CLIP//PAR-CLIP	23446348|20371350|23313552	Unspecified
	hsa-mir-410-3p	MIMAT0002171	SRP72	6731	HITS-CLIP//PAR-CLIP	23446348|22012620|21572407|20371350|23313552	Unspecified
	hsa-mir-410-3p	MIMAT0002171	HSPA13	6782	PAR-CLIP	23446348|21572407	Unspecified
	hsa-mir-410-3p	MIMAT0002171	SYP	6855	HITS-CLIP//PAR-CLIP	23446348|21572407	Unspecified
	hsa-mir-410-3p	MIMAT0002171	TFDP1	7027	PAR-CLIP	23446348|21572407|20371350	Unspecified
	hsa-mir-410-3p	MIMAT0002171	TGIF1	7050	PAR-CLIP	21572407	Unspecified
	hsa-mir-410-3p	MIMAT0002171	THBS1	7057	PAR-CLIP	23592263	Unspecified
	hsa-mir-410-3p	MIMAT0002171	TPD52	7163	PAR-CLIP	21572407	Unspecified
	hsa-mir-410-3p	MIMAT0002171	TRAF6	7189	PAR-CLIP	22100165	Unspecified
	hsa-mir-410-3p	MIMAT0002171	VEGFA	7422	PAR-CLIP	23446348	Unspecified
	hsa-mir-410-3p	MIMAT0002171	XRCC3	7517	HITS-CLIP	21572407	Unspecified
	hsa-mir-410-3p	MIMAT0002171	YWHAZ	7534	HITS-CLIP//PAR-CLIP	23446348|21572407|20371350|23824327|23313552	Unspecified
	hsa-mir-410-3p	MIMAT0002171	MAP3K12	7786	HITS-CLIP//PAR-CLIP	23446348|21572407|20371350	Unspecified
	hsa-mir-410-3p	MIMAT0002171	ZXDA	7789	HITS-CLIP//PAR-CLIP	23446348|21572407|20371350|23313552	Unspecified
	hsa-mir-410-3p	MIMAT0002171	CSDE1	7812	PAR-CLIP	21572407	Unspecified
	hsa-mir-410-3p	MIMAT0002171	FZD5	7855	HITS-CLIP//PAR-CLIP	23446348|21572407	Unspecified
	hsa-mir-410-3p	MIMAT0002171	PDHX	8050	PAR-CLIP	23592263	Unspecified
	hsa-mir-410-3p	MIMAT0002171	MFAP5	8076	HITS-CLIP	21572407	Unspecified
	hsa-mir-410-3p	MIMAT0002171	NRIP1	8204	HITS-CLIP//PAR-CLIP	23446348|21572407|20371350|23313552	Unspecified
	hsa-mir-410-3p	MIMAT0002171	HIST1H3B	8358	HITS-CLIP//PAR-CLIP	23446348|21572407|23824327|23313552	Unspecified
	hsa-mir-410-3p	MIMAT0002171	STX7	8417	PAR-CLIP	20371350	Unspecified
	hsa-mir-410-3p	MIMAT0002171	RECK	8434	PAR-CLIP	21572407	Unspecified
	hsa-mir-410-3p	MIMAT0002171	CUL2	8453	HITS-CLIP//PAR-CLIP	23446348|22012620|21572407|20371350|23313552	Unspecified
	hsa-mir-410-3p	MIMAT0002171	KHSRP	8570	PAR-CLIP	23446348|21572407	Unspecified
	hsa-mir-410-3p	MIMAT0002171	KLF7	8609	HITS-CLIP//PAR-CLIP	23446348|21572407	Unspecified
	hsa-mir-410-3p	MIMAT0002171	TNFSF9	8744	PAR-CLIP	23446348|21572407|20371350	Unspecified
	hsa-mir-410-3p	MIMAT0002171	TRIP10	9322	HITS-CLIP	23824327	Unspecified
	hsa-mir-410-3p	MIMAT0002171	KIF3B	9371	PAR-CLIP	21572407	Unspecified
	hsa-mir-410-3p	MIMAT0002171	ARHGAP29	9411	PAR-CLIP	22100165	Unspecified
	hsa-mir-410-3p	MIMAT0002171	SLC25A27	9481	HITS-CLIP//PAR-CLIP	23446348|21572407|23824327|23313552	Unspecified
	hsa-mir-410-3p	MIMAT0002171	ATP6V1G1	9550	HITS-CLIP	23313552	Unspecified
	hsa-mir-410-3p	MIMAT0002171	ZNF516	9658	HITS-CLIP//PAR-CLIP	23446348|21572407|23313552	Unspecified
	hsa-mir-410-3p	MIMAT0002171	USP6NL	9712	HITS-CLIP//PAR-CLIP	23592263|23446348|22012620|21572407|20371350|23313552	Unspecified
	hsa-mir-410-3p	MIMAT0002171	LAPTM4A	9741	PAR-CLIP	23592263|24398324|23446348|22012620|21572407|20371350	Unspecified
	hsa-mir-410-3p	MIMAT0002171	PHACTR2	9749	PAR-CLIP	23446348	Unspecified
	hsa-mir-410-3p	MIMAT0002171	HUWE1	10075	PAR-CLIP	20371350	Unspecified
	hsa-mir-410-3p	MIMAT0002171	MBNL2	10150	PAR-CLIP	21572407	Unspecified
	hsa-mir-410-3p	MIMAT0002171	RBM7	10179	PAR-CLIP	21572407	Unspecified
	hsa-mir-410-3p	MIMAT0002171	ZNF267	10308	PAR-CLIP	21572407	Unspecified
	hsa-mir-410-3p	MIMAT0002171	ZER1	10444	HITS-CLIP//PAR-CLIP	23446348|20371350|21572407	Unspecified
	hsa-mir-410-3p	MIMAT0002171	NUP50	10762	PAR-CLIP	20371350	Unspecified
	hsa-mir-410-3p	MIMAT0002171	ZNF275	10838	PAR-CLIP	21572407|20371350	Unspecified
	hsa-mir-410-3p	MIMAT0002171	TCERG1	10915	PAR-CLIP	20371350	Unspecified
	hsa-mir-410-3p	MIMAT0002171	COPS8	10920	HITS-CLIP//PAR-CLIP	23446348|21572407	Unspecified
	hsa-mir-410-3p	MIMAT0002171	HNRNPA0	10949	PAR-CLIP	21572407|20371350	Unspecified
	hsa-mir-410-3p	MIMAT0002171	BTG3	10950	PAR-CLIP	23446348|22012620|21572407	Unspecified
	hsa-mir-410-3p	MIMAT0002171	DDX52	11056	PAR-CLIP	21572407	Unspecified
	hsa-mir-410-3p	MIMAT0002171	TPPP	11076	HITS-CLIP//PAR-CLIP	23446348|21572407|20371350|23824327	Unspecified
	hsa-mir-410-3p	MIMAT0002171	DUSP10	11221	HITS-CLIP	23824327	Unspecified
	hsa-mir-410-3p	MIMAT0002171	XPOT	11260	PAR-CLIP	20371350	Unspecified
	hsa-mir-410-3p	MIMAT0002171	ZFP30	22835	PAR-CLIP	21572407|20371350	Unspecified
	hsa-mir-410-3p	MIMAT0002171	ZNF507	22847	PAR-CLIP	23592263	Unspecified
	hsa-mir-410-3p	MIMAT0002171	PLEKHA6	22874	HITS-CLIP//PAR-CLIP	23446348|21572407|20371350|23824327|23313552|27418678	Unspecified
	hsa-mir-410-3p	MIMAT0002171	ZHX3	23051	PAR-CLIP	21572407|20371350	Unspecified
	hsa-mir-410-3p	MIMAT0002171	ZNF609	23060	PAR-CLIP	23446348	Unspecified
	hsa-mir-410-3p	MIMAT0002171	PRRC2C	23215	HITS-CLIP	21572407	Unspecified
	hsa-mir-410-3p	MIMAT0002171	TRIM2	23321	PAR-CLIP	23446348|21572407	Unspecified
	hsa-mir-410-3p	MIMAT0002171	LARP1	23367	HITS-CLIP//PAR-CLIP	23446348|22012620|21572407|20371350|23824327	Unspecified
	hsa-mir-410-3p	MIMAT0002171	SIK3	23387	HITS-CLIP	21572407	Unspecified
	hsa-mir-410-3p	MIMAT0002171	HEY1	23462	Immunofluorescence//Microarray//qRT-PCR//Western blot	25998143	Unspecified
	hsa-mir-410-3p	MIMAT0002171	SLC7A11	23657	HITS-CLIP//PAR-CLIP	22012620|21572407|20371350	Unspecified
	hsa-mir-410-3p	MIMAT0002171	PRKD3	23683	PAR-CLIP	23446348	Unspecified
	hsa-mir-410-3p	MIMAT0002171	OSBP2	23762	PAR-CLIP	21572407|20371350	Unspecified
	hsa-mir-410-3p	MIMAT0002171	ZNF318	24149	HITS-CLIP//PAR-CLIP	23446348|21572407|20371350	Unspecified
	hsa-mir-410-3p	MIMAT0002171	SLC24A2	25769	PAR-CLIP	23446348	Unspecified
	hsa-mir-410-3p	MIMAT0002171	SLC39A6	25800	PAR-CLIP	21572407	Unspecified
	hsa-mir-410-3p	MIMAT0002171	MGAT4C	25834	PAR-CLIP	23446348|20371350	Unspecified
	hsa-mir-410-3p	MIMAT0002171	POT1	25913	PAR-CLIP	23446348	Unspecified
	hsa-mir-410-3p	MIMAT0002171	NSL1	25936	HITS-CLIP	27418678	Unspecified
	hsa-mir-410-3p	MIMAT0002171	ZBTB20	26137	PAR-CLIP	23446348|21572407	Unspecified
	hsa-mir-410-3p	MIMAT0002171	SENP3	26168	HITS-CLIP//PAR-CLIP	23446348|22012620|21572407|22927820	Unspecified
	hsa-mir-410-3p	MIMAT0002171	FBXL3	26224	PAR-CLIP	23446348	Unspecified
	hsa-mir-410-3p	MIMAT0002171	RGS17	26575	PAR-CLIP	22100165	Unspecified
	hsa-mir-410-3p	MIMAT0002171	SNX5	27131	PAR-CLIP	21572407	Unspecified
	hsa-mir-410-3p	MIMAT0002171	SULT1B1	27284	HITS-CLIP//PAR-CLIP	23446348|21572407|23824327|23313552|22927820	Unspecified
	hsa-mir-410-3p	MIMAT0002171	TNRC18P2	27320	PAR-CLIP	20371350	Unspecified
	hsa-mir-410-3p	MIMAT0002171	OSTM1	28962	PAR-CLIP	27292025	Unspecified
	hsa-mir-410-3p	MIMAT0002171	CLEC2D	29121	HITS-CLIP//PAR-CLIP	23446348|21572407	Unspecified
	hsa-mir-410-3p	MIMAT0002171	USP25	29761	PAR-CLIP	23446348|21572407	Unspecified
	hsa-mir-410-3p	MIMAT0002171	C6orf48	50854	PAR-CLIP	20371350	Unspecified
	hsa-mir-410-3p	MIMAT0002171	GLRX2	51022	HITS-CLIP//PAR-CLIP	21572407|23313552	Unspecified
	hsa-mir-410-3p	MIMAT0002171	APIP	51074	PAR-CLIP	21572407	Unspecified
	hsa-mir-410-3p	MIMAT0002171	CERCAM	51148	HITS-CLIP	21572407	Unspecified
	hsa-mir-410-3p	MIMAT0002171	HSPA14	51182	PAR-CLIP	22100165	Unspecified
	hsa-mir-410-3p	MIMAT0002171	ZBTB7A	51341	HITS-CLIP	21572407	Unspecified
	hsa-mir-410-3p	MIMAT0002171	TRIAP1	51499	PAR-CLIP	21572407	Unspecified
	hsa-mir-410-3p	MIMAT0002171	TRMT112	51504	PAR-CLIP	20371350	Unspecified
	hsa-mir-410-3p	MIMAT0002171	RSF1	51773	PAR-CLIP	22100165	Unspecified
	hsa-mir-410-3p	MIMAT0002171	SIX4	51804	PAR-CLIP	20371350	Unspecified
	hsa-mir-410-3p	MIMAT0002171	XRN1	54464	HITS-CLIP//PAR-CLIP	23446348|21572407	Unspecified
	hsa-mir-410-3p	MIMAT0002171	TMCO1	54499	PAR-CLIP	23446348|21572407	Unspecified
	hsa-mir-410-3p	MIMAT0002171	RSBN1	54665	PAR-CLIP	23446348	Unspecified
	hsa-mir-410-3p	MIMAT0002171	ZNHIT6	54680	PAR-CLIP	22100165	Unspecified
	hsa-mir-410-3p	MIMAT0002171	LEPROT	54741	PAR-CLIP	21572407	Unspecified
	hsa-mir-410-3p	MIMAT0002171	ZRANB1	54764	PAR-CLIP	20371350	Unspecified
	hsa-mir-410-3p	MIMAT0002171	BNC2	54796	HITS-CLIP	23824327	Unspecified
	hsa-mir-410-3p	MIMAT0002171	BCOR	54880	PAR-CLIP	20371350	Unspecified
	hsa-mir-410-3p	MIMAT0002171	ACER3	55331	HITS-CLIP//PAR-CLIP	23446348|22012620|21572407|20371350	Unspecified
	hsa-mir-410-3p	MIMAT0002171	KLHL9	55958	HITS-CLIP//PAR-CLIP	23446348|21572407|23313552	Unspecified
	hsa-mir-410-3p	MIMAT0002171	AJAP1	55966	HITS-CLIP//PAR-CLIP	23446348|23313552|21572407	Unspecified
	hsa-mir-410-3p	MIMAT0002171	EMC7	56851	HITS-CLIP//PAR-CLIP	23446348|22012620|21572407|20371350	Unspecified
	hsa-mir-410-3p	MIMAT0002171	TM9SF3	56889	PAR-CLIP	20371350	Unspecified
	hsa-mir-410-3p	MIMAT0002171	PMEPA1	56937	PAR-CLIP	21572407	Unspecified
	hsa-mir-410-3p	MIMAT0002171	STOX2	56977	PAR-CLIP	21572407|20371350	Unspecified
	hsa-mir-410-3p	MIMAT0002171	CABP4	57010	HITS-CLIP//PAR-CLIP	23446348|27418678	Unspecified
	hsa-mir-410-3p	MIMAT0002171	CNOT6	57472	PAR-CLIP	23446348	Unspecified
	hsa-mir-410-3p	MIMAT0002171	ZNF608	57507	PAR-CLIP	23446348|21572407	Unspecified
	hsa-mir-410-3p	MIMAT0002171	NUFIP2	57532	PAR-CLIP	23592263|21572407|20371350	Unspecified
	hsa-mir-410-3p	MIMAT0002171	ZNF319	57567	HITS-CLIP	23824327	Unspecified
	hsa-mir-410-3p	MIMAT0002171	DDX55	57696	HITS-CLIP//PAR-CLIP	23446348|21572407|20371350|23824327|23313552	Unspecified
	hsa-mir-410-3p	MIMAT0002171	MIER1	57708	PAR-CLIP	22012620	Unspecified
	hsa-mir-410-3p	MIMAT0002171	CYP4F11	57834	HITS-CLIP//PAR-CLIP	23446348|22012620|21572407|20371350|27418678	Unspecified
	hsa-mir-410-3p	MIMAT0002171	CREBZF	58487	HITS-CLIP//PAR-CLIP	23446348|21572407|20371350	Unspecified
	hsa-mir-410-3p	MIMAT0002171	BACH2	60468	HITS-CLIP//PAR-CLIP	21572407	Unspecified
	hsa-mir-410-3p	MIMAT0002171	PAPD5	64282	PAR-CLIP	23446348|21572407|20371350	Unspecified
	hsa-mir-410-3p	MIMAT0002171	HHIP	64399	HITS-CLIP	21572407	Unspecified
	hsa-mir-410-3p	MIMAT0002171	DCLRE1C	64421	HITS-CLIP//PAR-CLIP	23446348|21572407|20371350	Unspecified
	hsa-mir-410-3p	MIMAT0002171	MEAF6	64769	PAR-CLIP	22012620	Unspecified
	hsa-mir-410-3p	MIMAT0002171	NABP1	64859	HITS-CLIP//PAR-CLIP	23446348|21572407|23824327|23313552	Unspecified
	hsa-mir-410-3p	MIMAT0002171	PLEKHA3	65977	PAR-CLIP	23446348|21572407	Unspecified
	hsa-mir-410-3p	MIMAT0002171	C1orf50	79078	HITS-CLIP//PAR-CLIP	23446348|22012620|21572407|20371350|23313552	Unspecified
	hsa-mir-410-3p	MIMAT0002171	ARSJ	79642	PAR-CLIP	23446348|20371350	Unspecified
	hsa-mir-410-3p	MIMAT0002171	ZFAND1	79752	HITS-CLIP	23313552	Unspecified
	hsa-mir-410-3p	MIMAT0002171	ZNF556	80032	HITS-CLIP//PAR-CLIP	21572407|20371350|23313552	Unspecified
	hsa-mir-410-3p	MIMAT0002171	ABHD18	80167	PAR-CLIP	23446348|21572407	Unspecified
	hsa-mir-410-3p	MIMAT0002171	RAB11FIP1	80223	PAR-CLIP	23446348|21572407	Unspecified
	hsa-mir-410-3p	MIMAT0002171	KLHL15	80311	PAR-CLIP	20371350	Unspecified
	hsa-mir-410-3p	MIMAT0002171	TTYH3	80727	HITS-CLIP	21572407	Unspecified
	hsa-mir-410-3p	MIMAT0002171	APOL6	80830	HITS-CLIP//PAR-CLIP	21572407|23313552	Unspecified
	hsa-mir-410-3p	MIMAT0002171	KIAA1109	84162	PAR-CLIP	24398324|21572407	Unspecified
	hsa-mir-410-3p	MIMAT0002171	POLR1B	84172	PAR-CLIP	22100165	Unspecified
	hsa-mir-410-3p	MIMAT0002171	PHF6	84295	PAR-CLIP	22100165	Unspecified
	hsa-mir-410-3p	MIMAT0002171	ZBED3	84327	HITS-CLIP//PAR-CLIP	23446348|21572407|20371350	Unspecified
	hsa-mir-410-3p	MIMAT0002171	HPS3	84343	HITS-CLIP	24906430|27418678	Unspecified
	hsa-mir-410-3p	MIMAT0002171	PPP1R15B	84919	PAR-CLIP	21572407	Unspecified
	hsa-mir-410-3p	MIMAT0002171	SCIN	85477	HITS-CLIP//PAR-CLIP	23446348|23313552|21572407	Unspecified
	hsa-mir-410-3p	MIMAT0002171	TRIM4	89122	PAR-CLIP	21572407	Unspecified
	hsa-mir-410-3p	MIMAT0002171	ZNF551	90233	HITS-CLIP	21572407	Unspecified
	hsa-mir-410-3p	MIMAT0002171	MCFD2	90411	PAR-CLIP	23592263|26701625	Unspecified
	hsa-mir-410-3p	MIMAT0002171	HAUS8	93323	PAR-CLIP	20371350	Unspecified
	hsa-mir-410-3p	MIMAT0002171	MMGT1	93380	HITS-CLIP	23313552	Unspecified
	hsa-mir-410-3p	MIMAT0002171	LYSMD3	116068	PAR-CLIP	23592263	Unspecified
	hsa-mir-410-3p	MIMAT0002171	GINM1	116254	HITS-CLIP	27418678	Unspecified
	hsa-mir-410-3p	MIMAT0002171	CCDC38	120935	HITS-CLIP//PAR-CLIP	23446348|21572407|20371350	Unspecified
	hsa-mir-410-3p	MIMAT0002171	MSI2	124540	HITS-CLIP//PAR-CLIP	21572407	Unspecified
	hsa-mir-410-3p	MIMAT0002171	UHMK1	127933	PAR-CLIP	23446348	Unspecified
	hsa-mir-410-3p	MIMAT0002171	SGPP2	130367	PAR-CLIP	21572407	Unspecified
	hsa-mir-410-3p	MIMAT0002171	CPEB2	132864	PAR-CLIP	22012620	Unspecified
	hsa-mir-410-3p	MIMAT0002171	GRPEL2	134266	PAR-CLIP	23592263|24398324|23446348|21572407|20371350|26701625	Unspecified
	hsa-mir-410-3p	MIMAT0002171	AMER1	139285	HITS-CLIP//PAR-CLIP	23446348|22012620|21572407|20371350|23824327|23313552|27292025	Unspecified
	hsa-mir-410-3p	MIMAT0002171	TRPM6	140803	PAR-CLIP	23446348|21572407	Unspecified
	hsa-mir-410-3p	MIMAT0002171	C18orf25	147339	PAR-CLIP	21572407	Unspecified
	hsa-mir-410-3p	MIMAT0002171	RC3H1	149041	HITS-CLIP//PAR-CLIP	23446348|21572407	Unspecified
	hsa-mir-410-3p	MIMAT0002171	EXOC8	149371	PAR-CLIP	20371350	Unspecified
	hsa-mir-410-3p	MIMAT0002171	CKAP2L	150468	HITS-CLIP	23824327	Unspecified
	hsa-mir-410-3p	MIMAT0002171	ITPRIPL1	150771	HITS-CLIP//PAR-CLIP	23446348|21572407|20371350|23824327|23313552	Unspecified
	hsa-mir-410-3p	MIMAT0002171	KLHL23	151230	HITS-CLIP//PAR-CLIP	22100165|21572407	Unspecified
	hsa-mir-410-3p	MIMAT0002171	CCDC80	151887	PAR-CLIP	20371350	Unspecified
	hsa-mir-410-3p	MIMAT0002171	ITPRIPL2	162073	HITS-CLIP//PAR-CLIP	23446348|21572407	Unspecified
	hsa-mir-410-3p	MIMAT0002171	AGO3	192669	PAR-CLIP	21572407	Unspecified
	hsa-mir-410-3p	MIMAT0002171	FAM76A	199870	PAR-CLIP	22291592	Unspecified
	hsa-mir-410-3p	MIMAT0002171	MPEG1	219972	HITS-CLIP	23824327	Unspecified
	hsa-mir-410-3p	MIMAT0002171	DOK6	220164	HITS-CLIP	19536157	Unspecified
	hsa-mir-410-3p	MIMAT0002171	LRRC63	220416	HITS-CLIP//PAR-CLIP	23446348|21572407	Unspecified
	hsa-mir-410-3p	MIMAT0002171	VGLL2	245806	HITS-CLIP//PAR-CLIP	21572407|23313552	Unspecified
	hsa-mir-410-3p	MIMAT0002171	PRR14L	253143	PAR-CLIP	21572407	Unspecified
	hsa-mir-410-3p	MIMAT0002171	CADM2	253559	PAR-CLIP	22100165	Unspecified
	hsa-mir-410-3p	MIMAT0002171	GPATCH11	253635	HITS-CLIP//PAR-CLIP	23446348|22012620|21572407|20371350|23313552	Unspecified
	hsa-mir-410-3p	MIMAT0002171	SVIP	258010	HITS-CLIP//PAR-CLIP	20371350|21572407	Unspecified
	hsa-mir-410-3p	MIMAT0002171	SLC46A3	283537	PAR-CLIP	24398324	Unspecified
	hsa-mir-410-3p	MIMAT0002171	EOGT	285203	HITS-CLIP	23313552	Unspecified
	hsa-mir-410-3p	MIMAT0002171	RGMB	285704	PAR-CLIP	21572407|20371350	Unspecified
	hsa-mir-410-3p	MIMAT0002171	ZNF850	342892	HITS-CLIP	21572407	Unspecified
	hsa-mir-410-3p	MIMAT0002171	GPR141	353345	PAR-CLIP	23446348	Unspecified
	hsa-mir-410-3p	MIMAT0002171	RPSAP58	388524	PAR-CLIP	24398324|23446348|21572407|20371350	Unspecified
	hsa-mir-410-3p	MIMAT0002171	LIN28B	389421	PAR-CLIP	21572407	Unspecified
	hsa-mir-410-3p	MIMAT0002171	ANKRD33B	651746	PAR-CLIP	21572407	Unspecified
	hsa-mir-410-3p	MIMAT0002171	C16orf52	730094	HITS-CLIP	21572407	Unspecified
	hsa-mir-523-3p	MIMAT0002840	CTPS1	1503	HITS-CLIP	23313552	Unspecified
	hsa-mir-523-3p	MIMAT0002840	LTBP4	8425	PAR-CLIP	26701625	Unspecified
	hsa-mir-523-3p	MIMAT0002840	STC2	8614	PAR-CLIP	23592263	Unspecified
	hsa-mir-523-3p	MIMAT0002840	KIAA0930	23313	PAR-CLIP	26701625|27292025	Unspecified
	hsa-mir-523-3p	MIMAT0002840	HSDL1	83693	PAR-CLIP	23592263	Unspecified
	hsa-mir-570-3p	MIMAT0003235	ABL2	27	HITS-CLIP	23824327	Unspecified
	hsa-mir-570-3p	MIMAT0003235	ATOX1	475	PAR-CLIP	22100165	Unspecified
	hsa-mir-570-3p	MIMAT0003235	ATP6V1B2	526	PAR-CLIP	23592263|23446348|22012620|21572407|20371350	Unspecified
	hsa-mir-570-3p	MIMAT0003235	BTD	686	HITS-CLIP	19536157	Unspecified
	hsa-mir-570-3p	MIMAT0003235	CALM3	808	PAR-CLIP	23592263	Unspecified
	hsa-mir-570-3p	MIMAT0003235	CANX	821	PAR-CLIP	23592263	Unspecified
	hsa-mir-570-3p	MIMAT0003235	CDC5L	988	PAR-CLIP	23446348|20371350	Unspecified
	hsa-mir-570-3p	MIMAT0003235	CDH4	1002	HITS-CLIP	23824327	Unspecified
	hsa-mir-570-3p	MIMAT0003235	CDKN1A	1026	PAR-CLIP	26701625|27292025	Unspecified
	hsa-mir-570-3p	MIMAT0003235	CHD1	1105	PAR-CLIP	21572407|20371350	Unspecified
	hsa-mir-570-3p	MIMAT0003235	EIF1AX	1964	PAR-CLIP	23592263	Unspecified
	hsa-mir-570-3p	MIMAT0003235	ETS1	2113	PAR-CLIP	22012620	Unspecified
	hsa-mir-570-3p	MIMAT0003235	F2RL2	2151	PAR-CLIP	22100165	Unspecified
	hsa-mir-570-3p	MIMAT0003235	NR5A2	2494	PAR-CLIP	22100165	Unspecified
	hsa-mir-570-3p	MIMAT0003235	GRK5	2869	PAR-CLIP	23592263	Unspecified
	hsa-mir-570-3p	MIMAT0003235	GRB10	2887	PAR-CLIP	21572407|20371350	Unspecified
	hsa-mir-570-3p	MIMAT0003235	GSR	2936	PAR-CLIP	27292025	Unspecified
	hsa-mir-570-3p	MIMAT0003235	HMGN1	3150	HITS-CLIP//PAR-CLIP	23592263|23313552	Unspecified
	hsa-mir-570-3p	MIMAT0003235	HNRNPA2B1	3181	HITS-CLIP	23824327	Unspecified
	hsa-mir-570-3p	MIMAT0003235	HNRNPF	3185	PAR-CLIP	24398324|21572407|26701625|27292025	Unspecified
	hsa-mir-570-3p	MIMAT0003235	HSPA1B	3304	PAR-CLIP	21572407|20371350	Unspecified
	hsa-mir-570-3p	MIMAT0003235	FOXN2	3344	PAR-CLIP	23592263	Unspecified
	hsa-mir-570-3p	MIMAT0003235	IFIT3	3437	HITS-CLIP	23824327	Unspecified
	hsa-mir-570-3p	MIMAT0003235	IGF1R	3480	HITS-CLIP	23313552	Unspecified
	hsa-mir-570-3p	MIMAT0003235	IL6R	3570	PAR-CLIP	27292025	Unspecified
	hsa-mir-570-3p	MIMAT0003235	KCNB1	3745	PAR-CLIP	22100165	Unspecified
	hsa-mir-570-3p	MIMAT0003235	CD46	4179	HITS-CLIP	23313552	Unspecified
	hsa-mir-570-3p	MIMAT0003235	DNAJB9	4189	PAR-CLIP	27292025	Unspecified
	hsa-mir-570-3p	MIMAT0003235	MYO1C	4641	PAR-CLIP	20371350	Unspecified
	hsa-mir-570-3p	MIMAT0003235	NASP	4678	PAR-CLIP	23592263|26701625	Unspecified
	hsa-mir-570-3p	MIMAT0003235	PAX2	5076	PAR-CLIP	23592263	Unspecified
	hsa-mir-570-3p	MIMAT0003235	PGK 1.00	5230	PAR-CLIP	22012620	Unspecified
	hsa-mir-570-3p	MIMAT0003235	PLAGL2	5326	PAR-CLIP	26701625	Unspecified
	hsa-mir-570-3p	MIMAT0003235	PMAIP1	5366	PAR-CLIP	23592263|21572407	Unspecified
	hsa-mir-570-3p	MIMAT0003235	PODXL	5420	PAR-CLIP	22012620	Unspecified
	hsa-mir-570-3p	MIMAT0003235	PPIA	5478	PAR-CLIP	27292025	Unspecified
	hsa-mir-570-3p	MIMAT0003235	PTGFR	5737	HITS-CLIP	23824327	Unspecified
	hsa-mir-570-3p	MIMAT0003235	RAC1	5879	PAR-CLIP	23592263	Unspecified
	hsa-mir-570-3p	MIMAT0003235	RBBP5	5929	HITS-CLIP	23824327	Unspecified
	hsa-mir-570-3p	MIMAT0003235	RBMY1A1	5940	HITS-CLIP	23824327	Unspecified
	hsa-mir-570-3p	MIMAT0003235	SRSF2	6427	PAR-CLIP	26701625	Unspecified
	hsa-mir-570-3p	MIMAT0003235	SGK1	6446	PAR-CLIP	23592263	Unspecified
	hsa-mir-570-3p	MIMAT0003235	SMTN	6525	PAR-CLIP	22012620	Unspecified
	hsa-mir-570-3p	MIMAT0003235	SLIT1	6585	HITS-CLIP	23824327	Unspecified
	hsa-mir-570-3p	MIMAT0003235	SMARCC1	6599	HITS-CLIP	23824327	Unspecified
	hsa-mir-570-3p	MIMAT0003235	SOX3	6658	PAR-CLIP	22100165	Unspecified
	hsa-mir-570-3p	MIMAT0003235	TACR3	6870	PAR-CLIP	23446348|21572407	Unspecified
	hsa-mir-570-3p	MIMAT0003235	TGFBR2	7048	HITS-CLIP	19536157	Unspecified
	hsa-mir-570-3p	MIMAT0003235	KLF10	7071	HITS-CLIP	23313552	Unspecified
	hsa-mir-570-3p	MIMAT0003235	TPM3	7170	PAR-CLIP	21572407	Unspecified
	hsa-mir-570-3p	MIMAT0003235	ZNF12	7559	PAR-CLIP	23592263	Unspecified
	hsa-mir-570-3p	MIMAT0003235	ZNF99	7652	HITS-CLIP	23313552	Unspecified
	hsa-mir-570-3p	MIMAT0003235	KLRC4	8302	PAR-CLIP	22100165	Unspecified
	hsa-mir-570-3p	MIMAT0003235	PDE5A	8654	PAR-CLIP	22012620|27292025	Unspecified
	hsa-mir-570-3p	MIMAT0003235	CD164	8763	PAR-CLIP	23592263|21572407	Unspecified
	hsa-mir-570-3p	MIMAT0003235	TNFRSF10B	8795	PAR-CLIP	22012620|21572407	Unspecified
	hsa-mir-570-3p	MIMAT0003235	ATP6V0E1	8992	PAR-CLIP	27292025	Unspecified
	hsa-mir-570-3p	MIMAT0003235	TRIP13	9319	PAR-CLIP	22100165	Unspecified
	hsa-mir-570-3p	MIMAT0003235	BAG4	9530	PAR-CLIP	20371350	Unspecified
	hsa-mir-570-3p	MIMAT0003235	PTGES	9536	HITS-CLIP	27418678	Unspecified
	hsa-mir-570-3p	MIMAT0003235	WSCD2	9671	HITS-CLIP	23824327	Unspecified
	hsa-mir-570-3p	MIMAT0003235	TSC22D2	9819	PAR-CLIP	23592263	Unspecified
	hsa-mir-570-3p	MIMAT0003235	EPM2AIP1	9852	PAR-CLIP	22100165	Unspecified
	hsa-mir-570-3p	MIMAT0003235	BCL2L11	10018	PAR-CLIP	23446348|20371350	Unspecified
	hsa-mir-570-3p	MIMAT0003235	PSME3	10197	PAR-CLIP	23592263	Unspecified
	hsa-mir-570-3p	MIMAT0003235	WARS2	10352	PAR-CLIP	21572407	Unspecified
	hsa-mir-570-3p	MIMAT0003235	SCML2	10389	PAR-CLIP	20371350	Unspecified
	hsa-mir-570-3p	MIMAT0003235	NDRG1	10397	PAR-CLIP	22100165	Unspecified
	hsa-mir-570-3p	MIMAT0003235	ZBTB18	10472	PAR-CLIP	20371350	Unspecified
	hsa-mir-570-3p	MIMAT0003235	CRTAP	10491	PAR-CLIP	23592263|20371350	Unspecified
	hsa-mir-570-3p	MIMAT0003235	PAIP1	10605	PAR-CLIP	22100165	Unspecified
	hsa-mir-570-3p	MIMAT0003235	CELF1	10658	PAR-CLIP	26701625	Unspecified
	hsa-mir-570-3p	MIMAT0003235	GNA13	10672	PAR-CLIP	22100165	Unspecified
	hsa-mir-570-3p	MIMAT0003235	ZNF460	10794	PAR-CLIP	22291592	Unspecified
	hsa-mir-570-3p	MIMAT0003235	MRPS30	10884	HITS-CLIP	23313552	Unspecified
	hsa-mir-570-3p	MIMAT0003235	SUGT1	10910	PAR-CLIP	23592263	Unspecified
	hsa-mir-570-3p	MIMAT0003235	SUB1	10923	PAR-CLIP	22100165	Unspecified
	hsa-mir-570-3p	MIMAT0003235	CHSY1	22856	PAR-CLIP	20371350	Unspecified
	hsa-mir-570-3p	MIMAT0003235	NCBP2	22916	PAR-CLIP	23592263	Unspecified
	hsa-mir-570-3p	MIMAT0003235	CLUAP1	23059	HITS-CLIP	23824327	Unspecified
	hsa-mir-570-3p	MIMAT0003235	SMC5	23137	PAR-CLIP	21572407	Unspecified
	hsa-mir-570-3p	MIMAT0003235	ARL6IP1	23204	PAR-CLIP	23592263|24398324|21572407|20371350	Unspecified
	hsa-mir-570-3p	MIMAT0003235	TMEM2	23670	HITS-CLIP	23313552	Unspecified
	hsa-mir-570-3p	MIMAT0003235	PRDX5	25824	PAR-CLIP	23592263	Unspecified
	hsa-mir-570-3p	MIMAT0003235	BLOC1S6	26258	PAR-CLIP	21572407	Unspecified
	hsa-mir-570-3p	MIMAT0003235	TIMM8B	26521	PAR-CLIP	22100165	Unspecified
	hsa-mir-570-3p	MIMAT0003235	TNRC6A	27327	PAR-CLIP	23592263|23446348|22012620|21572407	Unspecified
	hsa-mir-570-3p	MIMAT0003235	SLC43A3	29015	HITS-CLIP	23313552	Unspecified
	hsa-mir-570-3p	MIMAT0003235	MYLIP	29116	PAR-CLIP	23592263|23446348|21572407|20371350	Unspecified
	hsa-mir-570-3p	MIMAT0003235	CD274	29126	Immunohistochemistry//Luciferase reporter assay//qRT-PCR	22190470|23430453	Unspecified
	hsa-mir-570-3p	MIMAT0003235	UBQLN1	29979	HITS-CLIP	23313552	Unspecified
	hsa-mir-570-3p	MIMAT0003235	ABHD5	51099	PAR-CLIP	23592263|23446348|20371350	Unspecified
	hsa-mir-570-3p	MIMAT0003235	ZNF639	51193	HITS-CLIP	23824327	Unspecified
	hsa-mir-570-3p	MIMAT0003235	MRPL51	51258	PAR-CLIP	23446348|20371350	Unspecified
	hsa-mir-570-3p	MIMAT0003235	ADAM22	53616	PAR-CLIP	27292025	Unspecified
	hsa-mir-570-3p	MIMAT0003235	OTUD4	54726	PAR-CLIP	27292025	Unspecified
	hsa-mir-570-3p	MIMAT0003235	C9orf40	55071	PAR-CLIP	23446348|21572407|20371350	Unspecified
	hsa-mir-570-3p	MIMAT0003235	SETD5	55209	HITS-CLIP	27418678	Unspecified
	hsa-mir-570-3p	MIMAT0003235	P3H2	55214	PAR-CLIP	23592263	Unspecified
	hsa-mir-570-3p	MIMAT0003235	SMU1	55234	PAR-CLIP	22012620	Unspecified
	hsa-mir-570-3p	MIMAT0003235	AP5S1	55317	PAR-CLIP	27292025	Unspecified
	hsa-mir-570-3p	MIMAT0003235	WDR33	55339	HITS-CLIP	19536157	Unspecified
	hsa-mir-570-3p	MIMAT0003235	STRBP	55342	HITS-CLIP	23824327	Unspecified
	hsa-mir-570-3p	MIMAT0003235	SVOP	55530	HITS-CLIP	19536157	Unspecified
	hsa-mir-570-3p	MIMAT0003235	CDKN2AIP	55602	HITS-CLIP	23824327	Unspecified
	hsa-mir-570-3p	MIMAT0003235	EXOC2	55770	PAR-CLIP	22100165	Unspecified
	hsa-mir-570-3p	MIMAT0003235	SAR1A	56681	PAR-CLIP	21572407	Unspecified
	hsa-mir-570-3p	MIMAT0003235	ATXN7L3	56970	PAR-CLIP	23592263	Unspecified
	hsa-mir-570-3p	MIMAT0003235	ZNF512B	57473	PAR-CLIP	27292025	Unspecified
	hsa-mir-570-3p	MIMAT0003235	MTA3	57504	HITS-CLIP	23824327|28735896	Unspecified
	hsa-mir-570-3p	MIMAT0003235	NUFIP2	57532	PAR-CLIP	23446348	Unspecified
	hsa-mir-570-3p	MIMAT0003235	CRAMP1	57585	HITS-CLIP	23313552	Unspecified
	hsa-mir-570-3p	MIMAT0003235	IGDCC4	57722	PAR-CLIP	23592263	Unspecified
	hsa-mir-570-3p	MIMAT0003235	EPG5	57724	HITS-CLIP	23824327|23313552	Unspecified
	hsa-mir-570-3p	MIMAT0003235	PAPD5	64282	PAR-CLIP	20371350	Unspecified
	hsa-mir-570-3p	MIMAT0003235	HHIP	64399	PAR-CLIP	22100165	Unspecified
	hsa-mir-570-3p	MIMAT0003235	RMND5A	64795	PAR-CLIP	22100165	Unspecified
	hsa-mir-570-3p	MIMAT0003235	C5orf42	65250	PAR-CLIP	21572407	Unspecified
	hsa-mir-570-3p	MIMAT0003235	UBE2Z	65264	PAR-CLIP	24398324|21572407	Unspecified
	hsa-mir-570-3p	MIMAT0003235	ZNF747	65988	PAR-CLIP	26701625|27292025	Unspecified
	hsa-mir-570-3p	MIMAT0003235	C1orf50	79078	HITS-CLIP	23313552	Unspecified
	hsa-mir-570-3p	MIMAT0003235	BCL2L14	79370	PAR-CLIP	22100165	Unspecified
	hsa-mir-570-3p	MIMAT0003235	PAGR1	79447	HITS-CLIP//PAR-CLIP	20371350|23824327	Unspecified
	hsa-mir-570-3p	MIMAT0003235	OR2A4	79541	PAR-CLIP	22100165	Unspecified
	hsa-mir-570-3p	MIMAT0003235	E2F8	79733	HITS-CLIP//PAR-CLIP	23446348|21572407	Unspecified
	hsa-mir-570-3p	MIMAT0003235	GPR157	80045	HITS-CLIP	23313552	Unspecified
	hsa-mir-570-3p	MIMAT0003235	MED28	80306	HITS-CLIP	23824327	Unspecified
	hsa-mir-570-3p	MIMAT0003235	KLHL15	80311	PAR-CLIP	20371350	Unspecified
	hsa-mir-570-3p	MIMAT0003235	CXXC4	80319	PAR-CLIP	22100165	Unspecified
	hsa-mir-570-3p	MIMAT0003235	TNKS2	80351	PAR-CLIP	21572407	Unspecified
	hsa-mir-570-3p	MIMAT0003235	DDHD1	80821	HITS-CLIP	19536157	Unspecified
	hsa-mir-570-3p	MIMAT0003235	SLC38A1	81539	PAR-CLIP	23592263	Unspecified
	hsa-mir-570-3p	MIMAT0003235	TMEM47	83604	PAR-CLIP	22100165	Unspecified
	hsa-mir-570-3p	MIMAT0003235	RBM48	84060	PAR-CLIP	27292025	Unspecified
	hsa-mir-570-3p	MIMAT0003235	FYTTD1	84248	HITS-CLIP	23313552	Unspecified
	hsa-mir-570-3p	MIMAT0003235	PHF6	84295	PAR-CLIP	22012620	Unspecified
	hsa-mir-570-3p	MIMAT0003235	LLPH	84298	PAR-CLIP	22100165	Unspecified
	hsa-mir-570-3p	MIMAT0003235	CCDC115	84317	HITS-CLIP//PAR-CLIP	23592263|24398324|23446348|22012620|21572407|20371350|23706177|22927820|26701625|27292025	Unspecified
	hsa-mir-570-3p	MIMAT0003235	SRRM4	84530	PAR-CLIP	20371350	Unspecified
	hsa-mir-570-3p	MIMAT0003235	FUT10	84750	PAR-CLIP	22100165	Unspecified
	hsa-mir-570-3p	MIMAT0003235	MIDN	90007	PAR-CLIP	23592263|26701625	Unspecified
	hsa-mir-570-3p	MIMAT0003235	STARD13	90627	PAR-CLIP	24398324|20371350	Unspecified
	hsa-mir-570-3p	MIMAT0003235	MYADM	91663	HITS-CLIP	23824327	Unspecified
	hsa-mir-570-3p	MIMAT0003235	ARHGAP18	93663	PAR-CLIP	21572407	Unspecified
	hsa-mir-570-3p	MIMAT0003235	VPS26B	112936	PAR-CLIP	26701625	Unspecified
	hsa-mir-570-3p	MIMAT0003235	ATP6V1G3	127124	HITS-CLIP	23824327	Unspecified
	hsa-mir-570-3p	MIMAT0003235	DYNLL2	140735	PAR-CLIP	21572407	Unspecified
	hsa-mir-570-3p	MIMAT0003235	C18orf25	147339	PAR-CLIP	21572407	Unspecified
	hsa-mir-570-3p	MIMAT0003235	PDIK1L	149420	PAR-CLIP	22291592	Unspecified
	hsa-mir-570-3p	MIMAT0003235	CCDC117	150275	PAR-CLIP	23592263|23446348	Unspecified
	hsa-mir-570-3p	MIMAT0003235	MBLAC2	153364	PAR-CLIP	21572407	Unspecified
	hsa-mir-570-3p	MIMAT0003235	RBM33	155435	HITS-CLIP//PAR-CLIP	23446348|21572407|20371350|23313552	Unspecified
	hsa-mir-570-3p	MIMAT0003235	ESCO2	157570	PAR-CLIP	21572407	Unspecified
	hsa-mir-570-3p	MIMAT0003235	RBMY1F	159163	HITS-CLIP	23824327	Unspecified
	hsa-mir-570-3p	MIMAT0003235	SLC5A8	160728	HITS-CLIP	23824327	Unspecified
	hsa-mir-570-3p	MIMAT0003235	PPTC7	160760	PAR-CLIP	23592263	Unspecified
	hsa-mir-570-3p	MIMAT0003235	ZNF791	163049	PAR-CLIP	22012620	Unspecified
	hsa-mir-570-3p	MIMAT0003235	DENND2C	163259	HITS-CLIP	23824327|27418678	Unspecified
	hsa-mir-570-3p	MIMAT0003235	TMEM154	201799	PAR-CLIP	27292025	Unspecified
	hsa-mir-570-3p	MIMAT0003235	OTUD1	220213	PAR-CLIP	20371350	Unspecified
	hsa-mir-570-3p	MIMAT0003235	SLC16A9	220963	PAR-CLIP	21572407	Unspecified
	hsa-mir-570-3p	MIMAT0003235	LEMD2	221496	HITS-CLIP	23824327	Unspecified
	hsa-mir-570-3p	MIMAT0003235	FOXK1	221937	PAR-CLIP	23592263	Unspecified
	hsa-mir-570-3p	MIMAT0003235	SCML4	256380	PAR-CLIP	22100165	Unspecified
	hsa-mir-570-3p	MIMAT0003235	C17orf105	284067	PAR-CLIP	22100165	Unspecified
	hsa-mir-570-3p	MIMAT0003235	C5orf51	285636	PAR-CLIP	23592263	Unspecified
	hsa-mir-570-3p	MIMAT0003235	SPDYE1	285955	HITS-CLIP	19536157	Unspecified
	hsa-mir-570-3p	MIMAT0003235	RBMY1B	378948	HITS-CLIP	23824327	Unspecified
	hsa-mir-570-3p	MIMAT0003235	RBMY1D	378949	HITS-CLIP	23824327	Unspecified
	hsa-mir-570-3p	MIMAT0003235	RBMY1E	378950	HITS-CLIP	23824327	Unspecified
	hsa-mir-570-3p	MIMAT0003235	RBMY1J	378951	HITS-CLIP	23824327	Unspecified
	hsa-mir-570-3p	MIMAT0003235	GDF6	392255	HITS-CLIP//PAR-CLIP	23706177|26701625|27292025|27418678	Unspecified
	hsa-mir-570-3p	MIMAT0003235	SAMD12	401474	PAR-CLIP	22100165	Unspecified
	hsa-mir-570-3p	MIMAT0003235	ATXN7L3B	552889	PAR-CLIP	23592263|20371350	Unspecified
	hsa-mir-570-3p	MIMAT0003235	NAP1L6	645996	PAR-CLIP	22100165	Unspecified
	hsa-mir-570-3p	MIMAT0003235	GMNC	647309	PAR-CLIP	22100165	Unspecified
	hsa-mir-570-3p	MIMAT0003235	SPAG11A	653423	PAR-CLIP	22100165	Unspecified
	hsa-mir-570-3p	MIMAT0003235	ZNF736	728927	HITS-CLIP	23824327	Unspecified
	hsa-mir-570-3p	MIMAT0003235	ISPD	729920	PAR-CLIP	22100165	Unspecified
	hsa-mir-646	MIMAT0003316	AP2B1	163	PAR-CLIP	26701625	Unspecified
	hsa-mir-646	MIMAT0003316	BIRC5	332	PAR-CLIP	23446348|21572407|20371350	Unspecified
	hsa-mir-646	MIMAT0003316	ATP5G3	518	PAR-CLIP	21572407	Unspecified
	hsa-mir-646	MIMAT0003316	CCND1	595	PAR-CLIP	24398324	Unspecified
	hsa-mir-646	MIMAT0003316	CA8	767	PAR-CLIP	21572407	Unspecified
	hsa-mir-646	MIMAT0003316	CANX	821	PAR-CLIP	21572407	Unspecified
	hsa-mir-646	MIMAT0003316	CAPZA2	830	PAR-CLIP	20371350	Unspecified
	hsa-mir-646	MIMAT0003316	CCND2	894	PAR-CLIP	21572407|20371350	Unspecified
	hsa-mir-646	MIMAT0003316	CCNE1	898	PAR-CLIP	21572407|20371350	Unspecified
	hsa-mir-646	MIMAT0003316	CCNT1	904	PAR-CLIP	20371350	Unspecified
	hsa-mir-646	MIMAT0003316	CDK6	1021	PAR-CLIP	20371350	Unspecified
	hsa-mir-646	MIMAT0003316	CHEK1	1111	HITS-CLIP	23313552	Unspecified
	hsa-mir-646	MIMAT0003316	CREBL2	1389	PAR-CLIP	21572407|20371350	Unspecified
	hsa-mir-646	MIMAT0003316	CRK	1398	PAR-CLIP	21572407	Unspecified
	hsa-mir-646	MIMAT0003316	CSNK1E	1454	HITS-CLIP	23824327	Unspecified
	hsa-mir-646	MIMAT0003316	CSNK2A1	1457	HITS-CLIP	23313552	Unspecified
	hsa-mir-646	MIMAT0003316	DDX3X	1654	PAR-CLIP	24398324|23446348|21572407|20371350	Unspecified
	hsa-mir-646	MIMAT0003316	DDX6	1656	PAR-CLIP	22012620	Unspecified
	hsa-mir-646	MIMAT0003316	DECR1	1666	PAR-CLIP	21572407	Unspecified
	hsa-mir-646	MIMAT0003316	EFNB2	1948	PAR-CLIP	22012620|20371350	Unspecified
	hsa-mir-646	MIMAT0003316	EXT1	2131	PAR-CLIP	22100165|21572407	Unspecified
	hsa-mir-646	MIMAT0003316	FGF2	2247	PAR-CLIP	23446348	Unspecified
	hsa-mir-646	MIMAT0003316	NR6A1	2649	PAR-CLIP	23592263	Unspecified
	hsa-mir-646	MIMAT0003316	GFPT1	2673	PAR-CLIP	21572407|20371350	Unspecified
	hsa-mir-646	MIMAT0003316	GNAT1	2779	HITS-CLIP//PAR-CLIP	21572407|23706177	Unspecified
	hsa-mir-646	MIMAT0003316	GPR27	2850	PAR-CLIP	21572407|20371350	Unspecified
	hsa-mir-646	MIMAT0003316	HNRNPA1	3178	HITS-CLIP	23313552	Unspecified
	hsa-mir-646	MIMAT0003316	HSPA8	3312	PAR-CLIP	26701625	Unspecified
	hsa-mir-646	MIMAT0003316	IRF8	3394	HITS-CLIP	23824327	Unspecified
	hsa-mir-646	MIMAT0003316	IPP	3652	HITS-CLIP	23824327	Unspecified
	hsa-mir-646	MIMAT0003316	KIF5B	3799	PAR-CLIP	20371350	Unspecified
	hsa-mir-646	MIMAT0003316	KPNA3	3839	HITS-CLIP//PAR-CLIP	21572407	Unspecified
	hsa-mir-646	MIMAT0003316	SMAD7	4092	PAR-CLIP	24398324|23446348|21572407|20371350	Unspecified
	hsa-mir-646	MIMAT0003316	MLLT1	4298	PAR-CLIP	26701625	Unspecified
	hsa-mir-646	MIMAT0003316	MYO5A	4644	PAR-CLIP	23446348|21572407|20371350	Unspecified
	hsa-mir-646	MIMAT0003316	NPM1	4869	PAR-CLIP	23446348|21572407	Unspecified
	hsa-mir-646	MIMAT0003316	OCRL	4952	HITS-CLIP	23313552	Unspecified
	hsa-mir-646	MIMAT0003316	OLR1	4973	HITS-CLIP	23706177	Unspecified
	hsa-mir-646	MIMAT0003316	ORC4	5000	PAR-CLIP	24398324|23446348|21572407|20371350|27292025	Unspecified
	hsa-mir-646	MIMAT0003316	PAX1	5075	HITS-CLIP	19536157	Unspecified
	hsa-mir-646	MIMAT0003316	PCMT1	5110	PAR-CLIP	21572407	Unspecified
	hsa-mir-646	MIMAT0003316	CDK17	5128	PAR-CLIP	21572407	Unspecified
	hsa-mir-646	MIMAT0003316	PHKA1	5255	HITS-CLIP//PAR-CLIP	23446348|21572407|20371350	Unspecified
	hsa-mir-646	MIMAT0003316	PIK3R1	5295	HITS-CLIP//PAR-CLIP	23446348|21572407|23824327|23313552	Unspecified
	hsa-mir-646	MIMAT0003316	PLAG1	5324	PAR-CLIP	23446348|22012620|21572407|20371350	Unspecified
	hsa-mir-646	MIMAT0003316	PPM1A	5494	PAR-CLIP	20371350	Unspecified
	hsa-mir-646	MIMAT0003316	PPP2R5C	5527	PAR-CLIP	21572407|20371350	Unspecified
	hsa-mir-646	MIMAT0003316	PRKAR2A	5576	PAR-CLIP	23592263|23446348|21572407|20371350	Unspecified
	hsa-mir-646	MIMAT0003316	QSOX1	5768	PAR-CLIP	26701625	Unspecified
	hsa-mir-646	MIMAT0003316	PTPRD	5789	PAR-CLIP	21572407	Unspecified
	hsa-mir-646	MIMAT0003316	PTPRF	5792	HITS-CLIP	19536157	Unspecified
	hsa-mir-646	MIMAT0003316	MAP4K2	5871	PAR-CLIP	21572407|20371350	Unspecified
	hsa-mir-646	MIMAT0003316	RBL1	5933	PAR-CLIP	20371350	Unspecified
	hsa-mir-646	MIMAT0003316	REL	5966	PAR-CLIP	23592263|23446348|20371350|27292025	Unspecified
	hsa-mir-646	MIMAT0003316	REST	5978	PAR-CLIP	20371350	Unspecified
	hsa-mir-646	MIMAT0003316	RS1	6247	HITS-CLIP	23706177	Unspecified
	hsa-mir-646	MIMAT0003316	SALL1	6299	PAR-CLIP	21572407|20371350	Unspecified
	hsa-mir-646	MIMAT0003316	SCD	6319	PAR-CLIP	23592263	Unspecified
	hsa-mir-646	MIMAT0003316	SKI	6497	PAR-CLIP	20371350	Unspecified
	hsa-mir-646	MIMAT0003316	SLC2A3	6515	PAR-CLIP	23446348|21572407	Unspecified
	hsa-mir-646	MIMAT0003316	SLIT3	6586	PAR-CLIP	26701625|27292025	Unspecified
	hsa-mir-646	MIMAT0003316	SNRPB2	6629	PAR-CLIP	24398324|23446348|21572407|20371350	Unspecified
	hsa-mir-646	MIMAT0003316	SNTB2	6645	PAR-CLIP	22012620|21572407	Unspecified
	hsa-mir-646	MIMAT0003316	SPARC	6678	PAR-CLIP	21572407	Unspecified
	hsa-mir-646	MIMAT0003316	SRP14	6727	PAR-CLIP	23592263	Unspecified
	hsa-mir-646	MIMAT0003316	SRPRA	6734	HITS-CLIP//PAR-CLIP	24398324|21572407|23313552	Unspecified
	hsa-mir-646	MIMAT0003316	STK11	6794	PAR-CLIP	26701625	Unspecified
	hsa-mir-646	MIMAT0003316	MAP3K7	6885	PAR-CLIP	20371350	Unspecified
	hsa-mir-646	MIMAT0003316	TAPBP	6892	PAR-CLIP	22291592	Unspecified
	hsa-mir-646	MIMAT0003316	PPP1R11	6992	HITS-CLIP	23313552	Unspecified
	hsa-mir-646	MIMAT0003316	TFAP2A	7020	PAR-CLIP	23592263|23446348|21572407|20371350|27292025	Unspecified
	hsa-mir-646	MIMAT0003316	TLL1	7092	PAR-CLIP	22100165	Unspecified
	hsa-mir-646	MIMAT0003316	UGT2B4	7363	PAR-CLIP	21572407	Unspecified
	hsa-mir-646	MIMAT0003316	UCK2	7371	PAR-CLIP	23592263	Unspecified
	hsa-mir-646	MIMAT0003316	VEGFA	7422	HITS-CLIP//PAR-CLIP	23592263|24398324|23446348|22012620|21572407|20371350	Unspecified
	hsa-mir-646	MIMAT0003316	WEE1	7465	PAR-CLIP	21572407|20371350	Unspecified
	hsa-mir-646	MIMAT0003316	BTG2	7832	PAR-CLIP	24398324|20371350|26701625	Unspecified
	hsa-mir-646	MIMAT0003316	KMT2D	8085	PAR-CLIP	21572407|20371350	Unspecified
	hsa-mir-646	MIMAT0003316	PABPN1	8106	PAR-CLIP	23446348	Unspecified
	hsa-mir-646	MIMAT0003316	RECK	8434	PAR-CLIP	21572407	Unspecified
	hsa-mir-646	MIMAT0003316	CUL3	8452	HITS-CLIP	23824327	Unspecified
	hsa-mir-646	MIMAT0003316	CBX4	8535	PAR-CLIP	21572407|27292025	Unspecified
	hsa-mir-646	MIMAT0003316	CASK	8573	HITS-CLIP//PAR-CLIP	22927820|27292025|27418678|28735896	Unspecified
	hsa-mir-646	MIMAT0003316	SLC25A12	8604	PAR-CLIP	20371350	Unspecified
	hsa-mir-646	MIMAT0003316	PSMG1	8624	HITS-CLIP	23824327	Unspecified
	hsa-mir-646	MIMAT0003316	NAPG	8774	HITS-CLIP//PAR-CLIP	23592263|24398324|23446348|22012620|21572407|20371350	Unspecified
	hsa-mir-646	MIMAT0003316	SQSTM1	8878	PAR-CLIP	24398324|21572407	Unspecified
	hsa-mir-646	MIMAT0003316	MTMR3	8897	PAR-CLIP	20371350	Unspecified
	hsa-mir-646	MIMAT0003316	TBX18	9096	PAR-CLIP	21572407	Unspecified
	hsa-mir-646	MIMAT0003316	CCNE2	9134	PAR-CLIP	23446348|21572407|20371350	Unspecified
	hsa-mir-646	MIMAT0003316	GLP2R	9340	HITS-CLIP	23706177	Unspecified
	hsa-mir-646	MIMAT0003316	KIF3B	9371	PAR-CLIP	21572407	Unspecified
	hsa-mir-646	MIMAT0003316	KIF23	9493	PAR-CLIP	23446348|21572407|20371350	Unspecified
	hsa-mir-646	MIMAT0003316	BAG4	9530	PAR-CLIP	21572407|20371350	Unspecified
	hsa-mir-646	MIMAT0003316	SOCS5	9655	PAR-CLIP	23592263	Unspecified
	hsa-mir-646	MIMAT0003316	N4BP1	9683	PAR-CLIP	20371350	Unspecified
	hsa-mir-646	MIMAT0003316	BZW1	9689	PAR-CLIP	23592263|24398324|23446348|22012620|21572407|20371350	Unspecified
	hsa-mir-646	MIMAT0003316	KIAA0408	9729	HITS-CLIP//PAR-CLIP	20371350|23824327	Unspecified
	hsa-mir-646	MIMAT0003316	TSC22D2	9819	PAR-CLIP	23592263	Unspecified
	hsa-mir-646	MIMAT0003316	TLK1	9874	HITS-CLIP//PAR-CLIP	24398324|21572407|20371350|19536157	Unspecified
	hsa-mir-646	MIMAT0003316	TOX4	9878	PAR-CLIP	21572407	Unspecified
	hsa-mir-646	MIMAT0003316	POM121	9883	PAR-CLIP	26701625	Unspecified
	hsa-mir-646	MIMAT0003316	DMTF1	9988	PAR-CLIP	21572407	Unspecified
	hsa-mir-646	MIMAT0003316	AKT3	10000	PAR-CLIP	23592263|21572407	Unspecified
	hsa-mir-646	MIMAT0003316	ACTR2	10097	PAR-CLIP	21572407	Unspecified
	hsa-mir-646	MIMAT0003316	FEM1B	10116	PAR-CLIP	23446348|20371350	Unspecified
	hsa-mir-646	MIMAT0003316	CTDSPL	10217	PAR-CLIP	21572407|20371350	Unspecified
	hsa-mir-646	MIMAT0003316	LANCL1	10314	PAR-CLIP	20371350	Unspecified
	hsa-mir-646	MIMAT0003316	WARS2	10352	PAR-CLIP	21572407	Unspecified
	hsa-mir-646	MIMAT0003316	BTN3A3	10384	PAR-CLIP	21572407	Unspecified
	hsa-mir-646	MIMAT0003316	DLC1	10395	PAR-CLIP	23446348|21572407|20371350	Unspecified
	hsa-mir-646	MIMAT0003316	DMRT2	10655	PAR-CLIP	22100165	Unspecified
	hsa-mir-646	MIMAT0003316	NUP50	10762	PAR-CLIP	23446348|21572407|20371350	Unspecified
	hsa-mir-646	MIMAT0003316	SEC24A	10802	PAR-CLIP	23592263|21572407	Unspecified
	hsa-mir-646	MIMAT0003316	PNPLA6	10908	PAR-CLIP	23592263	Unspecified
	hsa-mir-646	MIMAT0003316	PRSS21	10942	PAR-CLIP	21572407	Unspecified
	hsa-mir-646	MIMAT0003316	PRDM4	11108	PAR-CLIP	21572407	Unspecified
	hsa-mir-646	MIMAT0003316	ZFP30	22835	HITS-CLIP	23824327|19536157	Unspecified
	hsa-mir-646	MIMAT0003316	FNDC3A	22862	PAR-CLIP	24398324|23446348|22012620|21572407|20371350	Unspecified
	hsa-mir-646	MIMAT0003316	TRAK1	22906	HITS-CLIP	23824327|27418678	Unspecified
	hsa-mir-646	MIMAT0003316	GOLGA8A	23015	PAR-CLIP	22100165	Unspecified
	hsa-mir-646	MIMAT0003316	SETD1B	23067	PAR-CLIP	23592263|20371350	Unspecified
	hsa-mir-646	MIMAT0003316	TRIM35	23087	PAR-CLIP	23446348	Unspecified
	hsa-mir-646	MIMAT0003316	MPRIP	23164	HITS-CLIP	23824327	Unspecified
	hsa-mir-646	MIMAT0003316	KANK1	23189	PAR-CLIP	21572407|20371350	Unspecified
	hsa-mir-646	MIMAT0003316	SLC39A14	23516	PAR-CLIP	21572407	Unspecified
	hsa-mir-646	MIMAT0003316	NNT	23530	PAR-CLIP	23446348|21572407|27292025	Unspecified
	hsa-mir-646	MIMAT0003316	CD2AP	23607	PAR-CLIP	21572407	Unspecified
	hsa-mir-646	MIMAT0003316	TMEM245	23731	HITS-CLIP//PAR-CLIP	23446348|21572407|20371350	Unspecified
	hsa-mir-646	MIMAT0003316	PISD	23761	PAR-CLIP	21572407	Unspecified
	hsa-mir-646	MIMAT0003316	TMEM184B	25829	PAR-CLIP	22012620	Unspecified
	hsa-mir-646	MIMAT0003316	MOB4	25843	PAR-CLIP	24398324|23446348|21572407|20371350	Unspecified
	hsa-mir-646	MIMAT0003316	SZRD1	26099	PAR-CLIP	21572407|20371350	Unspecified
	hsa-mir-646	MIMAT0003316	WIPI2	26100	PAR-CLIP	21572407	Unspecified
	hsa-mir-646	MIMAT0003316	NPTN	27020	PAR-CLIP	21572407	Unspecified
	hsa-mir-646	MIMAT0003316	AGO2	27161	PAR-CLIP	24398324|23446348|20371350	Unspecified
	hsa-mir-646	MIMAT0003316	GOLIM4	27333	PAR-CLIP	21572407	Unspecified
	hsa-mir-646	MIMAT0003316	NOB1	28987	Luciferase reporter assay	25010867	Unspecified
	hsa-mir-646	MIMAT0003316	ZBTB44	29068	PAR-CLIP	21572407|20371350	Unspecified
	hsa-mir-646	MIMAT0003316	HCFC2	29915	PAR-CLIP	21572407|20371350	Unspecified
	hsa-mir-646	MIMAT0003316	SEC61A1	29927	PAR-CLIP	26701625	Unspecified
	hsa-mir-646	MIMAT0003316	PSAT1	29968	PAR-CLIP	23446348|21572407|20371350	Unspecified
	hsa-mir-646	MIMAT0003316	ASCC1	51008	PAR-CLIP	22100165	Unspecified
	hsa-mir-646	MIMAT0003316	ZNF691	51058	PAR-CLIP	23446348|20371350	Unspecified
	hsa-mir-646	MIMAT0003316	PCYOX1	51449	PAR-CLIP	27292025	Unspecified
	hsa-mir-646	MIMAT0003316	DNAJC10	54431	PAR-CLIP	21572407	Unspecified
	hsa-mir-646	MIMAT0003316	USP53	54532	PAR-CLIP	24398324	Unspecified
	hsa-mir-646	MIMAT0003316	CNNM2	54805	PAR-CLIP	21572407	Unspecified
	hsa-mir-646	MIMAT0003316	QPCTL	54814	HITS-CLIP	23824327	Unspecified
	hsa-mir-646	MIMAT0003316	DNAJC28	54943	HITS-CLIP	19536157	Unspecified
	hsa-mir-646	MIMAT0003316	GID8	54994	PAR-CLIP	22012620	Unspecified
	hsa-mir-646	MIMAT0003316	LAMTOR1	55004	PAR-CLIP	23446348	Unspecified
	hsa-mir-646	MIMAT0003316	CDCA4	55038	PAR-CLIP	24398324|23446348|21572407|20371350	Unspecified
	hsa-mir-646	MIMAT0003316	RIF1	55183	PAR-CLIP	20371350	Unspecified
	hsa-mir-646	MIMAT0003316	SBNO1	55206	PAR-CLIP	23446348|21572407|20371350	Unspecified
	hsa-mir-646	MIMAT0003316	SETD5	55209	PAR-CLIP	23592263|21572407	Unspecified
	hsa-mir-646	MIMAT0003316	TMEM100	55273	PAR-CLIP	23446348	Unspecified
	hsa-mir-646	MIMAT0003316	PI4K2B	55300	PAR-CLIP	23446348|21572407|20371350	Unspecified
	hsa-mir-646	MIMAT0003316	RFK	55312	PAR-CLIP	27292025	Unspecified
	hsa-mir-646	MIMAT0003316	LIN7C	55327	PAR-CLIP	21572407	Unspecified
	hsa-mir-646	MIMAT0003316	PNRC2	55629	PAR-CLIP	21572407	Unspecified
	hsa-mir-646	MIMAT0003316	CDC37L1	55664	HITS-CLIP//PAR-CLIP	24398324|23446348|21572407|20371350	Unspecified
	hsa-mir-646	MIMAT0003316	ASH1L	55870	PAR-CLIP	21572407	Unspecified
	hsa-mir-646	MIMAT0003316	CYP26B1	56603	PAR-CLIP	21572407|20371350	Unspecified
	hsa-mir-646	MIMAT0003316	DIABLO	56616	PAR-CLIP	23446348|20371350	Unspecified
	hsa-mir-646	MIMAT0003316	EMC7	56851	HITS-CLIP	23824327|19536157	Unspecified
	hsa-mir-646	MIMAT0003316	UBQLN4	56893	PAR-CLIP	27292025	Unspecified
	hsa-mir-646	MIMAT0003316	DHX33	56919	PAR-CLIP	21572407	Unspecified
	hsa-mir-646	MIMAT0003316	CDC42SE2	56990	PAR-CLIP	21572407	Unspecified
	hsa-mir-646	MIMAT0003316	RTN4	57142	PAR-CLIP	21572407	Unspecified
	hsa-mir-646	MIMAT0003316	RALGAPB	57148	PAR-CLIP	21572407|20371350	Unspecified
	hsa-mir-646	MIMAT0003316	ACTR3B	57180	PAR-CLIP	23592263	Unspecified
	hsa-mir-646	MIMAT0003316	SELENON	57190	PAR-CLIP	22100165	Unspecified
	hsa-mir-646	MIMAT0003316	ODF2L	57489	PAR-CLIP	24398324|23446348|21572407|20371350	Unspecified
	hsa-mir-646	MIMAT0003316	NUFIP2	57532	PAR-CLIP	20371350|27292025	Unspecified
	hsa-mir-646	MIMAT0003316	TAOK1	57551	PAR-CLIP	21572407	Unspecified
	hsa-mir-646	MIMAT0003316	KIAA1456	57604	PAR-CLIP	20371350	Unspecified
	hsa-mir-646	MIMAT0003316	SHROOM3	57619	HITS-CLIP	19536157	Unspecified
	hsa-mir-646	MIMAT0003316	DLGAP3	58512	PAR-CLIP	20371350	Unspecified
	hsa-mir-646	MIMAT0003316	PLEKHA1	59338	PAR-CLIP	21572407	Unspecified
	hsa-mir-646	MIMAT0003316	AFAP1	60312	HITS-CLIP	23824327	Unspecified
	hsa-mir-646	MIMAT0003316	ELOVL5	60481	PAR-CLIP	23592263	Unspecified
	hsa-mir-646	MIMAT0003316	HERPUD2	64224	HITS-CLIP	23824327	Unspecified
	hsa-mir-646	MIMAT0003316	ZMAT3	64393	PAR-CLIP	24398324|22012620|21572407|20371350	Unspecified
	hsa-mir-646	MIMAT0003316	ZNF106	64397	HITS-CLIP	23824327	Unspecified
	hsa-mir-646	MIMAT0003316	GPBP1	65056	HITS-CLIP	23313552	Unspecified
	hsa-mir-646	MIMAT0003316	RAPH1	65059	PAR-CLIP	20371350	Unspecified
	hsa-mir-646	MIMAT0003316	WNK3	65267	PAR-CLIP	20371350	Unspecified
	hsa-mir-646	MIMAT0003316	CHAC1	79094	PAR-CLIP	23592263|26701625	Unspecified
	hsa-mir-646	MIMAT0003316	AKIRIN1	79647	HITS-CLIP	23824327	Unspecified
	hsa-mir-646	MIMAT0003316	ZFHX4	79776	HITS-CLIP//PAR-CLIP	23446348|21572407|20371350|26701625	Unspecified
	hsa-mir-646	MIMAT0003316	ATAD5	79915	PAR-CLIP	23446348|20371350	Unspecified
	hsa-mir-646	MIMAT0003316	L2HGDH	79944	PAR-CLIP	24398324|23446348|21572407|20371350	Unspecified
	hsa-mir-646	MIMAT0003316	FBXL18	80028	PAR-CLIP	26701625	Unspecified
	hsa-mir-646	MIMAT0003316	DCAF17	80067	HITS-CLIP	23706177	Unspecified
	hsa-mir-646	MIMAT0003316	ZSCAN16	80345	HITS-CLIP	19536157	Unspecified
	hsa-mir-646	MIMAT0003316	PRR3	80742	PAR-CLIP	21572407|20371350	Unspecified
	hsa-mir-646	MIMAT0003316	VOPP1	81552	PAR-CLIP	27292025	Unspecified
	hsa-mir-646	MIMAT0003316	INTS14	81556	HITS-CLIP	19536157	Unspecified
	hsa-mir-646	MIMAT0003316	C1orf21	81563	PAR-CLIP	23446348|21572407|20371350	Unspecified
	hsa-mir-646	MIMAT0003316	GSG1	83445	PAR-CLIP	21572407	Unspecified
	hsa-mir-646	MIMAT0003316	BCL2L12	83596	PAR-CLIP	26701625	Unspecified
	hsa-mir-646	MIMAT0003316	KREMEN1	83999	HITS-CLIP	23824327	Unspecified
	hsa-mir-646	MIMAT0003316	ZNRF3	84133	PAR-CLIP	22100165	Unspecified
	hsa-mir-646	MIMAT0003316	USP48	84196	PAR-CLIP	21572407|20371350	Unspecified
	hsa-mir-646	MIMAT0003316	LCOR	84458	HITS-CLIP	27418678	Unspecified
	hsa-mir-646	MIMAT0003316	DCTN5	84516	PAR-CLIP	24398324|23446348|21572407|20371350	Unspecified
	hsa-mir-646	MIMAT0003316	PLEKHA8	84725	HITS-CLIP	23313552	Unspecified
	hsa-mir-646	MIMAT0003316	CBX2	84733	PAR-CLIP	20371350	Unspecified
	hsa-mir-646	MIMAT0003316	ZNF622	90441	PAR-CLIP	24398324|23446348|21572407|20371350	Unspecified
	hsa-mir-646	MIMAT0003316	SESTD1	91404	PAR-CLIP	23446348|21572407|20371350	Unspecified
	hsa-mir-646	MIMAT0003316	NLRP12	91662	HITS-CLIP	23824327|19536157	Unspecified
	hsa-mir-646	MIMAT0003316	YTHDC1	91746	PAR-CLIP	23446348|21572407|20371350	Unspecified
	hsa-mir-646	MIMAT0003316	SCAMP4	113178	PAR-CLIP	20371350|26701625	Unspecified
	hsa-mir-646	MIMAT0003316	KLHDC3	116138	PAR-CLIP	23592263	Unspecified
	hsa-mir-646	MIMAT0003316	RAB3IP	117177	PAR-CLIP	20371350	Unspecified
	hsa-mir-646	MIMAT0003316	OSCAR	126014	PAR-CLIP	21572407|20371350	Unspecified
	hsa-mir-646	MIMAT0003316	UBR3	130507	HITS-CLIP//PAR-CLIP	21572407	Unspecified
	hsa-mir-646	MIMAT0003316	EMB	133418	PAR-CLIP	21572407	Unspecified
	hsa-mir-646	MIMAT0003316	DYNLL2	140735	PAR-CLIP	20371350	Unspecified
	hsa-mir-646	MIMAT0003316	SREK1	140890	HITS-CLIP//PAR-CLIP	24398324|23446348|21572407|20371350	Unspecified
	hsa-mir-646	MIMAT0003316	CACUL1	143384	PAR-CLIP	21572407	Unspecified
	hsa-mir-646	MIMAT0003316	KDELC2	143888	PAR-CLIP	27292025	Unspecified
	hsa-mir-646	MIMAT0003316	HNRNPA1L2	144983	HITS-CLIP	23313552	Unspecified
	hsa-mir-646	MIMAT0003316	CCBE1	147372	HITS-CLIP	23824327	Unspecified
	hsa-mir-646	MIMAT0003316	CREBRF	153222	PAR-CLIP	23592263	Unspecified
	hsa-mir-646	MIMAT0003316	BTNL9	153579	HITS-CLIP	19536157	Unspecified
	hsa-mir-646	MIMAT0003316	CNKSR3	154043	PAR-CLIP	21572407	Unspecified
	hsa-mir-646	MIMAT0003316	PPTC7	160760	PAR-CLIP	24398324|23446348|20371350	Unspecified
	hsa-mir-646	MIMAT0003316	SPRED1	161742	PAR-CLIP	23446348	Unspecified
	hsa-mir-646	MIMAT0003316	ZNF367	195828	HITS-CLIP//PAR-CLIP	23592263|24398324|23446348|21572407|20371350|26701625	Unspecified
	hsa-mir-646	MIMAT0003316	PDE12	201626	HITS-CLIP	23824327|19536157	Unspecified
	hsa-mir-646	MIMAT0003316	ZNF449	203523	PAR-CLIP	21572407	Unspecified
	hsa-mir-646	MIMAT0003316	CCDC83	220047	PAR-CLIP	21572407	Unspecified
	hsa-mir-646	MIMAT0003316	FOXK1	221937	PAR-CLIP	20371350	Unspecified
	hsa-mir-646	MIMAT0003316	ZNRF2	223082	PAR-CLIP	23446348	Unspecified
	hsa-mir-646	MIMAT0003316	CNOT6L	246175	PAR-CLIP	20371350	Unspecified
	hsa-mir-646	MIMAT0003316	ZNF620	253639	PAR-CLIP	23446348|21572407|20371350	Unspecified
	hsa-mir-646	MIMAT0003316	UBN2	254048	PAR-CLIP	24398324|23446348|22012620|21572407|20371350	Unspecified
	hsa-mir-646	MIMAT0003316	RNF149	284996	HITS-CLIP//PAR-CLIP	21572407	Unspecified
	hsa-mir-646	MIMAT0003316	GPRIN3	285513	HITS-CLIP	23824327	Unspecified
	hsa-mir-646	MIMAT0003316	LURAP1L	286343	PAR-CLIP	21572407	Unspecified
	hsa-mir-646	MIMAT0003316	XKR7	343702	PAR-CLIP	20371350	Unspecified
	hsa-mir-646	MIMAT0003316	SOGA3	387104	HITS-CLIP	23824327	Unspecified
	hsa-mir-646	MIMAT0003316	C1orf220	400798	HITS-CLIP	23824327	Unspecified
	hsa-mir-646	MIMAT0003316	GOLGA8B	440270	PAR-CLIP	22100165	Unspecified
	hsa-mir-646	MIMAT0003316	FAM229B	619208	PAR-CLIP	21572407	Unspecified
	hsa-mir-646	MIMAT0003316	ZNF704	619279	PAR-CLIP	21572407	Unspecified
	hsa-mir-646	MIMAT0003316	ZBTB8B	728116	HITS-CLIP	19536157	Unspecified
	hsa-mir-646	MIMAT0003316	SLC35E2B	728661	HITS-CLIP	19536157	Unspecified
	hsa-mir-646	MIMAT0003316	HSPE1-MOB4	100529241	PAR-CLIP	24398324|23446348|21572407|20371350	Unspecified
	hsa-mir-576-3p	MIMAT0004796	AP1G1	164	PAR-CLIP	23592263	Unspecified
	hsa-mir-576-3p	MIMAT0004796	AMD 1.00	262	PAR-CLIP	23446348	Unspecified
	hsa-mir-576-3p	MIMAT0004796	AIRE	326	HITS-CLIP	28735896	Unspecified
	hsa-mir-576-3p	MIMAT0004796	CCND1	595	Luciferase reporter assay//qRT-PCR//Western blot	25556372	Unspecified
	hsa-mir-576-3p	MIMAT0004796	CAPZA2	830	HITS-CLIP	23313552|27418678	Unspecified
	hsa-mir-576-3p	MIMAT0004796	GNG5	2787	PAR-CLIP	20371350|27292025	Unspecified
	hsa-mir-576-3p	MIMAT0004796	GSPT1	2935	PAR-CLIP	22012620	Unspecified
	hsa-mir-576-3p	MIMAT0004796	HIST1H2BD	3017	PAR-CLIP	21572407	Unspecified
	hsa-mir-576-3p	MIMAT0004796	HIF1A	3091	PAR-CLIP	21572407	Unspecified
	hsa-mir-576-3p	MIMAT0004796	AGFG1	3267	PAR-CLIP	23446348|21572407|20371350	Unspecified
	hsa-mir-576-3p	MIMAT0004796	KPNA5	3841	HITS-CLIP//PAR-CLIP	24398324|23446348|21572407|20371350	Unspecified
	hsa-mir-576-3p	MIMAT0004796	MAN2A1	4124	HITS-CLIP	23824327	Unspecified
	hsa-mir-576-3p	MIMAT0004796	MNT	4335	HITS-CLIP	27418678	Unspecified
	hsa-mir-576-3p	MIMAT0004796	MYH2	4620	PAR-CLIP	21572407|20371350	Unspecified
	hsa-mir-576-3p	MIMAT0004796	NFIC	4782	PAR-CLIP	23592263	Unspecified
	hsa-mir-576-3p	MIMAT0004796	NQO2	4835	HITS-CLIP	23313552	Unspecified
	hsa-mir-576-3p	MIMAT0004796	PMAIP1	5366	PAR-CLIP	23592263	Unspecified
	hsa-mir-576-3p	MIMAT0004796	PPP2R5E	5529	PAR-CLIP	23592263	Unspecified
	hsa-mir-576-3p	MIMAT0004796	PRSS8	5652	PAR-CLIP	26701625	Unspecified
	hsa-mir-576-3p	MIMAT0004796	ATXN1	6310	PAR-CLIP	21572407	Unspecified
	hsa-mir-576-3p	MIMAT0004796	SGK1	6446	PAR-CLIP	23592263	Unspecified
	hsa-mir-576-3p	MIMAT0004796	SNRPD1	6632	PAR-CLIP	22012620	Unspecified
	hsa-mir-576-3p	MIMAT0004796	SOX4	6659	PAR-CLIP	23592263|24398324|23446348|21572407|20371350	Unspecified
	hsa-mir-576-3p	MIMAT0004796	TRPC3	7222	PAR-CLIP	21572407|20371350	Unspecified
	hsa-mir-576-3p	MIMAT0004796	UGCG	7357	HITS-CLIP	23824327	Unspecified
	hsa-mir-576-3p	MIMAT0004796	ZNF708	7562	PAR-CLIP	20371350	Unspecified
	hsa-mir-576-3p	MIMAT0004796	ZNF24	7572	HITS-CLIP	19536157	Unspecified
	hsa-mir-576-3p	MIMAT0004796	CCDC6	8030	PAR-CLIP	20371350	Unspecified
	hsa-mir-576-3p	MIMAT0004796	GEMIN2	8487	PAR-CLIP	21572407	Unspecified
	hsa-mir-576-3p	MIMAT0004796	TNFRSF11A	8792	PAR-CLIP	21572407	Unspecified
	hsa-mir-576-3p	MIMAT0004796	BCL7B	9275	PAR-CLIP	23592263	Unspecified
	hsa-mir-576-3p	MIMAT0004796	SRSF11	9295	PAR-CLIP	21572407|20371350	Unspecified
	hsa-mir-576-3p	MIMAT0004796	KCNK6	9424	HITS-CLIP	23313552	Unspecified
	hsa-mir-576-3p	MIMAT0004796	RABGAP1L	9910	HITS-CLIP	23313552	Unspecified
	hsa-mir-576-3p	MIMAT0004796	SH2B3	10019	PAR-CLIP	23592263	Unspecified
	hsa-mir-576-3p	MIMAT0004796	DLC1	10395	PAR-CLIP	20371350	Unspecified
	hsa-mir-576-3p	MIMAT0004796	ZBTB18	10472	PAR-CLIP	23446348|20371350	Unspecified
	hsa-mir-576-3p	MIMAT0004796	POLR3F	10621	PAR-CLIP	27292025	Unspecified
	hsa-mir-576-3p	MIMAT0004796	FUT9	10690	HITS-CLIP	19536157	Unspecified
	hsa-mir-576-3p	MIMAT0004796	POLQ	10721	PAR-CLIP	23592263	Unspecified
	hsa-mir-576-3p	MIMAT0004796	MTHFD2	10797	PAR-CLIP	22012620	Unspecified
	hsa-mir-576-3p	MIMAT0004796	YWHAQ	10971	PAR-CLIP	23446348	Unspecified
	hsa-mir-576-3p	MIMAT0004796	KLHDC10	23008	PAR-CLIP	26701625	Unspecified
	hsa-mir-576-3p	MIMAT0004796	MRPS27	23107	PAR-CLIP	23592263	Unspecified
	hsa-mir-576-3p	MIMAT0004796	XPO6	23214	HITS-CLIP	23313552	Unspecified
	hsa-mir-576-3p	MIMAT0004796	TRAM1	23471	PAR-CLIP	23592263	Unspecified
	hsa-mir-576-3p	MIMAT0004796	LETMD1	25875	PAR-CLIP	23592263	Unspecified
	hsa-mir-576-3p	MIMAT0004796	HINFP	25988	HITS-CLIP	23824327	Unspecified
	hsa-mir-576-3p	MIMAT0004796	RSL1D1	26156	HITS-CLIP	23824327	Unspecified
	hsa-mir-576-3p	MIMAT0004796	BLOC1S6	26258	PAR-CLIP	21572407	Unspecified
	hsa-mir-576-3p	MIMAT0004796	RACGAP1	29127	PAR-CLIP	20371350	Unspecified
	hsa-mir-576-3p	MIMAT0004796	ERGIC2	51290	HITS-CLIP	23824327	Unspecified
	hsa-mir-576-3p	MIMAT0004796	SCARA3	51435	PAR-CLIP	27292025	Unspecified
	hsa-mir-576-3p	MIMAT0004796	RBM27	54439	PAR-CLIP	23592263|21572407	Unspecified
	hsa-mir-576-3p	MIMAT0004796	SDK2	54549	HITS-CLIP	21572407	Unspecified
	hsa-mir-576-3p	MIMAT0004796	PQLC2	54896	HITS-CLIP	23313552	Unspecified
	hsa-mir-576-3p	MIMAT0004796	YTHDF1	54915	PAR-CLIP	23592263|23446348|21572407	Unspecified
	hsa-mir-576-3p	MIMAT0004796	RBM23	55147	PAR-CLIP	20371350|26701625	Unspecified
	hsa-mir-576-3p	MIMAT0004796	MAML3	55534	PAR-CLIP	21572407	Unspecified
	hsa-mir-576-3p	MIMAT0004796	TSR1	55720	PAR-CLIP	27292025	Unspecified
	hsa-mir-576-3p	MIMAT0004796	NAXD	55739	PAR-CLIP	21572407	Unspecified
	hsa-mir-576-3p	MIMAT0004796	LRIF1	55791	HITS-CLIP	23313552	Unspecified
	hsa-mir-576-3p	MIMAT0004796	STOX2	56977	PAR-CLIP	21572407|20371350	Unspecified
	hsa-mir-576-3p	MIMAT0004796	PHF12	57649	PAR-CLIP	26701625	Unspecified
	hsa-mir-576-3p	MIMAT0004796	AASDHPPT	60496	PAR-CLIP	21572407|20371350	Unspecified
	hsa-mir-576-3p	MIMAT0004796	TAF1D	79101	HITS-CLIP	23706177	Unspecified
	hsa-mir-576-3p	MIMAT0004796	ORAI2	80228	HITS-CLIP	23313552	Unspecified
	hsa-mir-576-3p	MIMAT0004796	ZFP91	80829	PAR-CLIP	26701625	Unspecified
	hsa-mir-576-3p	MIMAT0004796	ARID5B	84159	PAR-CLIP	23592263	Unspecified
	hsa-mir-576-3p	MIMAT0004796	CHCHD5	84269	HITS-CLIP	23824327	Unspecified
	hsa-mir-576-3p	MIMAT0004796	ZNF566	84924	PAR-CLIP	21572407	Unspecified
	hsa-mir-576-3p	MIMAT0004796	STON2	85439	HITS-CLIP	23824327	Unspecified
	hsa-mir-576-3p	MIMAT0004796	C12orf65	91574	HITS-CLIP	23313552	Unspecified
	hsa-mir-576-3p	MIMAT0004796	MYLK3	91807	HITS-CLIP	23313552	Unspecified
	hsa-mir-576-3p	MIMAT0004796	ZNF101	94039	PAR-CLIP	23592263	Unspecified
	hsa-mir-576-3p	MIMAT0004796	LRRC58	116064	PAR-CLIP	23446348|21572407|20371350	Unspecified
	hsa-mir-576-3p	MIMAT0004796	ZNF543	125919	PAR-CLIP	21572407|20371350|27292025	Unspecified
	hsa-mir-576-3p	MIMAT0004796	EMB	133418	PAR-CLIP	21572407	Unspecified
	hsa-mir-576-3p	MIMAT0004796	DYNLL2	140735	PAR-CLIP	23446348|20371350	Unspecified
	hsa-mir-576-3p	MIMAT0004796	SAMD8	142891	PAR-CLIP	22100165	Unspecified
	hsa-mir-576-3p	MIMAT0004796	SESN3	143686	PAR-CLIP	22100165	Unspecified
	hsa-mir-576-3p	MIMAT0004796	SLC2A14	144195	PAR-CLIP	23592263	Unspecified
	hsa-mir-576-3p	MIMAT0004796	RNF217	154214	PAR-CLIP	21572407	Unspecified
	hsa-mir-576-3p	MIMAT0004796	HIGD2A	192286	PAR-CLIP	26701625	Unspecified
	hsa-mir-576-3p	MIMAT0004796	FAM102B	284611	HITS-CLIP	23313552	Unspecified
	hsa-mir-576-3p	MIMAT0004796	C5orf51	285636	PAR-CLIP	23592263	Unspecified
	hsa-mir-576-3p	MIMAT0004796	LIN28B	389421	PAR-CLIP	21572407	Unspecified
	hsa-mir-576-3p	MIMAT0004796	FAM102A	399665	PAR-CLIP	26701625	Unspecified
	hsa-mir-576-3p	MIMAT0004796	PGAM4	441531	PAR-CLIP	23592263	Unspecified
	hsa-mir-576-3p	MIMAT0004796	DDTL	100037417	PAR-CLIP	22100165	Unspecified
	hsa-mir-576-3p	MIMAT0004796	OCLN	100506658	PAR-CLIP	21572407|20371350	Unspecified
	hsa-mir-1224-5p	MIMAT0005458	ACVRL1	94	PAR-CLIP	27292025	Unspecified
	hsa-mir-1224-5p	MIMAT0005458	ALDH1A3	220	HITS-CLIP	19536157	Unspecified
	hsa-mir-1224-5p	MIMAT0005458	ANXA11	311	PAR-CLIP	22100165	Unspecified
	hsa-mir-1224-5p	MIMAT0005458	APBB2	323	PAR-CLIP	22100165	Unspecified
	hsa-mir-1224-5p	MIMAT0005458	CACNA1B	774	HITS-CLIP	23824327|27418678	Unspecified
	hsa-mir-1224-5p	MIMAT0005458	CREB1	1385	Luciferase reporter assay	25648114	Unspecified
	hsa-mir-1224-5p	MIMAT0005458	DDX3X	1654	PAR-CLIP	23592263|22012620	Unspecified
	hsa-mir-1224-5p	MIMAT0005458	EIF1AX	1964	PAR-CLIP	21572407	Unspecified
	hsa-mir-1224-5p	MIMAT0005458	ELF3	1999	PAR-CLIP	26701625	Unspecified
	hsa-mir-1224-5p	MIMAT0005458	EMX1	2016	PAR-CLIP	22100165	Unspecified
	hsa-mir-1224-5p	MIMAT0005458	FANCA	2175	PAR-CLIP	22012620	Unspecified
	hsa-mir-1224-5p	MIMAT0005458	HLA-DRA	3122	PAR-CLIP	23592263	Unspecified
	hsa-mir-1224-5p	MIMAT0005458	HMGCS1	3157	HITS-CLIP	23824327	Unspecified
	hsa-mir-1224-5p	MIMAT0005458	IGFBP5	3488	PAR-CLIP	20371350	Unspecified
	hsa-mir-1224-5p	MIMAT0005458	IHH	3549	PAR-CLIP	22100165	Unspecified
	hsa-mir-1224-5p	MIMAT0005458	LMNB1	4001	PAR-CLIP	20371350	Unspecified
	hsa-mir-1224-5p	MIMAT0005458	NDUFA2	4695	PAR-CLIP	23592263	Unspecified
	hsa-mir-1224-5p	MIMAT0005458	PDE3A	5139	PAR-CLIP	22100165	Unspecified
	hsa-mir-1224-5p	MIMAT0005458	PLSCR1	5359	HITS-CLIP	27418678	Unspecified
	hsa-mir-1224-5p	MIMAT0005458	RPL23A	6147	PAR-CLIP	27292025	Unspecified
	hsa-mir-1224-5p	MIMAT0005458	SLIT1	6585	HITS-CLIP	28735896	Unspecified
	hsa-mir-1224-5p	MIMAT0005458	TNS1	7145	HITS-CLIP	19536157	Unspecified
	hsa-mir-1224-5p	MIMAT0005458	UBE2V1	7335	PAR-CLIP	23592263|21572407	Unspecified
	hsa-mir-1224-5p	MIMAT0005458	KDM6A	7403	PAR-CLIP	22100165	Unspecified
	hsa-mir-1224-5p	MIMAT0005458	ADAM12	8038	HITS-CLIP	27418678	Unspecified
	hsa-mir-1224-5p	MIMAT0005458	KMT2D	8085	PAR-CLIP	21572407|20371350	Unspecified
	hsa-mir-1224-5p	MIMAT0005458	HIST1H4C	8364	HITS-CLIP	27418678	Unspecified
	hsa-mir-1224-5p	MIMAT0005458	STC2	8614	PAR-CLIP	27292025	Unspecified
	hsa-mir-1224-5p	MIMAT0005458	VNN 1.00	8876	PAR-CLIP	22100165	Unspecified
	hsa-mir-1224-5p	MIMAT0005458	CLDN1	9076	HITS-CLIP	23824327	Unspecified
	hsa-mir-1224-5p	MIMAT0005458	NOLC1	9221	PAR-CLIP	23592263	Unspecified
	hsa-mir-1224-5p	MIMAT0005458	N4BP1	9683	PAR-CLIP	26701625	Unspecified
	hsa-mir-1224-5p	MIMAT0005458	SLC23A1	9963	PAR-CLIP	22291592	Unspecified
	hsa-mir-1224-5p	MIMAT0005458	HDAC5	10014	PAR-CLIP	26701625	Unspecified
	hsa-mir-1224-5p	MIMAT0005458	ABI2	10152	CLASH	23622248	Unspecified
	hsa-mir-1224-5p	MIMAT0005458	WASF2	10163	CLASH	23622248	Unspecified
	hsa-mir-1224-5p	MIMAT0005458	SCML2	10389	PAR-CLIP	20371350	Unspecified
	hsa-mir-1224-5p	MIMAT0005458	PGRMC2	10424	PAR-CLIP	22100165	Unspecified
	hsa-mir-1224-5p	MIMAT0005458	SYNCRIP	10492	PAR-CLIP	22100165	Unspecified
	hsa-mir-1224-5p	MIMAT0005458	ZNF275	10838	PAR-CLIP	23592263|21572407	Unspecified
	hsa-mir-1224-5p	MIMAT0005458	ZNF277	11179	HITS-CLIP	23824327	Unspecified
	hsa-mir-1224-5p	MIMAT0005458	XPOT	11260	PAR-CLIP	23592263	Unspecified
	hsa-mir-1224-5p	MIMAT0005458	ZNF507	22847	PAR-CLIP	23592263	Unspecified
	hsa-mir-1224-5p	MIMAT0005458	ADNP2	22850	HITS-CLIP	23313552	Unspecified
	hsa-mir-1224-5p	MIMAT0005458	NMNAT2	23057	HITS-CLIP	23824327	Unspecified
	hsa-mir-1224-5p	MIMAT0005458	ZCCHC14	23174	HITS-CLIP	19536157	Unspecified
	hsa-mir-1224-5p	MIMAT0005458	ZC3H4	23211	PAR-CLIP	26701625	Unspecified
	hsa-mir-1224-5p	MIMAT0005458	ESYT1	23344	PAR-CLIP	26701625	Unspecified
	hsa-mir-1224-5p	MIMAT0005458	RRP8	23378	PAR-CLIP	22100165|22291592	Unspecified
	hsa-mir-1224-5p	MIMAT0005458	RASD2	23551	PAR-CLIP	22100165	Unspecified
	hsa-mir-1224-5p	MIMAT0005458	TMEM50A	23585	PAR-CLIP	22100165	Unspecified
	hsa-mir-1224-5p	MIMAT0005458	NUP62	23636	CLASH	23622248	Unspecified
	hsa-mir-1224-5p	MIMAT0005458	CLIC4	25932	PAR-CLIP	22100165	Unspecified
	hsa-mir-1224-5p	MIMAT0005458	GAPVD1	26130	PAR-CLIP	27292025	Unspecified
	hsa-mir-1224-5p	MIMAT0005458	TOR1B	27348	PAR-CLIP	23592263	Unspecified
	hsa-mir-1224-5p	MIMAT0005458	C16orf72	29035	PAR-CLIP	23592263|24398324|21572407	Unspecified
	hsa-mir-1224-5p	MIMAT0005458	SOCS7	30837	HITS-CLIP	23824327	Unspecified
	hsa-mir-1224-5p	MIMAT0005458	CD207	50489	PAR-CLIP	23592263	Unspecified
	hsa-mir-1224-5p	MIMAT0005458	ZNF117	51351	PAR-CLIP	23446348	Unspecified
	hsa-mir-1224-5p	MIMAT0005458	ANKFY1	51479	PAR-CLIP	27292025	Unspecified
	hsa-mir-1224-5p	MIMAT0005458	TRMT10C	54931	HITS-CLIP	27418678	Unspecified
	hsa-mir-1224-5p	MIMAT0005458	C1orf109	54955	PAR-CLIP	22100165	Unspecified
	hsa-mir-1224-5p	MIMAT0005458	OXR1	55074	PAR-CLIP	23592263	Unspecified
	hsa-mir-1224-5p	MIMAT0005458	KLHL11	55175	PAR-CLIP	22100165	Unspecified
	hsa-mir-1224-5p	MIMAT0005458	LRRC20	55222	PAR-CLIP	23592263	Unspecified
	hsa-mir-1224-5p	MIMAT0005458	ELP2	55250	PAR-CLIP	22100165	Unspecified
	hsa-mir-1224-5p	MIMAT0005458	CAMK2N1	55450	PAR-CLIP	22100165	Unspecified
	hsa-mir-1224-5p	MIMAT0005458	FEM1C	56929	PAR-CLIP	22100165	Unspecified
	hsa-mir-1224-5p	MIMAT0005458	ZNF317	57693	PAR-CLIP	23592263	Unspecified
	hsa-mir-1224-5p	MIMAT0005458	RAB40C	57799	PAR-CLIP	23592263	Unspecified
	hsa-mir-1224-5p	MIMAT0005458	TRAPPC1	58485	CLASH	23622248	Unspecified
	hsa-mir-1224-5p	MIMAT0005458	EDA2R	60401	PAR-CLIP	22012620	Unspecified
	hsa-mir-1224-5p	MIMAT0005458	ZMAT3	64393	PAR-CLIP	22100165	Unspecified
	hsa-mir-1224-5p	MIMAT0005458	ZBTB10	65986	PAR-CLIP	21572407	Unspecified
	hsa-mir-1224-5p	MIMAT0005458	ZNF426	79088	PAR-CLIP	23592263	Unspecified
	hsa-mir-1224-5p	MIMAT0005458	SH3TC2	79628	PAR-CLIP	22100165	Unspecified
	hsa-mir-1224-5p	MIMAT0005458	SLC25A22	79751	PAR-CLIP	26701625	Unspecified
	hsa-mir-1224-5p	MIMAT0005458	ACSF2	80221	PAR-CLIP	23592263	Unspecified
	hsa-mir-1224-5p	MIMAT0005458	KLHL15	80311	PAR-CLIP	23446348	Unspecified
	hsa-mir-1224-5p	MIMAT0005458	PPP1R9B	84687	PAR-CLIP	26701625	Unspecified
	hsa-mir-1224-5p	MIMAT0005458	ZCCHC3	85364	PAR-CLIP	24398324|23446348|21572407|26701625	Unspecified
	hsa-mir-1224-5p	MIMAT0005458	IFFO2	126917	PAR-CLIP	26701625	Unspecified
	hsa-mir-1224-5p	MIMAT0005458	TRIM71	131405	PAR-CLIP	22012620	Unspecified
	hsa-mir-1224-5p	MIMAT0005458	TMEM30B	161291	PAR-CLIP	24398324	Unspecified
	hsa-mir-1224-5p	MIMAT0005458	TCEANC	170082	PAR-CLIP	22100165	Unspecified
	hsa-mir-1224-5p	MIMAT0005458	TXLNA	200081	PAR-CLIP	23592263|21572407	Unspecified
	hsa-mir-1224-5p	MIMAT0005458	ANKS6	203286	HITS-CLIP	23824327	Unspecified
	hsa-mir-1224-5p	MIMAT0005458	SLCO4C1	353189	PAR-CLIP	22100165	Unspecified
	hsa-mir-1224-5p	MIMAT0005458	TMEM189	387521	PAR-CLIP	23592263|21572407	Unspecified
	hsa-mir-1224-5p	MIMAT0005458	TMEM189-UBE2V1	387522	PAR-CLIP	23592263|21572407	Unspecified
	hsa-mir-1224-5p	MIMAT0005458	METTL12	751071	PAR-CLIP	22100165	Unspecified
	hsa-mir-1256	MIMAT0005907	ELF5	2001	HITS-CLIP	19536157	Unspecified
	hsa-mir-1256	MIMAT0005907	EMP1	2012	HITS-CLIP//PAR-CLIP	23446348|20371350|23706177	Unspecified
	hsa-mir-1256	MIMAT0005907	FFAR1	2864	PAR-CLIP	27292025	Unspecified
	hsa-mir-1256	MIMAT0005907	MKNK2	2872	PAR-CLIP	23592263|20371350	Unspecified
	hsa-mir-1256	MIMAT0005907	ICAM1	3383	Luciferase reporter assay	19949084	Unspecified
	hsa-mir-1256	MIMAT0005907	POU3F2	5454	HITS-CLIP	23824327	Unspecified
	hsa-mir-1256	MIMAT0005907	RPL41	6171	PAR-CLIP	27292025	Unspecified
	hsa-mir-1256	MIMAT0005907	RPS9	6203	HITS-CLIP	19536157	Unspecified
	hsa-mir-1256	MIMAT0005907	SALL1	6299	PAR-CLIP	22012620	Unspecified
	hsa-mir-1256	MIMAT0005907	SELE	6401	Luciferase reporter assay	19949084	Unspecified
	hsa-mir-1256	MIMAT0005907	SLC6A8	6535	HITS-CLIP	23313552	Unspecified
	hsa-mir-1256	MIMAT0005907	SMARCE1	6605	PAR-CLIP	21572407	Unspecified
	hsa-mir-1256	MIMAT0005907	STK4	6789	PAR-CLIP	26701625	Unspecified
	hsa-mir-1256	MIMAT0005907	WNT2B	7482	HITS-CLIP	27418678	Unspecified
	hsa-mir-1256	MIMAT0005907	USP5	8078	HITS-CLIP	23313552	Unspecified
	hsa-mir-1256	MIMAT0005907	OGT	8473	PAR-CLIP	20371350	Unspecified
	hsa-mir-1256	MIMAT0005907	GALNT4	8693	PAR-CLIP	20371350	Unspecified
	hsa-mir-1256	MIMAT0005907	ARHGEF7	8874	PAR-CLIP	20371350	Unspecified
	hsa-mir-1256	MIMAT0005907	WASL	8976	PAR-CLIP	23446348	Unspecified
	hsa-mir-1256	MIMAT0005907	AREL1	9870	PAR-CLIP	23708386	Unspecified
	hsa-mir-1256	MIMAT0005907	SCAMP2	10066	PAR-CLIP	21572407	Unspecified
	hsa-mir-1256	MIMAT0005907	RER1	11079	PAR-CLIP	23592263	Unspecified
	hsa-mir-1256	MIMAT0005907	SMG1	23049	PAR-CLIP	23592263|21572407|26701625	Unspecified
	hsa-mir-1256	MIMAT0005907	CHMP2B	25978	PAR-CLIP	21572407	Unspecified
	hsa-mir-1256	MIMAT0005907	CHD5	26038	HITS-CLIP	28735896	Unspecified
	hsa-mir-1256	MIMAT0005907	SENP3	26168	PAR-CLIP	23446348	Unspecified
	hsa-mir-1256	MIMAT0005907	LATS2	26524	PAR-CLIP	23592263|26701625|27292025	Unspecified
	hsa-mir-1256	MIMAT0005907	PABPC1	26986	PAR-CLIP	21572407|20371350|26701625	Unspecified
	hsa-mir-1256	MIMAT0005907	MBTPS2	51360	HITS-CLIP	19536157	Unspecified
	hsa-mir-1256	MIMAT0005907	ZNF581	51545	HITS-CLIP	23824327	Unspecified
	hsa-mir-1256	MIMAT0005907	OTUD4	54726	PAR-CLIP	20371350	Unspecified
	hsa-mir-1256	MIMAT0005907	TRIM68	55128	Luciferase reporter assay//qRT-PCR//Western blot	22805767	Unspecified
	hsa-mir-1256	MIMAT0005907	MKL2	57496	PAR-CLIP	20371350	Unspecified
	hsa-mir-1256	MIMAT0005907	PLEKHA2	59339	HITS-CLIP	23824327	Unspecified
	hsa-mir-1256	MIMAT0005907	ZNF747	65988	HITS-CLIP	23824327	Unspecified
	hsa-mir-1256	MIMAT0005907	KLHL15	80311	PAR-CLIP	21572407|20371350	Unspecified
	hsa-mir-1256	MIMAT0005907	LMNB2	84823	PAR-CLIP	26701625	Unspecified
	hsa-mir-1256	MIMAT0005907	ZIC5	85416	PAR-CLIP	20371350	Unspecified
	hsa-mir-1256	MIMAT0005907	CADPS2	93664	PAR-CLIP	27292025	Unspecified
	hsa-mir-1256	MIMAT0005907	EID2B	126272	HITS-CLIP	23824327	Unspecified
	hsa-mir-1256	MIMAT0005907	TRIM71	131405	PAR-CLIP	22012620	Unspecified
	hsa-mir-1256	MIMAT0005907	RASSF6	166824	HITS-CLIP	23824327	Unspecified
	hsa-mir-1256	MIMAT0005907	NAPEPLD	222236	PAR-CLIP	24398324|22012620	Unspecified
	hsa-mir-1256	MIMAT0005907	CNEP1R1	255919	HITS-CLIP	23313552	Unspecified
	hsa-mir-1256	MIMAT0005907	ARGFX	503582	PAR-CLIP	22012620|20371350|27292025	Unspecified
	hsa-mir-1256	MIMAT0005907	POC1B-GALNT4	100528030	PAR-CLIP	20371350	Unspecified
	hsa-mir-3167	MIMAT0015042	ATP5F1	515	HITS-CLIP	27418678	Unspecified
	hsa-mir-3167	MIMAT0015042	CALM2	805	PAR-CLIP	23592263	Unspecified
	hsa-mir-3167	MIMAT0015042	CAPZA1	829	PAR-CLIP	27292025	Unspecified
	hsa-mir-3167	MIMAT0015042	CLCN6	1185	PAR-CLIP	22100165|22291592	Unspecified
	hsa-mir-3167	MIMAT0015042	EMP2	2013	HITS-CLIP	23824327	Unspecified
	hsa-mir-3167	MIMAT0015042	EPB41L1	2036	PAR-CLIP	22012620	Unspecified
	hsa-mir-3167	MIMAT0015042	FOLR1	2348	HITS-CLIP	23313552	Unspecified
	hsa-mir-3167	MIMAT0015042	FOXA2	3170	PAR-CLIP	27292025	Unspecified
	hsa-mir-3167	MIMAT0015042	HSPD1	3329	HITS-CLIP	23824327	Unspecified
	hsa-mir-3167	MIMAT0015042	HTR7	3363	PAR-CLIP	22012620|21572407	Unspecified
	hsa-mir-3167	MIMAT0015042	IMPG1	3617	PAR-CLIP	20371350	Unspecified
	hsa-mir-3167	MIMAT0015042	MAOB	4129	PAR-CLIP	26701625	Unspecified
	hsa-mir-3167	MIMAT0015042	MAT2A	4144	HITS-CLIP//PAR-CLIP	24398324|23446348|22012620|21572407|20371350	Unspecified
	hsa-mir-3167	MIMAT0015042	DNAJB9	4189	PAR-CLIP	23592263|21572407	Unspecified
	hsa-mir-3167	MIMAT0015042	P2RX7	5027	PAR-CLIP	22012620	Unspecified
	hsa-mir-3167	MIMAT0015042	P2RY1	5028	PAR-CLIP	22012620	Unspecified
	hsa-mir-3167	MIMAT0015042	PER1	5187	HITS-CLIP//PAR-CLIP	23446348|22012620|20371350|23706177|27292025	Unspecified
	hsa-mir-3167	MIMAT0015042	PTPN14	5784	HITS-CLIP	27418678	Unspecified
	hsa-mir-3167	MIMAT0015042	RORA	6095	PAR-CLIP	22012620	Unspecified
	hsa-mir-3167	MIMAT0015042	RPS16	6217	PAR-CLIP	20371350	Unspecified
	hsa-mir-3167	MIMAT0015042	ATXN1	6310	PAR-CLIP	23446348|21572407	Unspecified
	hsa-mir-3167	MIMAT0015042	SSR2	6746	HITS-CLIP	23313552	Unspecified
	hsa-mir-3167	MIMAT0015042	AURKA	6790	PAR-CLIP	26701625	Unspecified
	hsa-mir-3167	MIMAT0015042	TAPBP	6892	PAR-CLIP	27292025	Unspecified
	hsa-mir-3167	MIMAT0015042	TPM4	7171	PAR-CLIP	23592263	Unspecified
	hsa-mir-3167	MIMAT0015042	ZNF131	7690	PAR-CLIP	23592263	Unspecified
	hsa-mir-3167	MIMAT0015042	SLC10A3	8273	PAR-CLIP	27292025	Unspecified
	hsa-mir-3167	MIMAT0015042	HIST1H3E	8353	PAR-CLIP	23446348	Unspecified
	hsa-mir-3167	MIMAT0015042	RGS5	8490	HITS-CLIP	23824327	Unspecified
	hsa-mir-3167	MIMAT0015042	AKR7A2	8574	PAR-CLIP	20371350	Unspecified
	hsa-mir-3167	MIMAT0015042	TIMELESS	8914	PAR-CLIP	23446348	Unspecified
	hsa-mir-3167	MIMAT0015042	ABCG2	9429	PAR-CLIP	22100165	Unspecified
	hsa-mir-3167	MIMAT0015042	TOMM20	9804	PAR-CLIP	23592263	Unspecified
	hsa-mir-3167	MIMAT0015042	WASF2	10163	HITS-CLIP	23824327	Unspecified
	hsa-mir-3167	MIMAT0015042	ZNF256	10172	PAR-CLIP	20371350	Unspecified
	hsa-mir-3167	MIMAT0015042	NDRG1	10397	PAR-CLIP	22100165	Unspecified
	hsa-mir-3167	MIMAT0015042	PRDX3	10935	HITS-CLIP//PAR-CLIP	23446348|21572407|20371350	Unspecified
	hsa-mir-3167	MIMAT0015042	CBX1	10951	PAR-CLIP	21572407	Unspecified
	hsa-mir-3167	MIMAT0015042	ZNF277	11179	HITS-CLIP	27418678	Unspecified
	hsa-mir-3167	MIMAT0015042	IKZF2	22807	HITS-CLIP	23824327	Unspecified
	hsa-mir-3167	MIMAT0015042	ZNF507	22847	PAR-CLIP	23592263	Unspecified
	hsa-mir-3167	MIMAT0015042	TTLL12	23170	PAR-CLIP	20371350	Unspecified
	hsa-mir-3167	MIMAT0015042	MESD	23184	PAR-CLIP	21572407|20371350	Unspecified
	hsa-mir-3167	MIMAT0015042	KIAA0895	23366	PAR-CLIP	20371350	Unspecified
	hsa-mir-3167	MIMAT0015042	PYGO1	26108	HITS-CLIP	19536157	Unspecified
	hsa-mir-3167	MIMAT0015042	VPS4A	27183	PAR-CLIP	22012620	Unspecified
	hsa-mir-3167	MIMAT0015042	TOR1B	27348	PAR-CLIP	23446348	Unspecified
	hsa-mir-3167	MIMAT0015042	TMX2	51075	PAR-CLIP	26701625	Unspecified
	hsa-mir-3167	MIMAT0015042	C1RL	51279	PAR-CLIP	26701625	Unspecified
	hsa-mir-3167	MIMAT0015042	PGPEP1	54858	HITS-CLIP	23313552	Unspecified
	hsa-mir-3167	MIMAT0015042	RPP25	54913	HITS-CLIP	23313552	Unspecified
	hsa-mir-3167	MIMAT0015042	RFWD3	55159	HITS-CLIP	23313552	Unspecified
	hsa-mir-3167	MIMAT0015042	TXLNG	55787	PAR-CLIP	22012620	Unspecified
	hsa-mir-3167	MIMAT0015042	ALG1	56052	PAR-CLIP	23446348	Unspecified
	hsa-mir-3167	MIMAT0015042	C8orf4	56892	PAR-CLIP	23592263	Unspecified
	hsa-mir-3167	MIMAT0015042	TAOK1	57551	HITS-CLIP//PAR-CLIP	23592263|24398324|23446348|22012620|21572407|20371350|23313552|26701625|27292025|27418678	Unspecified
	hsa-mir-3167	MIMAT0015042	ANO8	57719	HITS-CLIP	27418678	Unspecified
	hsa-mir-3167	MIMAT0015042	PLEKHG2	64857	PAR-CLIP	22012620	Unspecified
	hsa-mir-3167	MIMAT0015042	METTL16	79066	HITS-CLIP	23824327	Unspecified
	hsa-mir-3167	MIMAT0015042	CTC1	80169	HITS-CLIP//PAR-CLIP	24398324|23446348|22012620|21572407|20371350|23706177|27292025	Unspecified
	hsa-mir-3167	MIMAT0015042	RBM4B	83759	PAR-CLIP	23446348	Unspecified
	hsa-mir-3167	MIMAT0015042	USP48	84196	HITS-CLIP//PAR-CLIP	21572407	Unspecified
	hsa-mir-3167	MIMAT0015042	SRRM4	84530	HITS-CLIP	23824327	Unspecified
	hsa-mir-3167	MIMAT0015042	ZNF502	91392	HITS-CLIP	27418678	Unspecified
	hsa-mir-3167	MIMAT0015042	AGAP1	116987	PAR-CLIP	26701625	Unspecified
	hsa-mir-3167	MIMAT0015042	BRI3BP	140707	HITS-CLIP//PAR-CLIP	22012620|23824327	Unspecified
	hsa-mir-3167	MIMAT0015042	PPM1K	152926	HITS-CLIP	27418678	Unspecified
	hsa-mir-3167	MIMAT0015042	FUT11	170384	HITS-CLIP	23824327	Unspecified
	hsa-mir-3167	MIMAT0015042	ZNF707	286075	HITS-CLIP	23313552	Unspecified
	hsa-mir-3167	MIMAT0015042	S100A7A	338324	HITS-CLIP	23824327	Unspecified
	hsa-mir-3167	MIMAT0015042	RBMXL1	494115	HITS-CLIP	23824327	Unspecified
	hsa-mir-3167	MIMAT0015042	ARGFX	503582	HITS-CLIP	27418678	Unspecified
	hsa-mir-3167	MIMAT0015042	C8orf58	541565	PAR-CLIP	23592263	Unspecified
	hsa-mir-3176	MIMAT0015053	ACTB	60	CLASH	23622248	Unspecified
	hsa-mir-3176	MIMAT0015053	DBT	1629	HITS-CLIP	23824327	Unspecified
	hsa-mir-3176	MIMAT0015053	ESR2	2100	PAR-CLIP	23446348	Unspecified
	hsa-mir-3176	MIMAT0015053	FRK	2444	PAR-CLIP	22012620	Unspecified
	hsa-mir-3176	MIMAT0015053	FUT1	2523	HITS-CLIP	23824327	Unspecified
	hsa-mir-3176	MIMAT0015053	FUT2	2524	HITS-CLIP	23824327	Unspecified
	hsa-mir-3176	MIMAT0015053	GABPB1	2553	HITS-CLIP	23313552	Unspecified
	hsa-mir-3176	MIMAT0015053	HAS2	3037	HITS-CLIP	23313552	Unspecified
	hsa-mir-3176	MIMAT0015053	HMGCS1	3157	CLASH	23622248	Unspecified
	hsa-mir-3176	MIMAT0015053	IDE	3416	HITS-CLIP	23824327	Unspecified
	hsa-mir-3176	MIMAT0015053	IFNAR1	3454	PAR-CLIP	23446348|21572407|20371350	Unspecified
	hsa-mir-3176	MIMAT0015053	IGFBP5	3488	PAR-CLIP	20371350	Unspecified
	hsa-mir-3176	MIMAT0015053	ITGA1	3672	HITS-CLIP	23824327	Unspecified
	hsa-mir-3176	MIMAT0015053	KCNC4	3749	PAR-CLIP	26701625	Unspecified
	hsa-mir-3176	MIMAT0015053	LIPC	3990	HITS-CLIP	23824327	Unspecified
	hsa-mir-3176	MIMAT0015053	NME2	4831	CLASH	23622248	Unspecified
	hsa-mir-3176	MIMAT0015053	ROR1	4919	HITS-CLIP	23824327|28735896	Unspecified
	hsa-mir-3176	MIMAT0015053	P2RX3	5024	PAR-CLIP	20371350	Unspecified
	hsa-mir-3176	MIMAT0015053	PKM	5315	PAR-CLIP	26701625	Unspecified
	hsa-mir-3176	MIMAT0015053	PTPA	5524	PAR-CLIP	26701625	Unspecified
	hsa-mir-3176	MIMAT0015053	RPS10	6204	CLASH	23622248	Unspecified
	hsa-mir-3176	MIMAT0015053	SCO1	6341	HITS-CLIP	23824327	Unspecified
	hsa-mir-3176	MIMAT0015053	SFTPB	6439	PAR-CLIP	23446348	Unspecified
	hsa-mir-3176	MIMAT0015053	SLC1A2	6506	HITS-CLIP	23824327|23313552	Unspecified
	hsa-mir-3176	MIMAT0015053	CAPN15	6650	PAR-CLIP	23592263	Unspecified
	hsa-mir-3176	MIMAT0015053	SP4	6671	PAR-CLIP	23446348|21572407|20371350	Unspecified
	hsa-mir-3176	MIMAT0015053	HIST1H4G	8369	PAR-CLIP	23708386|22291592	Unspecified
	hsa-mir-3176	MIMAT0015053	SLC25A11	8402	HITS-CLIP	23824327	Unspecified
	hsa-mir-3176	MIMAT0015053	TAGLN2	8407	CLASH	23622248	Unspecified
	hsa-mir-3176	MIMAT0015053	STC2	8614	PAR-CLIP	27292025	Unspecified
	hsa-mir-3176	MIMAT0015053	HIST1H2BJ	8970	CLASH//HITS-CLIP	23622248|23313552	Unspecified
	hsa-mir-3176	MIMAT0015053	LIMD1	8994	HITS-CLIP	23313552	Unspecified
	hsa-mir-3176	MIMAT0015053	KCNK6	9424	HITS-CLIP	23313552	Unspecified
	hsa-mir-3176	MIMAT0015053	TTC37	9652	HITS-CLIP	23824327	Unspecified
	hsa-mir-3176	MIMAT0015053	UTP14C	9724	CLASH	23622248	Unspecified
	hsa-mir-3176	MIMAT0015053	CEP104	9731	HITS-CLIP	23824327	Unspecified
	hsa-mir-3176	MIMAT0015053	SLC25A15	10166	PAR-CLIP	23446348	Unspecified
	hsa-mir-3176	MIMAT0015053	COQ7	10229	HITS-CLIP	23824327	Unspecified
	hsa-mir-3176	MIMAT0015053	TIMM17B	10245	CLASH	23622248	Unspecified
	hsa-mir-3176	MIMAT0015053	IFITM3	10410	PAR-CLIP	27292025	Unspecified
	hsa-mir-3176	MIMAT0015053	TOMM40	10452	HITS-CLIP	23824327	Unspecified
	hsa-mir-3176	MIMAT0015053	CELF1	10658	PAR-CLIP	22012620|21572407	Unspecified
	hsa-mir-3176	MIMAT0015053	GMEB1	10691	HITS-CLIP	23824327	Unspecified
	hsa-mir-3176	MIMAT0015053	ZNF274	10782	HITS-CLIP	23824327|27418678	Unspecified
	hsa-mir-3176	MIMAT0015053	FICD	11153	PAR-CLIP	21572407	Unspecified
	hsa-mir-3176	MIMAT0015053	NUDT3	11165	HITS-CLIP	23824327	Unspecified
	hsa-mir-3176	MIMAT0015053	NT5C2	22978	PAR-CLIP	23446348	Unspecified
	hsa-mir-3176	MIMAT0015053	USP22	23326	PAR-CLIP	26701625	Unspecified
	hsa-mir-3176	MIMAT0015053	HAUS5	23354	HITS-CLIP	23313552	Unspecified
	hsa-mir-3176	MIMAT0015053	MAU2	23383	HITS-CLIP	23313552	Unspecified
	hsa-mir-3176	MIMAT0015053	SF3B3	23450	HITS-CLIP	23313552	Unspecified
	hsa-mir-3176	MIMAT0015053	CARHSP1	23589	HITS-CLIP	23824327	Unspecified
	hsa-mir-3176	MIMAT0015053	DSTYK	25778	HITS-CLIP//PAR-CLIP	23446348|23824327	Unspecified
	hsa-mir-3176	MIMAT0015053	BLOC1S6	26258	CLASH	23622248	Unspecified
	hsa-mir-3176	MIMAT0015053	NPHP3	27031	HITS-CLIP	23824327	Unspecified
	hsa-mir-3176	MIMAT0015053	LSM 3.00	27258	HITS-CLIP//PAR-CLIP	23446348|23824327	Unspecified
	hsa-mir-3176	MIMAT0015053	RAB30	27314	HITS-CLIP	23313552	Unspecified
	hsa-mir-3176	MIMAT0015053	C11orf54	28970	HITS-CLIP	19536157	Unspecified
	hsa-mir-3176	MIMAT0015053	TNPO2	30000	PAR-CLIP	22291592	Unspecified
	hsa-mir-3176	MIMAT0015053	ST8SIA3	51046	PAR-CLIP	27292025	Unspecified
	hsa-mir-3176	MIMAT0015053	ANAPC7	51434	HITS-CLIP	23824327	Unspecified
	hsa-mir-3176	MIMAT0015053	LGSN	51557	HITS-CLIP	23313552	Unspecified
	hsa-mir-3176	MIMAT0015053	GDE1	51573	HITS-CLIP	23824327	Unspecified
	hsa-mir-3176	MIMAT0015053	PPIL1	51645	CLASH	23622248	Unspecified
	hsa-mir-3176	MIMAT0015053	CYCS	54205	HITS-CLIP	19536157	Unspecified
	hsa-mir-3176	MIMAT0015053	PRR13	54458	HITS-CLIP	23824327	Unspecified
	hsa-mir-3176	MIMAT0015053	INO80D	54891	PAR-CLIP	22291592	Unspecified
	hsa-mir-3176	MIMAT0015053	CHTF8	54921	PAR-CLIP	23592263	Unspecified
	hsa-mir-3176	MIMAT0015053	SLC35F6	54978	PAR-CLIP	23446348	Unspecified
	hsa-mir-3176	MIMAT0015053	SLC35E3	55508	HITS-CLIP	23824327	Unspecified
	hsa-mir-3176	MIMAT0015053	FEM1A	55527	HITS-CLIP//PAR-CLIP	19536157|26701625	Unspecified
	hsa-mir-3176	MIMAT0015053	SVOP	55530	HITS-CLIP	19536157	Unspecified
	hsa-mir-3176	MIMAT0015053	PPAN	56342	CLASH	23622248	Unspecified
	hsa-mir-3176	MIMAT0015053	STARD7	56910	CLASH	23622248	Unspecified
	hsa-mir-3176	MIMAT0015053	CABP4	57010	HITS-CLIP	19536157	Unspecified
	hsa-mir-3176	MIMAT0015053	CYP20A1	57404	PAR-CLIP	23446348	Unspecified
	hsa-mir-3176	MIMAT0015053	GPAM	57678	PAR-CLIP	22291592	Unspecified
	hsa-mir-3176	MIMAT0015053	NPFFR1	64106	PAR-CLIP	23446348	Unspecified
	hsa-mir-3176	MIMAT0015053	IRF2BPL	64207	PAR-CLIP	26701625	Unspecified
	hsa-mir-3176	MIMAT0015053	NKAP	79576	PAR-CLIP	23446348	Unspecified
	hsa-mir-3176	MIMAT0015053	ZC2HC1C	79696	HITS-CLIP	23824327	Unspecified
	hsa-mir-3176	MIMAT0015053	OPA3	80207	HITS-CLIP	23824327	Unspecified
	hsa-mir-3176	MIMAT0015053	ORAI2	80228	HITS-CLIP	23824327	Unspecified
	hsa-mir-3176	MIMAT0015053	MED28	80306	HITS-CLIP	23824327	Unspecified
	hsa-mir-3176	MIMAT0015053	QRFPR	84109	PAR-CLIP	23446348	Unspecified
	hsa-mir-3176	MIMAT0015053	RAB11FIP4	84440	PAR-CLIP	23446348	Unspecified
	hsa-mir-3176	MIMAT0015053	CEP89	84902	PAR-CLIP	23446348	Unspecified
	hsa-mir-3176	MIMAT0015053	SERAC1	84947	PAR-CLIP	23592263	Unspecified
	hsa-mir-3176	MIMAT0015053	SLC38A5	92745	HITS-CLIP	23824327|21572407	Unspecified
	hsa-mir-3176	MIMAT0015053	FBXO44	93611	HITS-CLIP	23824327	Unspecified
	hsa-mir-3176	MIMAT0015053	ZNF689	115509	CLASH	23622248	Unspecified
	hsa-mir-3176	MIMAT0015053	FAM46B	115572	HITS-CLIP	23824327	Unspecified
	hsa-mir-3176	MIMAT0015053	PHF13	148479	PAR-CLIP	23592263|21572407|20371350	Unspecified
	hsa-mir-3176	MIMAT0015053	SMIM14	201895	PAR-CLIP	23446348	Unspecified
	hsa-mir-3176	MIMAT0015053	TMEM184A	202915	HITS-CLIP	19536157	Unspecified
	hsa-mir-3176	MIMAT0015053	TWISTNB	221830	CLASH	23622248	Unspecified
	hsa-mir-3176	MIMAT0015053	PGM2L1	283209	HITS-CLIP	23313552	Unspecified
	hsa-mir-3176	MIMAT0015053	NEK8	284086	HITS-CLIP	23824327	Unspecified
	hsa-mir-3176	MIMAT0015053	SLC25A34	284723	HITS-CLIP	23313552	Unspecified
	hsa-mir-3176	MIMAT0015053	SFT2D2	375035	PAR-CLIP	22012620	Unspecified
	hsa-mir-3176	MIMAT0015053	FAM221B	392307	HITS-CLIP	23824327	Unspecified
	hsa-mir-3176	MIMAT0015053	KIAA0754	643314	HITS-CLIP	23824327	Unspecified
	hsa-mir-3176	MIMAT0015053	SDHAF1	644096	PAR-CLIP	23446348	Unspecified
	hsa-mir-3176	MIMAT0015053	LINC00598	646982	HITS-CLIP	19536157	Unspecified
	hsa-mir-3176	MIMAT0015053	ZNF878	729747	HITS-CLIP	23313552	Unspecified
	hsa-mir-3176	MIMAT0015053	ZNF865	100507290	HITS-CLIP//PAR-CLIP	23446348|21572407|20371350|23706177|27292025	Unspecified
