# Supplementary material for: miRNome and Functional Network Analysis of PGRMC1 Regulated miRNA Target Genes Identify Pathways and Biological Functions Associated With Triple Negative Breast Cancer
Source: Front Oncol. 2021 Jul 19;11:710337. doi: 10.3389/fonc.2021.710337 (PMC8327780; doi:10.3389/fonc.2021.710337)
Supplement: Supplementary file 8 [file Table_7.xlsx]

## Sheet: Sheet1
	Pathway	Total	Expected	Hits	Pval
	p53 signaling pathway	68	5.04	19	2.41e-07
	Cell cycle	124	9.19	21	0.000252
	Melanoma	68	5.04	13	0.00121
	Viral myocarditis	26	1.93	7	0.00222
	Glioma	65	4.82	12	0.00253
	Neurotrophin signaling pathway	123	9.12	18	0.0038
	Pathways in cancer	310	23	36	0.00397
	Adherens junction	70	5.19	12	0.00479
	Colorectal cancer	49	3.63	9	0.00883
	Insulin signaling pathway	137	10.2	18	0.0117
	Pancreatic cancer	69	5.12	11	0.0117
	Renal cell carcinoma	60	4.45	10	0.0118
	Oocyte meiosis	108	8.01	15	0.0127
	mTOR signaling pathway	45	3.34	8	0.0161
	Chronic myeloid leukemia	73	5.41	11	0.0176
	Bacterial invasion of epithelial cells	56	4.15	9	0.0206
	HTLV-I infection	199	14.8	23	0.0207
	Prostate cancer	87	6.45	12	0.0257
	RNA degradation	60	4.45	9	0.0311
	Small cell lung cancer	80	5.93	11	0.0326
	Endocytosis	101	7.49	13	0.0345
	Non-small cell lung cancer	52	3.86	8	0.0358
	Malaria	11	0.816	3	0.0426
	Rheumatoid arthritis	19	1.41	4	0.0473
	Thyroid cancer	28	2.08	5	0.052
	Glycosphingolipid biosynthesis - globo series	12	0.89	3	0.0538
	Cardiac muscle contraction	12	0.89	3	0.0538
	Dorso-ventral axis formation	12	0.89	3	0.0538
	Bladder cancer	29	2.15	5	0.0592
	Pyrimidine metabolism	101	7.49	12	0.0686
	Measles	102	7.56	12	0.0728
	Circadian rhythm - mammal	22	1.63	4	0.0751
	Regulation of actin cytoskeleton	182	13.5	19	0.079
	TGF-beta signaling pathway	84	6.23	10	0.0904
	Maturity onset diabetes of the young	24	1.78	4	0.0973
	Osteoclast differentiation	119	8.82	13	0.101
	Phosphatidylinositol signaling system	75	5.56	9	0.101
	Endometrial cancer	44	3.26	6	0.104
	Hypertrophic cardiomyopathy (HCM)	25	1.85	4	0.109
	Jak-STAT signaling pathway	99	7.34	11	0.114
	Hedgehog signaling pathway	56	4.15	7	0.118
	Sphingolipid metabolism	46	3.41	6	0.122
	Glycosphingolipid biosynthesis - lacto and neolacto series	26	1.93	4	0.122
	Progesterone-mediated oocyte maturation	80	5.93	9	0.136
	RNA transport	126	9.34	13	0.139
	Biotin metabolism	2	0.148	1	0.143
	Lipoic acid metabolism	2	0.148	1	0.143
	Carbohydrate digestion and absorption	18	1.33	3	0.144
	Phototransduction	28	2.08	4	0.149
	Purine metabolism	163	12.1	16	0.15
	mRNA surveillance pathway	82	6.08	9	0.151
	Protein processing in endoplasmic reticulum	129	9.56	13	0.158
	Fanconi anemia pathway	39	2.89	5	0.159
	Wnt signaling pathway	144	10.7	14	0.179
	Fc gamma R-mediated phagocytosis	97	7.19	10	0.18
	Glycolysis / Gluconeogenesis	65	4.82	7	0.204
	N-Glycan biosynthesis	43	3.19	5	0.211
	Dilated cardiomyopathy	78	5.78	8	0.219
	Focal adhesion	200	14.8	18	0.226
	Gastric acid secretion	56	4.15	6	0.233
	MAPK signaling pathway	265	19.6	23	0.241
	Cysteine and methionine metabolism	34	2.52	4	0.242
	Toxoplasmosis	93	6.9	9	0.25
	Tight junction	118	8.75	11	0.257
	Notch signaling pathway	47	3.48	5	0.267
	Shigellosis	47	3.48	5	0.267
	Basal cell carcinoma	47	3.48	5	0.267
	Influenza A	107	7.93	10	0.268
	Apoptosis	83	6.15	8	0.272
	Type II diabetes mellitus	48	3.56	5	0.282
	African trypanosomiasis	25	1.85	3	0.282
	RIG-I-like receptor signaling pathway	49	3.63	5	0.297
	Nicotinate and nicotinamide metabolism	26	1.93	3	0.303
	Pantothenate and CoA biosynthesis	15	1.11	2	0.307
	ErbB signaling pathway	87	6.45	8	0.316
	Hepatitis C	100	7.41	9	0.322
	Pentose phosphate pathway	27	2	3	0.324
	Neuroactive ligand-receptor interaction	27	2	3	0.324
	Amyotrophic lateral sclerosis (ALS)	39	2.89	4	0.327
	Calcium signaling pathway	177	13.1	15	0.332
	Glycerolipid metabolism	52	3.86	5	0.342
	Huntington's disease	28	2.08	3	0.345
	Herpes simplex infection	103	7.64	9	0.354
	Epstein-Barr virus infection	91	6.75	8	0.362
	Phenylalanine metabolism	17	1.26	2	0.363
	Glycosylphosphatidylinositol(GPI)-anchor biosynthesis	17	1.26	2	0.363
	Mucin type O-Glycan biosynthesis	30	2.22	3	0.386
	One carbon pool by folate	19	1.41	2	0.417
	Vibrio cholerae infection	19	1.41	2	0.417
	Acute myeloid leukemia	57	4.23	5	0.417
	Vascular smooth muscle contraction	109	8.08	9	0.419
	Toll-like receptor signaling pathway	97	7.19	8	0.431
	Inositol phosphate metabolism	58	4.3	5	0.432
	Dopaminergic synapse	124	9.19	10	0.439
	Mineral absorption	8	0.593	1	0.46
	Aldosterone-regulated sodium reabsorption	34	2.52	3	0.467
	Antigen processing and presentation	61	4.52	5	0.477
	Melanogenesis	101	7.49	8	0.477
	Pathogenic Escherichia coli infection	35	2.6	3	0.487
	Vasopressin-regulated water reabsorption	22	1.63	2	0.493
