# Supplementary material for: miRNome and Functional Network Analysis of PGRMC1 Regulated miRNA Target Genes Identify Pathways and Biological Functions Associated With Triple Negative Breast Cancer
Source: Front Oncol. 2021 Jul 19;11:710337. doi: 10.3389/fonc.2021.710337 (PMC8327780; doi:10.3389/fonc.2021.710337)
Supplement: Supplementary file 9 [file Table_8.xlsx]

## Sheet: Sheet1
	Pathway	Total	Expected	Hits	Pval	stringsAsFactor
	Alcoholism	166	16.7	66	3.41e-25	FALSE
	Pathways in cancer	310	31.1	75	4.5e-14	FALSE
	Cell cycle	124	12.5	39	2.14e-11	FALSE
	Colorectal cancer	49	4.92	23	3.2e-11	FALSE
	Prostate cancer	87	8.74	31	7.56e-11	FALSE
	p53 signaling pathway	68	6.83	26	4.51e-10	FALSE
	Apoptosis	83	8.34	29	5.43e-10	FALSE
	Pancreatic cancer	69	6.93	26	6.57e-10	FALSE
	Bladder cancer	29	2.91	16	1.65e-09	FALSE
	Chronic myeloid leukemia	73	7.33	26	2.72e-09	FALSE
	Glioma	65	6.53	24	4.91e-09	FALSE
	HTLV-I infection	199	20	44	2.21e-07	FALSE
	Toxoplasmosis	93	9.34	26	7.25e-07	FALSE
	Thyroid cancer	28	2.81	13	8.18e-07	FALSE
	Non-small cell lung cancer	52	5.22	18	1.3e-06	FALSE
	Small cell lung cancer	80	8.03	23	1.88e-06	FALSE
	Endometrial cancer	44	4.42	16	2.42e-06	FALSE
	NOD-like receptor signaling pathway	49	4.92	17	2.49e-06	FALSE
	Adherens junction	70	7.03	21	2.49e-06	FALSE
	Melanoma	68	6.83	20	6.07e-06	FALSE
	Acute myeloid leukemia	57	5.72	17	2.49e-05	FALSE
	ErbB signaling pathway	87	8.74	22	3.02e-05	FALSE
	Huntington's disease	28	2.81	11	4.09e-05	FALSE
	Neurotrophin signaling pathway	123	12.4	27	6.03e-05	FALSE
	Amyotrophic lateral sclerosis (ALS)	39	3.92	13	6.27e-05	FALSE
	T cell receptor signaling pathway	98	9.84	23	7.15e-05	FALSE
	Legionellosis	40	4.02	13	8.45e-05	FALSE
	Osteoclast differentiation	119	12	26	8.97e-05	FALSE
	Toll-like receptor signaling pathway	97	9.74	22	0.000176	FALSE
	Epstein-Barr virus infection	91	9.14	21	0.00019	FALSE
	MAPK signaling pathway	265	26.6	45	0.000224	FALSE
	Influenza A	107	10.7	23	0.000293	FALSE
	Herpes simplex infection	103	10.3	22	0.000435	FALSE
	Shigellosis	47	4.72	13	0.000511	FALSE
	Viral myocarditis	26	2.61	9	0.00063	FALSE
	Tuberculosis	174	17.5	31	0.000956	FALSE
	Synaptic vesicle cycle	18	1.81	7	0.00117	FALSE
	Focal adhesion	200	20.1	34	0.0013	FALSE
	B cell receptor signaling pathway	75	7.53	16	0.00261	FALSE
	RIG-I-like receptor signaling pathway	49	4.92	12	0.00264	FALSE
	Chagas disease (American trypanosomiasis)	89	8.94	18	0.00271	FALSE
	Dorso-ventral axis formation	12	1.21	5	0.00435	FALSE
	Hepatitis C	100	10	19	0.00436	FALSE
	Melanogenesis	101	10.1	19	0.00489	FALSE
	Progesterone-mediated oocyte maturation	80	8.03	16	0.00513	FALSE
	Measles	102	10.2	19	0.00546	FALSE
	Fc epsilon RI signaling pathway	75	7.53	15	0.00664	FALSE
	VEGF signaling pathway	76	7.63	15	0.00753	FALSE
	Alzheimer's disease	49	4.92	11	0.00793	FALSE
	Bacterial invasion of epithelial cells	56	5.62	12	0.00834	FALSE
	Salmonella infection	72	7.23	14	0.011	FALSE
	Regulation of actin cytoskeleton	182	18.3	28	0.0135	FALSE
	Renal cell carcinoma	60	6.03	12	0.0145	FALSE
	Prion diseases	21	2.11	6	0.0145	FALSE
	Wnt signaling pathway	144	14.5	23	0.0158	FALSE
	Malaria	11	1.1	4	0.0187	FALSE
	Adipocytokine signaling pathway	63	6.33	12	0.0209	FALSE
	Jak-STAT signaling pathway	99	9.94	16	0.0364	FALSE
	Oocyte meiosis	108	10.8	17	0.0396	FALSE
	Notch signaling pathway	47	4.72	9	0.0413	FALSE
	Pyrimidine metabolism	101	10.1	16	0.0428	FALSE
	Endocytosis	101	10.1	16	0.0428	FALSE
	Axon guidance	118	11.9	18	0.0457	FALSE
	GnRH signaling pathway	94	9.44	15	0.0462	FALSE
	Insulin signaling pathway	137	13.8	20	0.0542	FALSE
	Autoimmune thyroid disease	10	1	3	0.0707	FALSE
	Pertussis	52	5.22	9	0.0716	FALSE
	TGF-beta signaling pathway	84	8.44	13	0.0742	FALSE
	Basal cell carcinoma	47	4.72	8	0.0935	FALSE
	Natural killer cell mediated cytotoxicity	138	13.9	19	0.0948	FALSE
	Steroid biosynthesis	18	1.81	4	0.099	FALSE
	Parkinson's disease	18	1.81	4	0.099	FALSE
	Type II diabetes mellitus	48	4.82	8	0.103	FALSE
	Amphetamine addiction	64	6.43	10	0.103	FALSE
	Arrhythmogenic right ventricular cardiomyopathy (ARVC)	12	1.21	3	0.112	FALSE
	Nicotinate and nicotinamide metabolism	26	2.61	5	0.113	FALSE
	Glycosaminoglycan degradation	19	1.91	4	0.116	FALSE
	RNA transport	126	12.7	17	0.126	FALSE
	Leishmaniasis	51	5.12	8	0.134	FALSE
	Cytokine-cytokine receptor interaction	253	25.4	31	0.138	FALSE
	Asthma	7	0.703	2	0.151	FALSE
	Intestinal immune network for IgA production	29	2.91	5	0.16	FALSE
	Epithelial cell signaling in Helicobacter pylori infection	37	3.72	6	0.161	FALSE
	Fc gamma R-mediated phagocytosis	97	9.74	13	0.171	FALSE
	Vasopressin-regulated water reabsorption	22	2.21	4	0.173	FALSE
	Gap junction	89	8.94	12	0.178	FALSE
	Sulfur relay system	8	0.803	2	0.188	FALSE
	Lysosome	8	0.803	2	0.188	FALSE
	Biotin metabolism	2	0.201	1	0.191	FALSE
	Hypertrophic cardiomyopathy (HCM)	25	2.51	4	0.238	FALSE
	Cysteine and methionine metabolism	34	3.41	5	0.252	FALSE
	Long-term potentiation	70	7.03	9	0.267	FALSE
	Carbohydrate digestion and absorption	18	1.81	3	0.268	FALSE
	Amino sugar and nucleotide sugar metabolism	45	4.52	6	0.295	FALSE
	mTOR signaling pathway	45	4.52	6	0.295	FALSE
	Transcriptional misregulation in cancer	19	1.91	3	0.297	FALSE
	Rheumatoid arthritis	19	1.91	3	0.297	FALSE
	Protein processing in endoplasmic reticulum	129	13	15	0.313	FALSE
	Allograft rejection	29	2.91	4	0.332	FALSE
	Lysine degradation	47	4.72	6	0.332	FALSE
