# Supplementary material for: miRNome and Functional Network Analysis of PGRMC1 Regulated miRNA Target Genes Identify Pathways and Biological Functions Associated With Triple Negative Breast Cancer
Source: Front Oncol. 2021 Jul 19;11:710337. doi: 10.3389/fonc.2021.710337 (PMC8327780; doi:10.3389/fonc.2021.710337)
Supplement: Supplementary file 10 [file Table_9.xlsx]

## Sheet: Sheet1
	ID	Accession	Target	TargetID	Experiment	Literature	Tissue
	hsa-mir-617	MIMAT0003286	BRS3	680	HITS-CLIP	23824327	Unspecified
	hsa-mir-617	MIMAT0003286	EIF1AX	1964	PAR-CLIP	23446348|20371350	Unspecified
	hsa-mir-617	MIMAT0003286	EXTL3	2137	PAR-CLIP	23446348|22012620	Unspecified
	hsa-mir-617	MIMAT0003286	GRIK3	2899	HITS-CLIP	19536157	Unspecified
	hsa-mir-617	MIMAT0003286	IFRD1	3475	HITS-CLIP	19536157	Unspecified
	hsa-mir-617	MIMAT0003286	IMPG1	3617	HITS-CLIP	19536157	Unspecified
	hsa-mir-617	MIMAT0003286	KCNJ10	3766	HITS-CLIP	19536157	Unspecified
	hsa-mir-617	MIMAT0003286	LPP	4026	HITS-CLIP	23824327	Unspecified
	hsa-mir-617	MIMAT0003286	NTRK3	4916	Luciferase reporter assay	19370765	Unspecified
	hsa-mir-617	MIMAT0003286	PBX1	5087	PAR-CLIP	26701625	Unspecified
	hsa-mir-617	MIMAT0003286	PKHD1	5314	HITS-CLIP	23824327	Unspecified
	hsa-mir-617	MIMAT0003286	UBL3	5412	HITS-CLIP	23313552	Unspecified
	hsa-mir-617	MIMAT0003286	KLF7	8609	HITS-CLIP	23824327	Unspecified
	hsa-mir-617	MIMAT0003286	MBD4	8930	PAR-CLIP	21572407	Unspecified
	hsa-mir-617	MIMAT0003286	SYNGR1	9145	HITS-CLIP	23824327	Unspecified
	hsa-mir-617	MIMAT0003286	CCPG1	9236	PAR-CLIP	23592263	Unspecified
	hsa-mir-617	MIMAT0003286	GCM2	9247	PAR-CLIP	22291592	Unspecified
	hsa-mir-617	MIMAT0003286	LITAF	9516	PAR-CLIP	24398324	Unspecified
	hsa-mir-617	MIMAT0003286	TRIM10	10107	PAR-CLIP	20371350	Unspecified
	hsa-mir-617	MIMAT0003286	COLEC10	10584	HITS-CLIP	19536157	Unspecified
	hsa-mir-617	MIMAT0003286	CLPX	10845	PAR-CLIP	22100165	Unspecified
	hsa-mir-617	MIMAT0003286	NUDT3	11165	PAR-CLIP	22100165	Unspecified
	hsa-mir-617	MIMAT0003286	MYH15	22989	HITS-CLIP	19536157	Unspecified
	hsa-mir-617	MIMAT0003286	LIMCH1	22998	HITS-CLIP	23824327	Unspecified
	hsa-mir-617	MIMAT0003286	MAST3	23031	HITS-CLIP	23313552	Unspecified
	hsa-mir-617	MIMAT0003286	SAMD4A	23034	HITS-CLIP	23824327|27418678	Unspecified
	hsa-mir-617	MIMAT0003286	ATP11A	23250	HITS-CLIP	23313552	Unspecified
	hsa-mir-617	MIMAT0003286	CBX5	23468	HITS-CLIP	19536157	Unspecified
	hsa-mir-617	MIMAT0003286	TMEM2	23670	HITS-CLIP	23313552	Unspecified
	hsa-mir-617	MIMAT0003286	PABPC1	26986	HITS-CLIP	19536157	Unspecified
	hsa-mir-617	MIMAT0003286	NKIRAS1	28512	PAR-CLIP	20371350	Unspecified
	hsa-mir-617	MIMAT0003286	THYN1	29087	PAR-CLIP	22100165	Unspecified
	hsa-mir-617	MIMAT0003286	EHD4	30844	HITS-CLIP	23824327|23313552|27418678	Unspecified
	hsa-mir-617	MIMAT0003286	MRPL37	51253	HITS-CLIP	23313552	Unspecified
	hsa-mir-617	MIMAT0003286	MFSD6	54842	PAR-CLIP	23446348|21572407|20371350	Unspecified
	hsa-mir-617	MIMAT0003286	ZCCHC2	54877	HITS-CLIP	23824327	Unspecified
	hsa-mir-617	MIMAT0003286	YTHDF1	54915	PAR-CLIP	20371350	Unspecified
	hsa-mir-617	MIMAT0003286	PRMT6	55170	PAR-CLIP	20371350	Unspecified
	hsa-mir-617	MIMAT0003286	HECW2	57520	HITS-CLIP	19536157	Unspecified
	hsa-mir-617	MIMAT0003286	NECAB1	64168	HITS-CLIP	19536157	Unspecified
	hsa-mir-617	MIMAT0003286	GID4	79018	HITS-CLIP	23313552	Unspecified
	hsa-mir-617	MIMAT0003286	URM1	81605	PAR-CLIP	23592263	Unspecified
	hsa-mir-617	MIMAT0003286	TMEM101	84336	PAR-CLIP	21572407	Unspecified
	hsa-mir-617	MIMAT0003286	PLXDC2	84898	HITS-CLIP	23824327	Unspecified
	hsa-mir-617	MIMAT0003286	FIBCD1	84929	PAR-CLIP	26701625	Unspecified
	hsa-mir-617	MIMAT0003286	TMEM132B	114795	HITS-CLIP	23824327	Unspecified
	hsa-mir-617	MIMAT0003286	DNAJC21	134218	HITS-CLIP	23824327	Unspecified
	hsa-mir-617	MIMAT0003286	PDIK1L	149420	HITS-CLIP	19536157	Unspecified
	hsa-mir-617	MIMAT0003286	NFAM1	150372	HITS-CLIP	19536157|28735896	Unspecified
	hsa-mir-617	MIMAT0003286	C15orf59	388135	PAR-CLIP	23446348	Unspecified
	hsa-mir-617	MIMAT0003286	FAM221B	392307	HITS-CLIP	23824327	Unspecified
	hsa-mir-617	MIMAT0003286	ZNF321P	399669	HITS-CLIP	19536157	Unspecified
	hsa-mir-617	MIMAT0003286	TMEM78	677790	HITS-CLIP	23824327	Unspecified
	hsa-mir-617	MIMAT0003286	ARHGAP19-SLIT1	100533184	HITS-CLIP	28735896	Unspecified
	hsa-mir-101-5p	MIMAT0004513	ATM	472	Luciferase reporter assay//qRT-PCR	20617180	Unspecified
	hsa-mir-101-5p	MIMAT0004513	BLMH	642	PAR-CLIP	21572407	Unspecified
	hsa-mir-101-5p	MIMAT0004513	CREBL2	1389	HITS-CLIP	23824327	Unspecified
	hsa-mir-101-5p	MIMAT0004513	DUSP3	1845	PAR-CLIP	21572407	Unspecified
	hsa-mir-101-5p	MIMAT0004513	EZH2	2146	qRT-PCR//Western blot	28000868	Unspecified
	hsa-mir-101-5p	MIMAT0004513	FDX1	2230	PAR-CLIP	23592263|20371350|27292025	Unspecified
	hsa-mir-101-5p	MIMAT0004513	FOS	2353	Luciferase reporter assay//qRT-PCR//Western blot	27485165	Unspecified
	hsa-mir-101-5p	MIMAT0004513	STMN1	3925	Immunofluorescence//Luciferase reporter assay//qRT-PCR//Western blot	25607713	Unspecified
	hsa-mir-101-5p	MIMAT0004513	LIPA	3988	PAR-CLIP	27292025	Unspecified
	hsa-mir-101-5p	MIMAT0004513	MAT2A	4144	PAR-CLIP	21572407|20371350	Unspecified
	hsa-mir-101-5p	MIMAT0004513	PAWR	5074	PAR-CLIP	21572407	Unspecified
	hsa-mir-101-5p	MIMAT0004513	PAX9	5083	PAR-CLIP	21572407	Unspecified
	hsa-mir-101-5p	MIMAT0004513	CDK17	5128	PAR-CLIP	21572407	Unspecified
	hsa-mir-101-5p	MIMAT0004513	PMAIP1	5366	PAR-CLIP	23446348|22012620|21572407|20371350	Unspecified
	hsa-mir-101-5p	MIMAT0004513	PPA1	5464	PAR-CLIP	20371350	Unspecified
	hsa-mir-101-5p	MIMAT0004513	PPP2R5E	5529	PAR-CLIP	23592263	Unspecified
	hsa-mir-101-5p	MIMAT0004513	PRKDC	5591	Luciferase reporter assay//qRT-PCR	20617180	Unspecified
	hsa-mir-101-5p	MIMAT0004513	RAB1A	5861	Luciferase reporter assay//qRT-PCR//Western blot	25850725	Unspecified
	hsa-mir-101-5p	MIMAT0004513	RAC1	5879	Luciferase reporter assay//qRT-PCR//Western blot	26697839	Unspecified
	hsa-mir-101-5p	MIMAT0004513	SOX9	6662	Luciferase reporter assay//qRT-PCR//Western blot	27911279	Unspecified
	hsa-mir-101-5p	MIMAT0004513	STK4	6789	PAR-CLIP	26701625	Unspecified
	hsa-mir-101-5p	MIMAT0004513	TEAD1	7003	PAR-CLIP	20371350	Unspecified
	hsa-mir-101-5p	MIMAT0004513	TFAM	7019	HITS-CLIP//PAR-CLIP	23592263|23446348|20371350|21572407	Unspecified
	hsa-mir-101-5p	MIMAT0004513	TLR2	7097	ELISA//Luciferase reporter assay//qRT-PCR//Western blot	26022377	Unspecified
	hsa-mir-101-5p	MIMAT0004513	TXK	7294	HITS-CLIP	23313552	Unspecified
	hsa-mir-101-5p	MIMAT0004513	VEGFA	7422	Luciferase reporter assay//qRT-PCR//Western blot	26870229	Unspecified
	hsa-mir-101-5p	MIMAT0004513	PABPN1	8106	PAR-CLIP	23592263	Unspecified
	hsa-mir-101-5p	MIMAT0004513	TMSB10	9168	CLASH	23622248	Unspecified
	hsa-mir-101-5p	MIMAT0004513	AIMP1	9255	PAR-CLIP	21572407	Unspecified
	hsa-mir-101-5p	MIMAT0004513	COPB2	9276	HITS-CLIP	23313552	Unspecified
	hsa-mir-101-5p	MIMAT0004513	KIAA0040	9674	HITS-CLIP	23313552	Unspecified
	hsa-mir-101-5p	MIMAT0004513	2021-03-06	10299	HITS-CLIP//PAR-CLIP	23446348|21572407|20371350|23824327	Unspecified
	hsa-mir-101-5p	MIMAT0004513	ZBTB18	10472	PAR-CLIP	20371350	Unspecified
	hsa-mir-101-5p	MIMAT0004513	SYNCRIP	10492	PAR-CLIP	23592263|23446348|21572407|20371350	Unspecified
	hsa-mir-101-5p	MIMAT0004513	TXNIP	10628	PAR-CLIP	20371350	Unspecified
	hsa-mir-101-5p	MIMAT0004513	STK38	11329	HITS-CLIP	23313552	Unspecified
	hsa-mir-101-5p	MIMAT0004513	TNRC6B	23112	PAR-CLIP	23592263	Unspecified
	hsa-mir-101-5p	MIMAT0004513	WWTR1	25937	PAR-CLIP	21572407	Unspecified
	hsa-mir-101-5p	MIMAT0004513	ZNF451	26036	HITS-CLIP	23313552	Unspecified
	hsa-mir-101-5p	MIMAT0004513	MYCBP	26292	HITS-CLIP	23824327	Unspecified
	hsa-mir-101-5p	MIMAT0004513	AFF4	27125	HITS-CLIP	23824327	Unspecified
	hsa-mir-101-5p	MIMAT0004513	CMPK1	51727	PAR-CLIP	23446348	Unspecified
	hsa-mir-101-5p	MIMAT0004513	PXK	54899	PAR-CLIP	21572407	Unspecified
	hsa-mir-101-5p	MIMAT0004513	MTPAP	55149	PAR-CLIP	22100165	Unspecified
	hsa-mir-101-5p	MIMAT0004513	TMA16	55319	PAR-CLIP	21572407	Unspecified
	hsa-mir-101-5p	MIMAT0004513	BMP2K	55589	PAR-CLIP	20371350	Unspecified
	hsa-mir-101-5p	MIMAT0004513	PNRC2	55629	PAR-CLIP	21572407	Unspecified
	hsa-mir-101-5p	MIMAT0004513	RBM22	55696	PAR-CLIP	22012620	Unspecified
	hsa-mir-101-5p	MIMAT0004513	CCDC88A	55704	Luciferase reporter assay//qRT-PCR//Western blot	26743900	Unspecified
	hsa-mir-101-5p	MIMAT0004513	ACKR3	57007	Luciferase reporter assay//qRT-PCR//Western blot	27904690	Unspecified
	hsa-mir-101-5p	MIMAT0004513	GJD2	57369	HITS-CLIP	23824327	Unspecified
	hsa-mir-101-5p	MIMAT0004513	USP36	57602	PAR-CLIP	23592263	Unspecified
	hsa-mir-101-5p	MIMAT0004513	NMNAT1	64802	HITS-CLIP	23824327	Unspecified
	hsa-mir-101-5p	MIMAT0004513	EFHD2	79180	PAR-CLIP	20371350	Unspecified
	hsa-mir-101-5p	MIMAT0004513	GTDC1	79712	HITS-CLIP	19536157	Unspecified
	hsa-mir-101-5p	MIMAT0004513	PIP4K2C	79837	PAR-CLIP	21572407	Unspecified
	hsa-mir-101-5p	MIMAT0004513	NAA50	80218	PAR-CLIP	22012620|26701625	Unspecified
	hsa-mir-101-5p	MIMAT0004513	CLPB	81570	HITS-CLIP//PAR-CLIP	22012620|27418678	Unspecified
	hsa-mir-101-5p	MIMAT0004513	LCOR	84458	PAR-CLIP	21572407	Unspecified
	hsa-mir-101-5p	MIMAT0004513	PIP4P1	90809	PAR-CLIP	23446348|21572407|20371350	Unspecified
	hsa-mir-101-5p	MIMAT0004513	TMEM68	137695	PAR-CLIP	23592263|24398324	Unspecified
	hsa-mir-101-5p	MIMAT0004513	CCDC117	150275	PAR-CLIP	22012620	Unspecified
	hsa-mir-101-5p	MIMAT0004513	TMEM161B	153396	PAR-CLIP	21572407	Unspecified
	hsa-mir-101-5p	MIMAT0004513	ATXN7L1	222255	PAR-CLIP	22012620|21572407	Unspecified
	hsa-mir-101-5p	MIMAT0004513	RSPO1	284654	PAR-CLIP	26701625	Unspecified
	hsa-mir-101-5p	MIMAT0004513	C5orf51	285636	PAR-CLIP	23592263	Unspecified
	hsa-mir-101-5p	MIMAT0004513	GXYLT2	727936	PAR-CLIP	20371350	Unspecified
	hsa-mir-101-5p	MIMAT0004513	BCL2L2-PABPN1	100529063	PAR-CLIP	23592263	Unspecified
	hsa-mir-221-5p	MIMAT0004568	ABL1	25	PAR-CLIP	26701625	Unspecified
	hsa-mir-221-5p	MIMAT0004568	ADCYAP1	116	HITS-CLIP	19536157	Unspecified
	hsa-mir-221-5p	MIMAT0004568	PARP1	142	PAR-CLIP	23446348|20371350	Unspecified
	hsa-mir-221-5p	MIMAT0004568	ARHGDIA	396	PAR-CLIP	26701625	Unspecified
	hsa-mir-221-5p	MIMAT0004568	AVPR1A	552	HITS-CLIP	23824327	Unspecified
	hsa-mir-221-5p	MIMAT0004568	BAK1	578	PAR-CLIP	22012620	Unspecified
	hsa-mir-221-5p	MIMAT0004568	BCL2L2	599	PAR-CLIP	22012620	Unspecified
	hsa-mir-221-5p	MIMAT0004568	RUNX2	860	Luciferase reporter assay//qRT-PCR//Western blot	28123639	Unspecified
	hsa-mir-221-5p	MIMAT0004568	CCNT1	904	PAR-CLIP	20371350	Unspecified
	hsa-mir-221-5p	MIMAT0004568	CDKN1B	1027	Chromatin immunoprecipitation//Co-immunoprecipitation//qRT-PCR//Western blot	26153983	Unspecified
	hsa-mir-221-5p	MIMAT0004568	CDKN1C	1028	Chromatin immunoprecipitation//Co-immunoprecipitation//qRT-PCR//Western blot	26153983	Unspecified
	hsa-mir-221-5p	MIMAT0004568	CYP1A2	1544	HITS-CLIP	23824327	Unspecified
	hsa-mir-221-5p	MIMAT0004568	DSC3	1825	PAR-CLIP	27292025	Unspecified
	hsa-mir-221-5p	MIMAT0004568	FZD2	2535	HITS-CLIP	23824327	Unspecified
	hsa-mir-221-5p	MIMAT0004568	GRB2	2885	PAR-CLIP	26701625	Unspecified
	hsa-mir-221-5p	MIMAT0004568	HAS2	3037	HITS-CLIP	23313552	Unspecified
	hsa-mir-221-5p	MIMAT0004568	HNRNPA1	3178	PAR-CLIP	22012620	Unspecified
	hsa-mir-221-5p	MIMAT0004568	IL6R	3570	Luciferase reporter assay//qRT-PCR//Western blot	26645045	Unspecified
	hsa-mir-221-5p	MIMAT0004568	ITGB1	3688	PAR-CLIP	20371350	Unspecified
	hsa-mir-221-5p	MIMAT0004568	JARID2	3720	HITS-CLIP	23313552	Unspecified
	hsa-mir-221-5p	MIMAT0004568	KCNJ11	3767	HITS-CLIP	23824327|19536157	Unspecified
	hsa-mir-221-5p	MIMAT0004568	LPP	4026	HITS-CLIP	23313552	Unspecified
	hsa-mir-221-5p	MIMAT0004568	MPI	4351	HITS-CLIP	27418678	Unspecified
	hsa-mir-221-5p	MIMAT0004568	P2RX3	5024	PAR-CLIP	20371350	Unspecified
	hsa-mir-221-5p	MIMAT0004568	PDE7A	5150	PAR-CLIP	27292025	Unspecified
	hsa-mir-221-5p	MIMAT0004568	ENPP1	5167	HITS-CLIP	23313552	Unspecified
	hsa-mir-221-5p	MIMAT0004568	2021-09-04	5414	PAR-CLIP	26701625	Unspecified
	hsa-mir-221-5p	MIMAT0004568	CTSA	5476	PAR-CLIP	26701625	Unspecified
	hsa-mir-221-5p	MIMAT0004568	PRIM1	5557	PAR-CLIP	27292025	Unspecified
	hsa-mir-221-5p	MIMAT0004568	PRNP	5621	PAR-CLIP	23446348|20371350	Unspecified
	hsa-mir-221-5p	MIMAT0004568	PTAFR	5724	HITS-CLIP	23824327	Unspecified
	hsa-mir-221-5p	MIMAT0004568	RPL15	6138	CLASH	23622248	Unspecified
	hsa-mir-221-5p	MIMAT0004568	RPL27A	6157	HITS-CLIP	23824327	Unspecified
	hsa-mir-221-5p	MIMAT0004568	SDC4	6385	PAR-CLIP	23592263	Unspecified
	hsa-mir-221-5p	MIMAT0004568	TRAPPC2	6399	HITS-CLIP	23824327|23313552	Unspecified
	hsa-mir-221-5p	MIMAT0004568	SLC1A7	6512	PAR-CLIP	22012620	Unspecified
	hsa-mir-221-5p	MIMAT0004568	SLC8A3	6547	PAR-CLIP	22012620	Unspecified
	hsa-mir-221-5p	MIMAT0004568	STAT2	6773	PAR-CLIP	20371350	Unspecified
	hsa-mir-221-5p	MIMAT0004568	TFAP2B	7021	HITS-CLIP	19536157	Unspecified
	hsa-mir-221-5p	MIMAT0004568	UGDH	7358	PAR-CLIP	22012620	Unspecified
	hsa-mir-221-5p	MIMAT0004568	UROS	7390	HITS-CLIP	23824327	Unspecified
	hsa-mir-221-5p	MIMAT0004568	ZNF70	7621	HITS-CLIP	23313552	Unspecified
	hsa-mir-221-5p	MIMAT0004568	PDXK	8566	PAR-CLIP	26701625	Unspecified
	hsa-mir-221-5p	MIMAT0004568	DNAH17	8632	PAR-CLIP	23446348|20371350	Unspecified
	hsa-mir-221-5p	MIMAT0004568	MTMR3	8897	PAR-CLIP	20371350|27292025	Unspecified
	hsa-mir-221-5p	MIMAT0004568	MBD2	8932	ChIP-seq//In situ hybridization//Luciferase reporter assay//Microarray//qRT-PCR//Western blot	23770133	Unspecified
	hsa-mir-221-5p	MIMAT0004568	F2RL3	9002	HITS-CLIP	23824327	Unspecified
	hsa-mir-221-5p	MIMAT0004568	PIWIL1	9271	HITS-CLIP	23824327	Unspecified
	hsa-mir-221-5p	MIMAT0004568	KCNK6	9424	HITS-CLIP	23313552	Unspecified
	hsa-mir-221-5p	MIMAT0004568	IFITM3	10410	PAR-CLIP	27292025	Unspecified
	hsa-mir-221-5p	MIMAT0004568	TOMM40	10452	HITS-CLIP	23824327	Unspecified
	hsa-mir-221-5p	MIMAT0004568	SSSCA1	10534	qRT-PCR//Western blot	25955843	Unspecified
	hsa-mir-221-5p	MIMAT0004568	POLR3F	10621	HITS-CLIP	23824327	Unspecified
	hsa-mir-221-5p	MIMAT0004568	NUP50	10762	PAR-CLIP	23446348|20371350	Unspecified
	hsa-mir-221-5p	MIMAT0004568	ZNF234	10780	HITS-CLIP	23824327|23313552	Unspecified
	hsa-mir-221-5p	MIMAT0004568	NUDT3	11165	HITS-CLIP	23824327	Unspecified
	hsa-mir-221-5p	MIMAT0004568	RNF24	11237	HITS-CLIP	23313552	Unspecified
	hsa-mir-221-5p	MIMAT0004568	CARD8	22900	HITS-CLIP	23313552	Unspecified
	hsa-mir-221-5p	MIMAT0004568	KLHDC10	23008	PAR-CLIP	26701625	Unspecified
	hsa-mir-221-5p	MIMAT0004568	FNBP1	23048	HITS-CLIP	23313552	Unspecified
	hsa-mir-221-5p	MIMAT0004568	RCOR1	23186	PAR-CLIP	26701625	Unspecified
	hsa-mir-221-5p	MIMAT0004568	PRRC2C	23215	PAR-CLIP	20371350	Unspecified
	hsa-mir-221-5p	MIMAT0004568	HAUS5	23354	HITS-CLIP	19536157	Unspecified
	hsa-mir-221-5p	MIMAT0004568	LDOC1	23641	PAR-CLIP	23592263	Unspecified
	hsa-mir-221-5p	MIMAT0004568	ZNF345	25850	PAR-CLIP	23446348	Unspecified
	hsa-mir-221-5p	MIMAT0004568	BRMS1	25855	HITS-CLIP	19536157	Unspecified
	hsa-mir-221-5p	MIMAT0004568	C1orf43	25912	PAR-CLIP	23446348	Unspecified
	hsa-mir-221-5p	MIMAT0004568	NDUFAF3	25915	HITS-CLIP//PAR-CLIP	19536157|27292025	Unspecified
	hsa-mir-221-5p	MIMAT0004568	LRRTM2	26045	HITS-CLIP	23824327	Unspecified
	hsa-mir-221-5p	MIMAT0004568	FBXL3	26224	HITS-CLIP	23313552	Unspecified
	hsa-mir-221-5p	MIMAT0004568	PABPC1	26986	PAR-CLIP	21572407|20371350|26701625	Unspecified
	hsa-mir-221-5p	MIMAT0004568	NPHP3	27031	HITS-CLIP	23824327	Unspecified
	hsa-mir-221-5p	MIMAT0004568	TOR2A	27433	PAR-CLIP	26701625	Unspecified
	hsa-mir-221-5p	MIMAT0004568	C11orf54	28970	HITS-CLIP	19536157	Unspecified
	hsa-mir-221-5p	MIMAT0004568	ERO1A	30001	HITS-CLIP	19536157	Unspecified
	hsa-mir-221-5p	MIMAT0004568	EFEMP2	30008	PAR-CLIP	20371350	Unspecified
	hsa-mir-221-5p	MIMAT0004568	RRP15	51018	PAR-CLIP	27292025	Unspecified
	hsa-mir-221-5p	MIMAT0004568	MRPS16	51021	HITS-CLIP	19536157	Unspecified
	hsa-mir-221-5p	MIMAT0004568	LGSN	51557	HITS-CLIP	23313552	Unspecified
	hsa-mir-221-5p	MIMAT0004568	UFM1	51569	HITS-CLIP	23824327	Unspecified
	hsa-mir-221-5p	MIMAT0004568	CLIC5	53405	HITS-CLIP	23824327	Unspecified
	hsa-mir-221-5p	MIMAT0004568	C21orf58	54058	PAR-CLIP	27292025	Unspecified
	hsa-mir-221-5p	MIMAT0004568	DNAJC10	54431	HITS-CLIP	23313552	Unspecified
	hsa-mir-221-5p	MIMAT0004568	PRR13	54458	HITS-CLIP	23824327	Unspecified
	hsa-mir-221-5p	MIMAT0004568	ERCC6L	54821	HITS-CLIP	23824327	Unspecified
	hsa-mir-221-5p	MIMAT0004568	ANKRD49	54851	PAR-CLIP	22012620	Unspecified
	hsa-mir-221-5p	MIMAT0004568	TMEM70	54968	HITS-CLIP	23313552	Unspecified
	hsa-mir-221-5p	MIMAT0004568	MRM3	55178	PAR-CLIP	23446348	Unspecified
	hsa-mir-221-5p	MIMAT0004568	SBNO1	55206	PAR-CLIP	23446348	Unspecified
	hsa-mir-221-5p	MIMAT0004568	YOD1	55432	PAR-CLIP	23446348|21572407|20371350	Unspecified
	hsa-mir-221-5p	MIMAT0004568	KANSL3	55683	HITS-CLIP	19536157	Unspecified
	hsa-mir-221-5p	MIMAT0004568	SAR1A	56681	PAR-CLIP	23446348	Unspecified
	hsa-mir-221-5p	MIMAT0004568	RAD18	56852	HITS-CLIP	19536157	Unspecified
	hsa-mir-221-5p	MIMAT0004568	CABP4	57010	HITS-CLIP	19536157	Unspecified
	hsa-mir-221-5p	MIMAT0004568	AGTRAP	57085	HITS-CLIP	23824327	Unspecified
	hsa-mir-221-5p	MIMAT0004568	SLC39A10	57181	PAR-CLIP	23446348|20371350	Unspecified
	hsa-mir-221-5p	MIMAT0004568	GATAD2B	57459	CLASH	23622248	Unspecified
	hsa-mir-221-5p	MIMAT0004568	CREBZF	58487	PAR-CLIP	23446348	Unspecified
	hsa-mir-221-5p	MIMAT0004568	RRAGD	58528	PAR-CLIP	23446348|20371350	Unspecified
	hsa-mir-221-5p	MIMAT0004568	AASDHPPT	60496	PAR-CLIP	20371350	Unspecified
	hsa-mir-221-5p	MIMAT0004568	ZDHHC6	64429	PAR-CLIP	23592263	Unspecified
	hsa-mir-221-5p	MIMAT0004568	PLEKHG2	64857	PAR-CLIP	27292025	Unspecified
	hsa-mir-221-5p	MIMAT0004568	ZC2HC1C	79696	HITS-CLIP	23824327	Unspecified
	hsa-mir-221-5p	MIMAT0004568	FBXO31	79791	HITS-CLIP	23824327	Unspecified
	hsa-mir-221-5p	MIMAT0004568	QSER1	79832	PAR-CLIP	20371350	Unspecified
	hsa-mir-221-5p	MIMAT0004568	NANOG	79923	PAR-CLIP	27292025	Unspecified
	hsa-mir-221-5p	MIMAT0004568	ZNF556	80032	HITS-CLIP	23824327	Unspecified
	hsa-mir-221-5p	MIMAT0004568	YIPF4	84272	HITS-CLIP	23824327	Unspecified
	hsa-mir-221-5p	MIMAT0004568	TMEM101	84336	PAR-CLIP	21572407	Unspecified
	hsa-mir-221-5p	MIMAT0004568	SLX4	84464	HITS-CLIP	28735896	Unspecified
	hsa-mir-221-5p	MIMAT0004568	MYPN	84665	HITS-CLIP	23824327	Unspecified
	hsa-mir-221-5p	MIMAT0004568	HES7	84667	HITS-CLIP//PAR-CLIP	23592263|23446348|21572407|20371350|23706177|26701625|27292025	Unspecified
	hsa-mir-221-5p	MIMAT0004568	REPS1	85021	PAR-CLIP	20371350	Unspecified
	hsa-mir-221-5p	MIMAT0004568	ERI1	90459	PAR-CLIP	22012620	Unspecified
	hsa-mir-221-5p	MIMAT0004568	ZNF486	90649	HITS-CLIP	23824327|23313552	Unspecified
	hsa-mir-221-5p	MIMAT0004568	MYLK3	91807	HITS-CLIP	23824327|23313552	Unspecified
	hsa-mir-221-5p	MIMAT0004568	IMP4	92856	PAR-CLIP	27292025	Unspecified
	hsa-mir-221-5p	MIMAT0004568	GTF3C6	112495	PAR-CLIP	23446348	Unspecified
	hsa-mir-221-5p	MIMAT0004568	GINM1	116254	PAR-CLIP	27292025	Unspecified
	hsa-mir-221-5p	MIMAT0004568	ZSWIM7	125150	HITS-CLIP	23313552	Unspecified
	hsa-mir-221-5p	MIMAT0004568	SGSM1	129049	CLASH	23622248	Unspecified
	hsa-mir-221-5p	MIMAT0004568	MUC17	140453	PAR-CLIP	23592263|24398324|27292025	Unspecified
	hsa-mir-221-5p	MIMAT0004568	SAMD8	142891	HITS-CLIP	23313552	Unspecified
	hsa-mir-221-5p	MIMAT0004568	C18orf25	147339	PAR-CLIP	23446348|21572407|20371350	Unspecified
	hsa-mir-221-5p	MIMAT0004568	SMIM17	147670	PAR-CLIP	27292025	Unspecified
	hsa-mir-221-5p	MIMAT0004568	PROSER3	148137	PAR-CLIP	27292025	Unspecified
	hsa-mir-221-5p	MIMAT0004568	CKAP2L	150468	PAR-CLIP	20371350	Unspecified
	hsa-mir-221-5p	MIMAT0004568	VKORC1L1	154807	HITS-CLIP	19536157	Unspecified
	hsa-mir-221-5p	MIMAT0004568	CCDC71L	168455	HITS-CLIP//PAR-CLIP	20371350|23313552	Unspecified
	hsa-mir-221-5p	MIMAT0004568	ALG14	199857	HITS-CLIP	23313552	Unspecified
	hsa-mir-221-5p	MIMAT0004568	TVP23C	201158	HITS-CLIP	23313552	Unspecified
	hsa-mir-221-5p	MIMAT0004568	UNC5B	219699	HITS-CLIP	23824327	Unspecified
	hsa-mir-221-5p	MIMAT0004568	LRTOMT	220074	HITS-CLIP	23313552	Unspecified
	hsa-mir-221-5p	MIMAT0004568	ZDHHC24	254359	HITS-CLIP	23824327	Unspecified
	hsa-mir-221-5p	MIMAT0004568	PGM2L1	283209	HITS-CLIP	23313552	Unspecified
	hsa-mir-221-5p	MIMAT0004568	RIMKLA	284716	HITS-CLIP	19536157	Unspecified
	hsa-mir-221-5p	MIMAT0004568	DTWD2	285605	HITS-CLIP	23313552	Unspecified
	hsa-mir-221-5p	MIMAT0004568	CCDC36	339834	HITS-CLIP	23313552	Unspecified
	hsa-mir-221-5p	MIMAT0004568	ZSCAN22	342945	HITS-CLIP	23313552	Unspecified
	hsa-mir-221-5p	MIMAT0004568	ZNF749	388567	HITS-CLIP	23313552	Unspecified
	hsa-mir-221-5p	MIMAT0004568	ZNF324B	388569	PAR-CLIP	27292025	Unspecified
	hsa-mir-221-5p	MIMAT0004568	KIAA0754	643314	HITS-CLIP	23824327	Unspecified
	hsa-mir-221-5p	MIMAT0004568	ZBTB8B	728116	HITS-CLIP	23824327	Unspecified
	hsa-mir-221-5p	MIMAT0004568	ZNF878	729747	PAR-CLIP	27292025	Unspecified
	hsa-mir-483-5p	MIMAT0004761	GRK3	157	HITS-CLIP	23824327	Unspecified
	hsa-mir-483-5p	MIMAT0004761	ALCAM	214	Luciferase reporter assay	24710410	Unspecified
	hsa-mir-483-5p	MIMAT0004761	RHOA	387	Luciferase reporter assay//Microarray//PAR-CLIP//qRT-PCR//Western blot	26148871|26701625	Unspecified
	hsa-mir-483-5p	MIMAT0004761	ART4	420	HITS-CLIP	23824327	Unspecified
	hsa-mir-483-5p	MIMAT0004761	ATP5G1	516	HITS-CLIP	23824327	Unspecified
	hsa-mir-483-5p	MIMAT0004761	CAPZB	832	PAR-CLIP	23592263	Unspecified
	hsa-mir-483-5p	MIMAT0004761	CBS	875	PAR-CLIP	23592263|20371350	Unspecified
	hsa-mir-483-5p	MIMAT0004761	CKB	1152	Luciferase reporter assay//qRT-PCR	25601461	Unspecified
	hsa-mir-483-5p	MIMAT0004761	SLC26A2	1836	HITS-CLIP	23824327	Unspecified
	hsa-mir-483-5p	MIMAT0004761	FOXC1	2296	PAR-CLIP	23592263|20371350|26701625	Unspecified
	hsa-mir-483-5p	MIMAT0004761	GFRA1	2674	PAR-CLIP	23592263	Unspecified
	hsa-mir-483-5p	MIMAT0004761	GUCA1B	2979	HITS-CLIP	23824327	Unspecified
	hsa-mir-483-5p	MIMAT0004761	IFNAR1	3454	HITS-CLIP	23824327|23313552	Unspecified
	hsa-mir-483-5p	MIMAT0004761	IPP	3652	HITS-CLIP	23824327	Unspecified
	hsa-mir-483-5p	MIMAT0004761	MLLT1	4298	PAR-CLIP	26701625	Unspecified
	hsa-mir-483-5p	MIMAT0004761	MLLT6	4302	HITS-CLIP	23824327|23313552	Unspecified
	hsa-mir-483-5p	MIMAT0004761	MUC3A	4584	PAR-CLIP	26701625	Unspecified
	hsa-mir-483-5p	MIMAT0004761	NDUFV3	4731	PAR-CLIP	23446348	Unspecified
	hsa-mir-483-5p	MIMAT0004761	NFIX	4784	PAR-CLIP	26701625	Unspecified
	hsa-mir-483-5p	MIMAT0004761	NOTCH3	4854	Luciferase reporter assay//qRT-PCR//Western blot	25622783	Unspecified
	hsa-mir-483-5p	MIMAT0004761	NUCB1	4924	HITS-CLIP//PAR-CLIP	23592263|23446348|21572407|20371350|23706177|27292025	Unspecified
	hsa-mir-483-5p	MIMAT0004761	P4HB	5034	PAR-CLIP	26701625	Unspecified
	hsa-mir-483-5p	MIMAT0004761	PRKN	5071	PAR-CLIP	23446348	Unspecified
	hsa-mir-483-5p	MIMAT0004761	PDGFRA	5156	HITS-CLIP//PAR-CLIP	23446348|23313552	Unspecified
	hsa-mir-483-5p	MIMAT0004761	PGAM1	5223	PAR-CLIP	26701625	Unspecified
	hsa-mir-483-5p	MIMAT0004761	MAPK3	5595	Luciferase reporter assay//Microarray//qRT-PCR//Western blot	22465663|25622783	Unspecified
	hsa-mir-483-5p	MIMAT0004761	PSPH	5723	HITS-CLIP	27418678	Unspecified
	hsa-mir-483-5p	MIMAT0004761	PTMA	5757	PAR-CLIP	23592263|23446348|20371350|26701625	Unspecified
	hsa-mir-483-5p	MIMAT0004761	PTPN14	5784	HITS-CLIP	27418678	Unspecified
	hsa-mir-483-5p	MIMAT0004761	PURB	5814	HITS-CLIP	23824327	Unspecified
	hsa-mir-483-5p	MIMAT0004761	MAP4K2	5871	HITS-CLIP	23313552	Unspecified
	hsa-mir-483-5p	MIMAT0004761	SMARCD1	6602	PAR-CLIP	26701625	Unspecified
	hsa-mir-483-5p	MIMAT0004761	SRF	6722	Luciferase reporter assay//qRT-PCR//Western blot	21893058	Unspecified
	hsa-mir-483-5p	MIMAT0004761	TROVE2	6738	PAR-CLIP	23592263|20371350	Unspecified
	hsa-mir-483-5p	MIMAT0004761	TRAF1	7185	PAR-CLIP	21572407	Unspecified
	hsa-mir-483-5p	MIMAT0004761	VHL	7428	HITS-CLIP	23824327	Unspecified
	hsa-mir-483-5p	MIMAT0004761	XPC	7508	PAR-CLIP	26701625|27292025	Unspecified
	hsa-mir-483-5p	MIMAT0004761	ZNF708	7562	HITS-CLIP	23824327	Unspecified
	hsa-mir-483-5p	MIMAT0004761	ZNF70	7621	HITS-CLIP	23313552	Unspecified
	hsa-mir-483-5p	MIMAT0004761	API5	8539	HITS-CLIP	23824327	Unspecified
	hsa-mir-483-5p	MIMAT0004761	SYT7	9066	PAR-CLIP	23592263|26701625	Unspecified
	hsa-mir-483-5p	MIMAT0004761	RASSF9	9182	HITS-CLIP	23824327	Unspecified
	hsa-mir-483-5p	MIMAT0004761	MAPKAPK2	9261	PAR-CLIP	26701625	Unspecified
	hsa-mir-483-5p	MIMAT0004761	HAND2	9464	PAR-CLIP	23592263	Unspecified
	hsa-mir-483-5p	MIMAT0004761	AKAP6	9472	HITS-CLIP	23313552	Unspecified
	hsa-mir-483-5p	MIMAT0004761	IGDCC3	9543	PAR-CLIP	23592263|20371350|26701625	Unspecified
	hsa-mir-483-5p	MIMAT0004761	CCS	9973	HITS-CLIP	23824327	Unspecified
	hsa-mir-483-5p	MIMAT0004761	GNE	10020	HITS-CLIP	23824327|27418678	Unspecified
	hsa-mir-483-5p	MIMAT0004761	GPC6	10082	PAR-CLIP	22012620	Unspecified
	hsa-mir-483-5p	MIMAT0004761	G3BP1	10146	PAR-CLIP	23592263	Unspecified
	hsa-mir-483-5p	MIMAT0004761	PLIN3	10226	HITS-CLIP	23824327	Unspecified
	hsa-mir-483-5p	MIMAT0004761	STX6	10228	PAR-CLIP	23592263|26701625	Unspecified
	hsa-mir-483-5p	MIMAT0004761	EMC8	10328	HITS-CLIP	23313552	Unspecified
	hsa-mir-483-5p	MIMAT0004761	SPON2	10417	PAR-CLIP	27292025	Unspecified
	hsa-mir-483-5p	MIMAT0004761	LYPLA1	10434	HITS-CLIP	23824327	Unspecified
	hsa-mir-483-5p	MIMAT0004761	GMEB1	10691	HITS-CLIP	23824327	Unspecified
	hsa-mir-483-5p	MIMAT0004761	SRSF10	10772	PAR-CLIP	23446348	Unspecified
	hsa-mir-483-5p	MIMAT0004761	POLR3A	11128	HITS-CLIP	23824327	Unspecified
	hsa-mir-483-5p	MIMAT0004761	RHOBTB3	22836	HITS-CLIP	23824327	Unspecified
	hsa-mir-483-5p	MIMAT0004761	MLXIP	22877	HITS-CLIP	23824327	Unspecified
	hsa-mir-483-5p	MIMAT0004761	NCBP2	22916	HITS-CLIP	21572407	Unspecified
	hsa-mir-483-5p	MIMAT0004761	HIC2	23119	PAR-CLIP	23592263	Unspecified
	hsa-mir-483-5p	MIMAT0004761	TNFAIP8	25816	HITS-CLIP	27418678	Unspecified
	hsa-mir-483-5p	MIMAT0004761	BACE2	25825	HITS-CLIP	23824327|23313552	Unspecified
	hsa-mir-483-5p	MIMAT0004761	HEATR5A	25938	HITS-CLIP	23313552	Unspecified
	hsa-mir-483-5p	MIMAT0004761	KANK2	25959	PAR-CLIP	26701625	Unspecified
	hsa-mir-483-5p	MIMAT0004761	HINFP	25988	PAR-CLIP	23446348	Unspecified
	hsa-mir-483-5p	MIMAT0004761	NTMT1	28989	HITS-CLIP//PAR-CLIP	23446348|23824327	Unspecified
	hsa-mir-483-5p	MIMAT0004761	ORMDL2	29095	HITS-CLIP	23313552	Unspecified
	hsa-mir-483-5p	MIMAT0004761	TIMM22	29928	HITS-CLIP	27418678	Unspecified
	hsa-mir-483-5p	MIMAT0004761	IL21R	50615	PAR-CLIP	20371350	Unspecified
	hsa-mir-483-5p	MIMAT0004761	TRAT1	50852	HITS-CLIP	23313552	Unspecified
	hsa-mir-483-5p	MIMAT0004761	WDPCP	51057	HITS-CLIP	23824327|23313552	Unspecified
	hsa-mir-483-5p	MIMAT0004761	PHF20	51230	HITS-CLIP	23824327	Unspecified
	hsa-mir-483-5p	MIMAT0004761	ETV7	51513	PAR-CLIP	23592263	Unspecified
	hsa-mir-483-5p	MIMAT0004761	LARS	51520	HITS-CLIP	23313552	Unspecified
	hsa-mir-483-5p	MIMAT0004761	GDE1	51573	HITS-CLIP	23824327	Unspecified
	hsa-mir-483-5p	MIMAT0004761	DPP8	54878	HITS-CLIP	23824327	Unspecified
	hsa-mir-483-5p	MIMAT0004761	THAP1	55145	PAR-CLIP	23446348	Unspecified
	hsa-mir-483-5p	MIMAT0004761	MIOX	55586	HITS-CLIP	23824327|23313552	Unspecified
	hsa-mir-483-5p	MIMAT0004761	PEX26	55670	PAR-CLIP	20371350	Unspecified
	hsa-mir-483-5p	MIMAT0004761	IPO9	55705	HITS-CLIP	23824327	Unspecified
	hsa-mir-483-5p	MIMAT0004761	MINDY1	55793	HITS-CLIP	23824327	Unspecified
	hsa-mir-483-5p	MIMAT0004761	FOXJ2	55810	PAR-CLIP	26701625	Unspecified
	hsa-mir-483-5p	MIMAT0004761	UTP6	55813	HITS-CLIP	23824327	Unspecified
	hsa-mir-483-5p	MIMAT0004761	LMOD3	56203	HITS-CLIP	23824327	Unspecified
	hsa-mir-483-5p	MIMAT0004761	RNF20	56254	PAR-CLIP	21572407	Unspecified
	hsa-mir-483-5p	MIMAT0004761	BARHL1	56751	PAR-CLIP	23592263|23446348|20371350	Unspecified
	hsa-mir-483-5p	MIMAT0004761	MAVS	57506	HITS-CLIP	23824327	Unspecified
	hsa-mir-483-5p	MIMAT0004761	TAOK1	57551	HITS-CLIP	23824327	Unspecified
	hsa-mir-483-5p	MIMAT0004761	KIAA1456	57604	HITS-CLIP	23706177	Unspecified
	hsa-mir-483-5p	MIMAT0004761	KIAA1549	57670	PAR-CLIP	21572407	Unspecified
	hsa-mir-483-5p	MIMAT0004761	CACNG8	59283	HITS-CLIP	23313552	Unspecified
	hsa-mir-483-5p	MIMAT0004761	CLSPN	63967	PAR-CLIP	20371350	Unspecified
	hsa-mir-483-5p	MIMAT0004761	FN3K	64122	PAR-CLIP	23592263|20371350	Unspecified
	hsa-mir-483-5p	MIMAT0004761	SUSD1	64420	PAR-CLIP	20371350	Unspecified
	hsa-mir-483-5p	MIMAT0004761	FAM160B2	64760	Immunoblot//Immunohistochemistry//Luciferase reporter assay//qRT-PCR	22971576	Unspecified
	hsa-mir-483-5p	MIMAT0004761	PLEKHG2	64857	PAR-CLIP	22012620	Unspecified
	hsa-mir-483-5p	MIMAT0004761	ZNF747	65988	PAR-CLIP	27292025	Unspecified
	hsa-mir-483-5p	MIMAT0004761	PPDPF	79144	HITS-CLIP	23824327	Unspecified
	hsa-mir-483-5p	MIMAT0004761	ZYG11B	79699	PAR-CLIP	23446348	Unspecified
	hsa-mir-483-5p	MIMAT0004761	ZMYM1	79830	HITS-CLIP	23824327	Unspecified
	hsa-mir-483-5p	MIMAT0004761	ZNF556	80032	HITS-CLIP	23824327	Unspecified
	hsa-mir-483-5p	MIMAT0004761	FAHD1	81889	HITS-CLIP	23824327	Unspecified
	hsa-mir-483-5p	MIMAT0004761	KREMEN1	83999	HITS-CLIP	23824327	Unspecified
	hsa-mir-483-5p	MIMAT0004761	C9orf64	84267	HITS-CLIP//PAR-CLIP	21572407	Unspecified
	hsa-mir-483-5p	MIMAT0004761	YIPF4	84272	HITS-CLIP	23824327	Unspecified
	hsa-mir-483-5p	MIMAT0004761	MCRIP2	84331	PAR-CLIP	27292025	Unspecified
	hsa-mir-483-5p	MIMAT0004761	RRP36	88745	HITS-CLIP	23824327	Unspecified
	hsa-mir-483-5p	MIMAT0004761	NAV1	89796	HITS-CLIP	19536157	Unspecified
	hsa-mir-483-5p	MIMAT0004761	KIR3DX1	90011	HITS-CLIP	23824327	Unspecified
	hsa-mir-483-5p	MIMAT0004761	TIMM29	90580	HITS-CLIP	19536157	Unspecified
	hsa-mir-483-5p	MIMAT0004761	ZNF276	92822	HITS-CLIP	27418678	Unspecified
	hsa-mir-483-5p	MIMAT0004761	ZFAND4	93550	HITS-CLIP	23824327	Unspecified
	hsa-mir-483-5p	MIMAT0004761	ZNF101	94039	HITS-CLIP	23313552|27418678	Unspecified
	hsa-mir-483-5p	MIMAT0004761	PRRT2	112476	PAR-CLIP	23592263|20371350	Unspecified
	hsa-mir-483-5p	MIMAT0004761	FLYWCH2	114984	HITS-CLIP	23313552	Unspecified
	hsa-mir-483-5p	MIMAT0004761	ABHD15	116236	PAR-CLIP	23446348	Unspecified
	hsa-mir-483-5p	MIMAT0004761	BORCS7	119032	HITS-CLIP	23824327	Unspecified
	hsa-mir-483-5p	MIMAT0004761	SPPL3	121665	HITS-CLIP	23824327	Unspecified
	hsa-mir-483-5p	MIMAT0004761	ZNF813	126017	HITS-CLIP	23824327	Unspecified
	hsa-mir-483-5p	MIMAT0004761	C19orf47	126526	HITS-CLIP	27418678	Unspecified
	hsa-mir-483-5p	MIMAT0004761	RNF19B	127544	HITS-CLIP	23824327	Unspecified
	hsa-mir-483-5p	MIMAT0004761	LAYN	143903	HITS-CLIP//PAR-CLIP	23446348|21572407	Unspecified
	hsa-mir-483-5p	MIMAT0004761	ALG10B	144245	PAR-CLIP	23446348	Unspecified
	hsa-mir-483-5p	MIMAT0004761	GPR156	165829	HITS-CLIP	23824327|23313552	Unspecified
	hsa-mir-483-5p	MIMAT0004761	ZNF384	171017	HITS-CLIP	23824327	Unspecified
	hsa-mir-483-5p	MIMAT0004761	APOBEC3F	200316	HITS-CLIP//PAR-CLIP	23313552|27292025	Unspecified
	hsa-mir-483-5p	MIMAT0004761	DENND6A	201627	HITS-CLIP	23824327	Unspecified
	hsa-mir-483-5p	MIMAT0004761	RSBN1L	222194	HITS-CLIP	23824327	Unspecified
	hsa-mir-483-5p	MIMAT0004761	PCSK9	255738	PAR-CLIP	24398324|23446348|21572407|20371350	Unspecified
	hsa-mir-483-5p	MIMAT0004761	NEK8	284086	HITS-CLIP	23824327	Unspecified
	hsa-mir-483-5p	MIMAT0004761	FAM83H	286077	PAR-CLIP	23592263|20371350|26701625|27292025	Unspecified
	hsa-mir-483-5p	MIMAT0004761	ILDR1	286676	PAR-CLIP	22012620	Unspecified
	hsa-mir-483-5p	MIMAT0004761	ZNF677	342926	HITS-CLIP	23824327	Unspecified
	hsa-mir-483-5p	MIMAT0004761	MACC1	346389	HITS-CLIP	23824327	Unspecified
	hsa-mir-483-5p	MIMAT0004761	SLC35B2	347734	PAR-CLIP	22291592	Unspecified
	hsa-mir-483-5p	MIMAT0004761	ZNF662	389114	PAR-CLIP	21572407	Unspecified
	hsa-mir-483-5p	MIMAT0004761	ZNF793	390927	HITS-CLIP	23824327	Unspecified
	hsa-mir-483-5p	MIMAT0004761	ZYG11A	440590	HITS-CLIP//PAR-CLIP	23313552|27292025	Unspecified
	hsa-mir-483-5p	MIMAT0004761	PGAM4	441531	PAR-CLIP	23592263	Unspecified
	hsa-mir-483-5p	MIMAT0004761	ARGFX	503582	HITS-CLIP	27418678	Unspecified
	hsa-mir-483-5p	MIMAT0004761	GDF5OS	554250	PAR-CLIP	23592263|26701625	Unspecified
	hsa-mir-1267	MIMAT0005921	ABCF1	23	HITS-CLIP//PAR-CLIP	22012620|21572407	Unspecified
	hsa-mir-1267	MIMAT0005921	ALOX5AP	241	PAR-CLIP	27292025	Unspecified
	hsa-mir-1267	MIMAT0005921	ATP5F1	515	HITS-CLIP	27418678	Unspecified
	hsa-mir-1267	MIMAT0005921	ATP5G3	518	PAR-CLIP	21572407	Unspecified
	hsa-mir-1267	MIMAT0005921	BTD	686	HITS-CLIP	19536157	Unspecified
	hsa-mir-1267	MIMAT0005921	SIGLEC6	946	PAR-CLIP	27292025	Unspecified
	hsa-mir-1267	MIMAT0005921	CDK4	1019	HITS-CLIP	23824327	Unspecified
	hsa-mir-1267	MIMAT0005921	CDKN1B	1027	PAR-CLIP	23446348	Unspecified
	hsa-mir-1267	MIMAT0005921	COL13A1	1305	HITS-CLIP	21572407	Unspecified
	hsa-mir-1267	MIMAT0005921	CRK	1398	HITS-CLIP	23824327	Unspecified
	hsa-mir-1267	MIMAT0005921	MAPK14	1432	HITS-CLIP	23824327	Unspecified
	hsa-mir-1267	MIMAT0005921	DFFA	1676	HITS-CLIP	23824327	Unspecified
	hsa-mir-1267	MIMAT0005921	NR2F6	2063	HITS-CLIP	19536157	Unspecified
	hsa-mir-1267	MIMAT0005921	FANCC	2176	HITS-CLIP	21572407	Unspecified
	hsa-mir-1267	MIMAT0005921	GP2	2813	HITS-CLIP	23824327	Unspecified
	hsa-mir-1267	MIMAT0005921	GRSF1	2926	PAR-CLIP	27292025	Unspecified
	hsa-mir-1267	MIMAT0005921	HNRNPA1	3178	HITS-CLIP	23313552	Unspecified
	hsa-mir-1267	MIMAT0005921	IL2RA	3559	HITS-CLIP	23824327	Unspecified
	hsa-mir-1267	MIMAT0005921	INSIG1	3638	PAR-CLIP	20371350	Unspecified
	hsa-mir-1267	MIMAT0005921	KCNA7	3743	HITS-CLIP	23313552	Unspecified
	hsa-mir-1267	MIMAT0005921	SMAD2	4087	PAR-CLIP	27292025	Unspecified
	hsa-mir-1267	MIMAT0005921	MKLN1	4289	HITS-CLIP	23824327	Unspecified
	hsa-mir-1267	MIMAT0005921	MTAP	4507	HITS-CLIP	23824327	Unspecified
	hsa-mir-1267	MIMAT0005921	MVK	4598	HITS-CLIP	23824327	Unspecified
	hsa-mir-1267	MIMAT0005921	MYH11	4629	HITS-CLIP	23824327	Unspecified
	hsa-mir-1267	MIMAT0005921	NFKBIB	4793	HITS-CLIP	27418678	Unspecified
	hsa-mir-1267	MIMAT0005921	NFX1	4799	HITS-CLIP	23824327	Unspecified
	hsa-mir-1267	MIMAT0005921	PAWR	5074	PAR-CLIP	20371350	Unspecified
	hsa-mir-1267	MIMAT0005921	PDE3A	5139	HITS-CLIP	27418678|28735896	Unspecified
	hsa-mir-1267	MIMAT0005921	PIP4K2A	5305	PAR-CLIP	23592263	Unspecified
	hsa-mir-1267	MIMAT0005921	PLSCR1	5359	PAR-CLIP	22100165	Unspecified
	hsa-mir-1267	MIMAT0005921	PRKAR2A	5576	HITS-CLIP	27418678	Unspecified
	hsa-mir-1267	MIMAT0005921	PSMB9	5698	HITS-CLIP	27418678	Unspecified
	hsa-mir-1267	MIMAT0005921	PTMA	5757	HITS-CLIP//PAR-CLIP	24398324|23446348|21572407|20371350	Unspecified
	hsa-mir-1267	MIMAT0005921	PTPN2	5771	HITS-CLIP	27418678	Unspecified
	hsa-mir-1267	MIMAT0005921	PTPN14	5784	HITS-CLIP	27418678	Unspecified
	hsa-mir-1267	MIMAT0005921	RBBP4	5928	HITS-CLIP	23824327	Unspecified
	hsa-mir-1267	MIMAT0005921	ST3GAL1	6482	HITS-CLIP	21572407	Unspecified
	hsa-mir-1267	MIMAT0005921	SLC1A5	6510	HITS-CLIP	23824327	Unspecified
	hsa-mir-1267	MIMAT0005921	SLC4A1	6521	PAR-CLIP	22012620	Unspecified
	hsa-mir-1267	MIMAT0005921	SLC16A1	6566	HITS-CLIP	23824327	Unspecified
	hsa-mir-1267	MIMAT0005921	SOX4	6659	PAR-CLIP	20371350	Unspecified
	hsa-mir-1267	MIMAT0005921	TEP1	7011	HITS-CLIP	23824327	Unspecified
	hsa-mir-1267	MIMAT0005921	UBE2G2	7327	HITS-CLIP	23824327|27418678	Unspecified
	hsa-mir-1267	MIMAT0005921	UBE2V2	7336	HITS-CLIP	23824327	Unspecified
	hsa-mir-1267	MIMAT0005921	WEE1	7465	HITS-CLIP	27418678	Unspecified
	hsa-mir-1267	MIMAT0005921	ZNF154	7710	PAR-CLIP	27292025	Unspecified
	hsa-mir-1267	MIMAT0005921	ARHGEF5	7984	HITS-CLIP	23824327	Unspecified
	hsa-mir-1267	MIMAT0005921	CUL2	8453	HITS-CLIP//PAR-CLIP	21572407	Unspecified
	hsa-mir-1267	MIMAT0005921	DGKE	8526	HITS-CLIP	23824327	Unspecified
	hsa-mir-1267	MIMAT0005921	SLC25A12	8604	HITS-CLIP	21572407	Unspecified
	hsa-mir-1267	MIMAT0005921	ATP6V0E1	8992	PAR-CLIP	26701625|27292025	Unspecified
	hsa-mir-1267	MIMAT0005921	TBX18	9096	PAR-CLIP	22100165	Unspecified
	hsa-mir-1267	MIMAT0005921	RPS6KA5	9252	HITS-CLIP	23824327	Unspecified
	hsa-mir-1267	MIMAT0005921	PIWIL1	9271	HITS-CLIP	23824327	Unspecified
	hsa-mir-1267	MIMAT0005921	SNAP29	9342	HITS-CLIP	23824327	Unspecified
	hsa-mir-1267	MIMAT0005921	AKAP5	9495	HITS-CLIP	27418678	Unspecified
	hsa-mir-1267	MIMAT0005921	WSCD2	9671	HITS-CLIP	23824327	Unspecified
	hsa-mir-1267	MIMAT0005921	HS3ST1	9957	HITS-CLIP	23824327	Unspecified
	hsa-mir-1267	MIMAT0005921	CCS	9973	HITS-CLIP	23824327	Unspecified
	hsa-mir-1267	MIMAT0005921	COQ7	10229	PAR-CLIP	27292025	Unspecified
	hsa-mir-1267	MIMAT0005921	SF3A1	10291	HITS-CLIP	27418678	Unspecified
	hsa-mir-1267	MIMAT0005921	SYNCRIP	10492	PAR-CLIP	20371350	Unspecified
	hsa-mir-1267	MIMAT0005921	IGF2BP3	10643	PAR-CLIP	23592263|20371350|26701625	Unspecified
	hsa-mir-1267	MIMAT0005921	CD226	10666	HITS-CLIP	23824327	Unspecified
	hsa-mir-1267	MIMAT0005921	DCTN6	10671	HITS-CLIP	23824327	Unspecified
	hsa-mir-1267	MIMAT0005921	KDELR1	10945	HITS-CLIP	23824327	Unspecified
	hsa-mir-1267	MIMAT0005921	LILRA2	11027	HITS-CLIP	23824327	Unspecified
	hsa-mir-1267	MIMAT0005921	PLA2G16	11145	HITS-CLIP	23824327	Unspecified
	hsa-mir-1267	MIMAT0005921	NUDT3	11165	PAR-CLIP	27292025	Unspecified
	hsa-mir-1267	MIMAT0005921	IKZF3	22806	HITS-CLIP	23824327	Unspecified
	hsa-mir-1267	MIMAT0005921	HSPA4L	22824	PAR-CLIP	22012620	Unspecified
	hsa-mir-1267	MIMAT0005921	ZFP30	22835	HITS-CLIP	19536157	Unspecified
	hsa-mir-1267	MIMAT0005921	UNC13A	23025	HITS-CLIP	23824327	Unspecified
	hsa-mir-1267	MIMAT0005921	ERC1	23085	HITS-CLIP	28735896	Unspecified
	hsa-mir-1267	MIMAT0005921	KDM6B	23135	PAR-CLIP	26701625	Unspecified
	hsa-mir-1267	MIMAT0005921	SF3B3	23450	PAR-CLIP	23446348|21572407	Unspecified
	hsa-mir-1267	MIMAT0005921	BACE1	23621	HITS-CLIP	19536157	Unspecified
	hsa-mir-1267	MIMAT0005921	NUP62	23636	HITS-CLIP	27418678	Unspecified
	hsa-mir-1267	MIMAT0005921	BAMBI	25805	HITS-CLIP	23824327	Unspecified
	hsa-mir-1267	MIMAT0005921	MTO1	25821	HITS-CLIP	23824327	Unspecified
	hsa-mir-1267	MIMAT0005921	SERP1	27230	HITS-CLIP	19536157	Unspecified
	hsa-mir-1267	MIMAT0005921	PARVB	29780	HITS-CLIP//PAR-CLIP	22012620|21572407	Unspecified
	hsa-mir-1267	MIMAT0005921	OLA1	29789	HITS-CLIP	23824327	Unspecified
	hsa-mir-1267	MIMAT0005921	HSD17B12	51144	HITS-CLIP	23824327	Unspecified
	hsa-mir-1267	MIMAT0005921	MRNIP	51149	HITS-CLIP	23824327	Unspecified
	hsa-mir-1267	MIMAT0005921	LIMA1	51474	PAR-CLIP	22012620	Unspecified
	hsa-mir-1267	MIMAT0005921	TAS2R5	54429	HITS-CLIP//PAR-CLIP	23824327|27292025	Unspecified
	hsa-mir-1267	MIMAT0005921	PTCD3	55037	HITS-CLIP	23824327	Unspecified
	hsa-mir-1267	MIMAT0005921	RBM23	55147	HITS-CLIP	23824327	Unspecified
	hsa-mir-1267	MIMAT0005921	SBNO1	55206	HITS-CLIP	23824327	Unspecified
	hsa-mir-1267	MIMAT0005921	RAVER2	55225	PAR-CLIP	22012620|20371350	Unspecified
	hsa-mir-1267	MIMAT0005921	ELP2	55250	HITS-CLIP	23824327	Unspecified
	hsa-mir-1267	MIMAT0005921	MED29	55588	HITS-CLIP	21572407	Unspecified
	hsa-mir-1267	MIMAT0005921	ZNF446	55663	HITS-CLIP	27418678	Unspecified
	hsa-mir-1267	MIMAT0005921	PEX26	55670	HITS-CLIP	23824327	Unspecified
	hsa-mir-1267	MIMAT0005921	C5orf15	56951	HITS-CLIP	23313552	Unspecified
	hsa-mir-1267	MIMAT0005921	SMAGP	57228	HITS-CLIP	27418678	Unspecified
	hsa-mir-1267	MIMAT0005921	AS3MT	57412	PAR-CLIP	27292025	Unspecified
	hsa-mir-1267	MIMAT0005921	KIAA1143	57456	HITS-CLIP	23313552	Unspecified
	hsa-mir-1267	MIMAT0005921	ESYT2	57488	HITS-CLIP	23824327	Unspecified
	hsa-mir-1267	MIMAT0005921	ANO8	57719	HITS-CLIP	23824327|27418678	Unspecified
	hsa-mir-1267	MIMAT0005921	GATAD1	57798	HITS-CLIP	23824327	Unspecified
	hsa-mir-1267	MIMAT0005921	CENPM	79019	HITS-CLIP	23824327	Unspecified
	hsa-mir-1267	MIMAT0005921	C1orf50	79078	HITS-CLIP	23824327	Unspecified
	hsa-mir-1267	MIMAT0005921	LRRC2	79442	HITS-CLIP	23824327	Unspecified
	hsa-mir-1267	MIMAT0005921	CERS4	79603	HITS-CLIP	27418678	Unspecified
	hsa-mir-1267	MIMAT0005921	CCDC170	80129	PAR-CLIP	27292025	Unspecified
	hsa-mir-1267	MIMAT0005921	ORAI2	80228	HITS-CLIP	23824327	Unspecified
	hsa-mir-1267	MIMAT0005921	CPEB4	80315	HITS-CLIP	23313552	Unspecified
	hsa-mir-1267	MIMAT0005921	RNF170	81790	HITS-CLIP	23824327	Unspecified
	hsa-mir-1267	MIMAT0005921	C18orf21	83608	HITS-CLIP	23824327	Unspecified
	hsa-mir-1267	MIMAT0005921	MAGT1	84061	HITS-CLIP	27418678	Unspecified
	hsa-mir-1267	MIMAT0005921	MRI1	84245	HITS-CLIP	23824327	Unspecified
	hsa-mir-1267	MIMAT0005921	MCM8	84515	HITS-CLIP//PAR-CLIP	23824327|27292025	Unspecified
	hsa-mir-1267	MIMAT0005921	LRCH3	84859	HITS-CLIP	23824327	Unspecified
	hsa-mir-1267	MIMAT0005921	PLXDC2	84898	HITS-CLIP//PAR-CLIP	23824327|27292025	Unspecified
	hsa-mir-1267	MIMAT0005921	PPP1R15B	84919	PAR-CLIP	23592263	Unspecified
	hsa-mir-1267	MIMAT0005921	PRPF38A	84950	PAR-CLIP	27292025	Unspecified
	hsa-mir-1267	MIMAT0005921	LSM 10.00	84967	HITS-CLIP	27418678	Unspecified
	hsa-mir-1267	MIMAT0005921	REPS1	85021	PAR-CLIP	22291592	Unspecified
	hsa-mir-1267	MIMAT0005921	SCIN	85477	HITS-CLIP	27418678	Unspecified
	hsa-mir-1267	MIMAT0005921	TIMM50	92609	HITS-CLIP	27418678	Unspecified
	hsa-mir-1267	MIMAT0005921	FAM83F	113828	PAR-CLIP	27292025	Unspecified
	hsa-mir-1267	MIMAT0005921	CYYR1	116159	HITS-CLIP	19536157	Unspecified
	hsa-mir-1267	MIMAT0005921	EXOC3-AS1	116349	HITS-CLIP	27418678	Unspecified
	hsa-mir-1267	MIMAT0005921	TCEANC2	127428	HITS-CLIP	23824327	Unspecified
	hsa-mir-1267	MIMAT0005921	TSHZ2	128553	HITS-CLIP	23824327	Unspecified
	hsa-mir-1267	MIMAT0005921	HNRNPA1L2	144983	HITS-CLIP	23313552	Unspecified
	hsa-mir-1267	MIMAT0005921	CEP128	145508	HITS-CLIP	23824327	Unspecified
	hsa-mir-1267	MIMAT0005921	BTBD19	149478	HITS-CLIP	27418678	Unspecified
	hsa-mir-1267	MIMAT0005921	DUSP18	150290	HITS-CLIP	23824327	Unspecified
	hsa-mir-1267	MIMAT0005921	GPR155	151556	HITS-CLIP	21572407	Unspecified
	hsa-mir-1267	MIMAT0005921	THAP6	152815	HITS-CLIP	21572407	Unspecified
	hsa-mir-1267	MIMAT0005921	CNKSR3	154043	HITS-CLIP	23824327	Unspecified
	hsa-mir-1267	MIMAT0005921	VKORC1L1	154807	PAR-CLIP	22012620	Unspecified
	hsa-mir-1267	MIMAT0005921	METTL27	155368	HITS-CLIP	23824327	Unspecified
	hsa-mir-1267	MIMAT0005921	GBP6	163351	HITS-CLIP	23824327	Unspecified
	hsa-mir-1267	MIMAT0005921	DZIP1L	199221	HITS-CLIP	23824327	Unspecified
	hsa-mir-1267	MIMAT0005921	IBA57	200205	HITS-CLIP	23824327	Unspecified
	hsa-mir-1267	MIMAT0005921	ELMOD2	255520	PAR-CLIP	21572407	Unspecified
	hsa-mir-1267	MIMAT0005921	SEC14L4	284904	PAR-CLIP	27292025	Unspecified
	hsa-mir-1267	MIMAT0005921	DPY19L4	286148	HITS-CLIP	23824327	Unspecified
	hsa-mir-1267	MIMAT0005921	MOGAT3	346606	PAR-CLIP	27292025	Unspecified
	hsa-mir-1267	MIMAT0005921	ZNF713	349075	PAR-CLIP	27292025	Unspecified
	hsa-mir-1267	MIMAT0005921	ZNF829	374899	HITS-CLIP	23824327	Unspecified
	hsa-mir-1267	MIMAT0005921	ANKRD36	375248	HITS-CLIP	21572407	Unspecified
	hsa-mir-1267	MIMAT0005921	GJB7	375519	HITS-CLIP	19536157	Unspecified
	hsa-mir-1267	MIMAT0005921	RGS9BP	388531	HITS-CLIP	23824327	Unspecified
	hsa-mir-1267	MIMAT0005921	IYD	389434	HITS-CLIP	23824327	Unspecified
	hsa-mir-1267	MIMAT0005921	CISD2	493856	PAR-CLIP	27292025	Unspecified
	hsa-mir-1267	MIMAT0005921	C12orf73	728568	PAR-CLIP	22100165	Unspecified
	hsa-mir-1267	MIMAT0005921	PRR23A	729627	HITS-CLIP//PAR-CLIP	23824327|27292025	Unspecified
	hsa-mir-1267	MIMAT0005921	ISPD	729920	HITS-CLIP	27418678	Unspecified
	hsa-mir-1267	MIMAT0005921	ERVMER34-1	100288413	HITS-CLIP	23824327	Unspecified
	hsa-mir-3138	MIMAT0015006	ANXA6	309	PAR-CLIP	26701625	Unspecified
	hsa-mir-3138	MIMAT0015006	BLVRA	644	HITS-CLIP	19536157	Unspecified
	hsa-mir-3138	MIMAT0015006	CDC25A	993	PAR-CLIP	23592263	Unspecified
	hsa-mir-3138	MIMAT0015006	CDK6	1021	PAR-CLIP	26701625	Unspecified
	hsa-mir-3138	MIMAT0015006	GNB1	2782	PAR-CLIP	23592263|21572407|20371350	Unspecified
	hsa-mir-3138	MIMAT0015006	LTBP2	4053	PAR-CLIP	23592263|26701625	Unspecified
	hsa-mir-3138	MIMAT0015006	PEX10	5192	PAR-CLIP	23592263	Unspecified
	hsa-mir-3138	MIMAT0015006	PPP2R1A	5518	PAR-CLIP	26701625	Unspecified
	hsa-mir-3138	MIMAT0015006	PPP2R5E	5529	PAR-CLIP	23592263	Unspecified
	hsa-mir-3138	MIMAT0015006	RPL10	6134	PAR-CLIP	21572407	Unspecified
	hsa-mir-3138	MIMAT0015006	SDHD	6392	HITS-CLIP	23313552	Unspecified
	hsa-mir-3138	MIMAT0015006	SKI	6497	PAR-CLIP	21572407|20371350	Unspecified
	hsa-mir-3138	MIMAT0015006	SLC1A4	6509	PAR-CLIP	22012620	Unspecified
	hsa-mir-3138	MIMAT0015006	TIMP1	7076	PAR-CLIP	26701625	Unspecified
	hsa-mir-3138	MIMAT0015006	ZNF33A	7581	HITS-CLIP	23313552	Unspecified
	hsa-mir-3138	MIMAT0015006	LUZP1	7798	PAR-CLIP	26701625	Unspecified
	hsa-mir-3138	MIMAT0015006	MAFK	7975	PAR-CLIP	26701625	Unspecified
	hsa-mir-3138	MIMAT0015006	FZD6	8323	HITS-CLIP//PAR-CLIP	24398324|21572407|23313552	Unspecified
	hsa-mir-3138	MIMAT0015006	DYRK3	8444	HITS-CLIP	19536157	Unspecified
	hsa-mir-3138	MIMAT0015006	SLC5A6	8884	PAR-CLIP	23592263	Unspecified
	hsa-mir-3138	MIMAT0015006	TRIP13	9319	HITS-CLIP	19536157	Unspecified
	hsa-mir-3138	MIMAT0015006	AKAP2	11217	HITS-CLIP//PAR-CLIP	23446348|21572407	Unspecified
	hsa-mir-3138	MIMAT0015006	SNAPIN	23557	PAR-CLIP	23592263	Unspecified
	hsa-mir-3138	MIMAT0015006	FKBP8	23770	PAR-CLIP	26701625	Unspecified
	hsa-mir-3138	MIMAT0015006	TMEM184B	25829	PAR-CLIP	27292025	Unspecified
	hsa-mir-3138	MIMAT0015006	ASAP1	50807	PAR-CLIP	27292025	Unspecified
	hsa-mir-3138	MIMAT0015006	PIAS4	51588	PAR-CLIP	26701625	Unspecified
	hsa-mir-3138	MIMAT0015006	TRMT6	51605	PAR-CLIP	23592263	Unspecified
	hsa-mir-3138	MIMAT0015006	SBNO1	55206	PAR-CLIP	23446348|20371350	Unspecified
	hsa-mir-3138	MIMAT0015006	HIF1AN	55662	HITS-CLIP	23824327|23313552	Unspecified
	hsa-mir-3138	MIMAT0015006	PCNP	57092	HITS-CLIP	27418678	Unspecified
	hsa-mir-3138	MIMAT0015006	RAB25	57111	PAR-CLIP	24398324|26701625|27292025	Unspecified
	hsa-mir-3138	MIMAT0015006	WDFY1	57590	HITS-CLIP	19536157	Unspecified
	hsa-mir-3138	MIMAT0015006	SCOC	60592	PAR-CLIP	20371350	Unspecified
	hsa-mir-3138	MIMAT0015006	FAM217B	63939	PAR-CLIP	23592263	Unspecified
	hsa-mir-3138	MIMAT0015006	FUT10	84750	PAR-CLIP	23592263|26701625	Unspecified
	hsa-mir-3138	MIMAT0015006	JPT2	90861	PAR-CLIP	27292025	Unspecified
	hsa-mir-3138	MIMAT0015006	MSANTD3	91283	PAR-CLIP	22291592	Unspecified
	hsa-mir-3138	MIMAT0015006	ASB16	92591	HITS-CLIP	23313552	Unspecified
	hsa-mir-3138	MIMAT0015006	IGSF8	93185	PAR-CLIP	27292025	Unspecified
	hsa-mir-3138	MIMAT0015006	RPP25L	138716	PAR-CLIP	22291592	Unspecified
	hsa-mir-3138	MIMAT0015006	LRWD1	222229	PAR-CLIP	22100165	Unspecified
	hsa-mir-3138	MIMAT0015006	PRR14L	253143	PAR-CLIP	23592263	Unspecified
	hsa-mir-3138	MIMAT0015006	ELFN1	392617	HITS-CLIP	23824327	Unspecified
	hsa-mir-3138	MIMAT0015006	POTEG	404785	PAR-CLIP	26701625	Unspecified
	hsa-mir-3138	MIMAT0015006	PALM2-AKAP2	445815	HITS-CLIP//PAR-CLIP	23446348|21572407	Unspecified
	hsa-mir-3138	MIMAT0015006	POTEM	641455	PAR-CLIP	26701625	Unspecified
	hsa-mir-3201	MIMAT0015086	ADCY9	115	HITS-CLIP//PAR-CLIP	23446348|21572407|20371350	Unspecified
	hsa-mir-3201	MIMAT0015086	BLMH	642	PAR-CLIP	21572407	Unspecified
	hsa-mir-3201	MIMAT0015086	CA8	767	PAR-CLIP	21572407	Unspecified
	hsa-mir-3201	MIMAT0015086	CAV1	857	HITS-CLIP	23313552	Unspecified
	hsa-mir-3201	MIMAT0015086	CDC25B	994	PAR-CLIP	23592263	Unspecified
	hsa-mir-3201	MIMAT0015086	CLCN3	1182	PAR-CLIP	22100165	Unspecified
	hsa-mir-3201	MIMAT0015086	DNASE2	1777	HITS-CLIP//PAR-CLIP	23446348|21572407	Unspecified
	hsa-mir-3201	MIMAT0015086	ELAVL2	1993	PAR-CLIP	22012620	Unspecified
	hsa-mir-3201	MIMAT0015086	GRIK2	2898	HITS-CLIP	27418678	Unspecified
	hsa-mir-3201	MIMAT0015086	HOXA10	3206	PAR-CLIP	23446348|21572407|20371350|26701625	Unspecified
	hsa-mir-3201	MIMAT0015086	FOXN2	3344	PAR-CLIP	23592263	Unspecified
	hsa-mir-3201	MIMAT0015086	LAMC1	3915	PAR-CLIP	23446348|22012620|20371350|26701625|27292025	Unspecified
	hsa-mir-3201	MIMAT0015086	PRRX1	5396	HITS-CLIP//PAR-CLIP	23446348|21572407	Unspecified
	hsa-mir-3201	MIMAT0015086	PRELP	5549	PAR-CLIP	23592263	Unspecified
	hsa-mir-3201	MIMAT0015086	PTEN	5728	PAR-CLIP	23592263	Unspecified
	hsa-mir-3201	MIMAT0015086	PTPRD	5789	PAR-CLIP	21572407	Unspecified
	hsa-mir-3201	MIMAT0015086	SHOX2	6474	PAR-CLIP	23446348	Unspecified
	hsa-mir-3201	MIMAT0015086	CRADD	8738	PAR-CLIP	23446348	Unspecified
	hsa-mir-3201	MIMAT0015086	TNFRSF10B	8795	HITS-CLIP	23313552	Unspecified
	hsa-mir-3201	MIMAT0015086	CDKL2	8999	PAR-CLIP	22100165	Unspecified
	hsa-mir-3201	MIMAT0015086	IVNS1ABP	10625	PAR-CLIP	23592263|21572407|20371350	Unspecified
	hsa-mir-3201	MIMAT0015086	CELF1	10658	PAR-CLIP	20371350	Unspecified
	hsa-mir-3201	MIMAT0015086	ARPP19	10776	PAR-CLIP	21572407|20371350	Unspecified
	hsa-mir-3201	MIMAT0015086	PNRC1	10957	PAR-CLIP	23592263	Unspecified
	hsa-mir-3201	MIMAT0015086	PAPD7	11044	PAR-CLIP	21572407|20371350	Unspecified
	hsa-mir-3201	MIMAT0015086	DUSP10	11221	HITS-CLIP	23824327	Unspecified
	hsa-mir-3201	MIMAT0015086	ZCCHC11	23318	PAR-CLIP	22100165	Unspecified
	hsa-mir-3201	MIMAT0015086	KCNMB4	27345	HITS-CLIP	23824327	Unspecified
	hsa-mir-3201	MIMAT0015086	CYB5R4	51167	PAR-CLIP	20371350	Unspecified
	hsa-mir-3201	MIMAT0015086	EGLN1	54583	PAR-CLIP	21572407	Unspecified
	hsa-mir-3201	MIMAT0015086	MBD5	55777	PAR-CLIP	27292025	Unspecified
	hsa-mir-3201	MIMAT0015086	TMEM126B	55863	PAR-CLIP	23592263	Unspecified
	hsa-mir-3201	MIMAT0015086	PCDHA6	56142	PAR-CLIP	22100165	Unspecified
	hsa-mir-3201	MIMAT0015086	PARD3	56288	HITS-CLIP	27418678	Unspecified
	hsa-mir-3201	MIMAT0015086	BACH2	60468	HITS-CLIP	21572407	Unspecified
	hsa-mir-3201	MIMAT0015086	CEP97	79598	PAR-CLIP	20371350	Unspecified
	hsa-mir-3201	MIMAT0015086	PPP1R3B	79660	PAR-CLIP	21572407|20371350	Unspecified
	hsa-mir-3201	MIMAT0015086	SPRED1	161742	PAR-CLIP	23592263	Unspecified
	hsa-mir-3201	MIMAT0015086	IRF2BP2	359948	PAR-CLIP	20371350	Unspecified
	hsa-mir-3201	MIMAT0015086	ENO4	387712	HITS-CLIP	23824327	Unspecified
	hsa-mir-1273d	MIMAT0015090	ADRB1	153	PAR-CLIP	22012620	Unspecified
	hsa-mir-1273d	MIMAT0015090	ATP1B3	483	HITS-CLIP	23313552	Unspecified
	hsa-mir-1273d	MIMAT0015090	ATP5G3	518	HITS-CLIP//PAR-CLIP	23592263|24398324|23446348|22012620|21572407|20371350|23313552|22927820|26701625|27292025	Unspecified
	hsa-mir-1273d	MIMAT0015090	CBL	867	HITS-CLIP	23824327	Unspecified
	hsa-mir-1273d	MIMAT0015090	CD4	920	PAR-CLIP	23592263	Unspecified
	hsa-mir-1273d	MIMAT0015090	GSR	2936	PAR-CLIP	27292025	Unspecified
	hsa-mir-1273d	MIMAT0015090	UBE2K	3093	PAR-CLIP	23446348	Unspecified
	hsa-mir-1273d	MIMAT0015090	HNRNPA1	3178	HITS-CLIP	23824327	Unspecified
	hsa-mir-1273d	MIMAT0015090	HNRNPA2B1	3181	PAR-CLIP	22012620	Unspecified
	hsa-mir-1273d	MIMAT0015090	MAP3K9	4293	HITS-CLIP	23824327	Unspecified
	hsa-mir-1273d	MIMAT0015090	SERPINE1	5054	PAR-CLIP	22012620	Unspecified
	hsa-mir-1273d	MIMAT0015090	PTGIS	5740	HITS-CLIP	23824327	Unspecified
	hsa-mir-1273d	MIMAT0015090	SON	6651	HITS-CLIP//PAR-CLIP	26701625|27292025|27418678	Unspecified
	hsa-mir-1273d	MIMAT0015090	UBE2A	7319	PAR-CLIP	23446348|20371350	Unspecified
	hsa-mir-1273d	MIMAT0015090	VAV2	7410	PAR-CLIP	26701625	Unspecified
	hsa-mir-1273d	MIMAT0015090	CRIPT	9419	PAR-CLIP	22100165	Unspecified
	hsa-mir-1273d	MIMAT0015090	NUP155	9631	HITS-CLIP//PAR-CLIP	23313552|27292025	Unspecified
	hsa-mir-1273d	MIMAT0015090	HS2ST1	9653	HITS-CLIP	23313552	Unspecified
	hsa-mir-1273d	MIMAT0015090	COL4A3BP	10087	HITS-CLIP	23824327	Unspecified
	hsa-mir-1273d	MIMAT0015090	ARL4C	10123	HITS-CLIP	23824327	Unspecified
	hsa-mir-1273d	MIMAT0015090	PDIA6	10130	PAR-CLIP	23592263	Unspecified
	hsa-mir-1273d	MIMAT0015090	EIF1	10209	PAR-CLIP	20371350	Unspecified
	hsa-mir-1273d	MIMAT0015090	TXNIP	10628	PAR-CLIP	20371350	Unspecified
	hsa-mir-1273d	MIMAT0015090	NUP50	10762	PAR-CLIP	23446348|20371350	Unspecified
	hsa-mir-1273d	MIMAT0015090	PLA2G16	11145	HITS-CLIP	23313552	Unspecified
	hsa-mir-1273d	MIMAT0015090	SYT11	23208	HITS-CLIP	23824327	Unspecified
	hsa-mir-1273d	MIMAT0015090	SEZ6L	23544	PAR-CLIP	23446348|22012620|27292025	Unspecified
	hsa-mir-1273d	MIMAT0015090	ATP5S	27109	HITS-CLIP	23824327	Unspecified
	hsa-mir-1273d	MIMAT0015090	TMEM33	55161	PAR-CLIP	27292025	Unspecified
	hsa-mir-1273d	MIMAT0015090	FEM1A	55527	PAR-CLIP	23592263	Unspecified
	hsa-mir-1273d	MIMAT0015090	OTUD5	55593	HITS-CLIP	19536157	Unspecified
	hsa-mir-1273d	MIMAT0015090	ACBD3	64746	PAR-CLIP	23592263	Unspecified
	hsa-mir-1273d	MIMAT0015090	BCL11B	64919	PAR-CLIP	22291592	Unspecified
	hsa-mir-1273d	MIMAT0015090	SNX22	79856	PAR-CLIP	23446348	Unspecified
	hsa-mir-1273d	MIMAT0015090	MED28	80306	PAR-CLIP	22012620|20371350	Unspecified
	hsa-mir-1273d	MIMAT0015090	TM2D2	83877	PAR-CLIP	20371350	Unspecified
	hsa-mir-1273d	MIMAT0015090	RBM48	84060	PAR-CLIP	27292025	Unspecified
	hsa-mir-1273d	MIMAT0015090	TMEM101	84336	PAR-CLIP	21572407	Unspecified
	hsa-mir-1273d	MIMAT0015090	EFCAB11	90141	HITS-CLIP//PAR-CLIP	23446348|21572407	Unspecified
	hsa-mir-1273d	MIMAT0015090	NLRP12	91662	HITS-CLIP	19536157	Unspecified
	hsa-mir-1273d	MIMAT0015090	ELMSAN1	91748	HITS-CLIP	23824327	Unspecified
	hsa-mir-1273d	MIMAT0015090	PIGS	94005	PAR-CLIP	23592263	Unspecified
	hsa-mir-1273d	MIMAT0015090	MB21D1	115004	PAR-CLIP	24398324	Unspecified
	hsa-mir-1273d	MIMAT0015090	CD300LG	146894	PAR-CLIP	22291592	Unspecified
	hsa-mir-1273d	MIMAT0015090	C18orf25	147339	PAR-CLIP	23446348|21572407|20371350	Unspecified
	hsa-mir-1273d	MIMAT0015090	NUDT7	283927	HITS-CLIP//PAR-CLIP	23313552|27292025	Unspecified
	hsa-mir-1273d	MIMAT0015090	LANCL3	347404	HITS-CLIP	23824327	Unspecified
	hsa-mir-1273d	MIMAT0015090	C2CD4B	388125	PAR-CLIP	23708386	Unspecified
	hsa-mir-1273d	MIMAT0015090	FAM69A	388650	PAR-CLIP	20371350	Unspecified
	hsa-mir-1273d	MIMAT0015090	SLC6A17	388662	HITS-CLIP//PAR-CLIP	20371350|23824327	Unspecified
	hsa-mir-1273d	MIMAT0015090	FAM221B	392307	HITS-CLIP	23824327|19536157	Unspecified
	hsa-mir-1273d	MIMAT0015090	FAM110C	642273	PAR-CLIP	22012620	Unspecified
	hsa-mir-3150b-3p	MIMAT0018194	ADD2	119	PAR-CLIP	23592263	Unspecified
	hsa-mir-3150b-3p	MIMAT0018194	APBB2	323	PAR-CLIP	22100165	Unspecified
	hsa-mir-3150b-3p	MIMAT0018194	BCL2L1	598	PAR-CLIP	23592263|26701625	Unspecified
	hsa-mir-3150b-3p	MIMAT0018194	CACNA1B	774	HITS-CLIP	23824327|27418678	Unspecified
	hsa-mir-3150b-3p	MIMAT0018194	CBL	867	PAR-CLIP	26701625	Unspecified
	hsa-mir-3150b-3p	MIMAT0018194	CBLB	868	HITS-CLIP	19536157	Unspecified
	hsa-mir-3150b-3p	MIMAT0018194	CDK2	1017	PAR-CLIP	23446348|20371350|26701625	Unspecified
	hsa-mir-3150b-3p	MIMAT0018194	CDKN1A	1026	PAR-CLIP	23592263	Unspecified
	hsa-mir-3150b-3p	MIMAT0018194	AP2M1	1173	PAR-CLIP	26701625	Unspecified
	hsa-mir-3150b-3p	MIMAT0018194	COL1A1	1277	PAR-CLIP	26701625	Unspecified
	hsa-mir-3150b-3p	MIMAT0018194	CPE	1363	PAR-CLIP	20371350	Unspecified
	hsa-mir-3150b-3p	MIMAT0018194	CRMP1	1400	PAR-CLIP	20371350	Unspecified
	hsa-mir-3150b-3p	MIMAT0018194	DNM2	1785	PAR-CLIP	23592263|20371350	Unspecified
	hsa-mir-3150b-3p	MIMAT0018194	EEF1A1	1915	PAR-CLIP	23592263	Unspecified
	hsa-mir-3150b-3p	MIMAT0018194	CELSR2	1952	PAR-CLIP	20371350	Unspecified
	hsa-mir-3150b-3p	MIMAT0018194	EIF4G1	1981	PAR-CLIP	26701625	Unspecified
	hsa-mir-3150b-3p	MIMAT0018194	ELF3	1999	PAR-CLIP	26701625	Unspecified
	hsa-mir-3150b-3p	MIMAT0018194	EMX1	2016	PAR-CLIP	22100165	Unspecified
	hsa-mir-3150b-3p	MIMAT0018194	EN2	2020	PAR-CLIP	23592263	Unspecified
	hsa-mir-3150b-3p	MIMAT0018194	EPB41L1	2036	HITS-CLIP//PAR-CLIP	26701625|27292025|27418678	Unspecified
	hsa-mir-3150b-3p	MIMAT0018194	EZH2	2146	HITS-CLIP	23824327	Unspecified
	hsa-mir-3150b-3p	MIMAT0018194	FKBP1A	2280	PAR-CLIP	23446348	Unspecified
	hsa-mir-3150b-3p	MIMAT0018194	FLOT2	2319	HITS-CLIP	23313552	Unspecified
	hsa-mir-3150b-3p	MIMAT0018194	AFF2	2334	PAR-CLIP	23592263|24398324|27292025	Unspecified
	hsa-mir-3150b-3p	MIMAT0018194	GATA2	2624	PAR-CLIP	26701625	Unspecified
	hsa-mir-3150b-3p	MIMAT0018194	GATA6	2627	PAR-CLIP	23592263	Unspecified
	hsa-mir-3150b-3p	MIMAT0018194	GLI4	2738	PAR-CLIP	23592263	Unspecified
	hsa-mir-3150b-3p	MIMAT0018194	GNAI2	2771	PAR-CLIP	23592263|20371350	Unspecified
	hsa-mir-3150b-3p	MIMAT0018194	HMGB3	3149	PAR-CLIP	23592263|23446348|21572407	Unspecified
	hsa-mir-3150b-3p	MIMAT0018194	HMGCS1	3157	HITS-CLIP	23824327	Unspecified
	hsa-mir-3150b-3p	MIMAT0018194	SLC29A2	3177	PAR-CLIP	23592263	Unspecified
	hsa-mir-3150b-3p	MIMAT0018194	HOXB5	3215	PAR-CLIP	23592263	Unspecified
	hsa-mir-3150b-3p	MIMAT0018194	HOXC13	3229	PAR-CLIP	23592263	Unspecified
	hsa-mir-3150b-3p	MIMAT0018194	IDH3A	3419	PAR-CLIP	23592263	Unspecified
	hsa-mir-3150b-3p	MIMAT0018194	IGFBP5	3488	PAR-CLIP	23592263|20371350	Unspecified
	hsa-mir-3150b-3p	MIMAT0018194	IHH	3549	PAR-CLIP	22100165	Unspecified
	hsa-mir-3150b-3p	MIMAT0018194	KCND1	3750	PAR-CLIP	23592263	Unspecified
	hsa-mir-3150b-3p	MIMAT0018194	LNPEP	4012	PAR-CLIP	26701625	Unspecified
	hsa-mir-3150b-3p	MIMAT0018194	MAZ	4150	PAR-CLIP	23592263|26701625	Unspecified
	hsa-mir-3150b-3p	MIMAT0018194	MPP2	4355	PAR-CLIP	26701625	Unspecified
	hsa-mir-3150b-3p	MIMAT0018194	MYO1C	4641	PAR-CLIP	23592263|20371350|26701625	Unspecified
	hsa-mir-3150b-3p	MIMAT0018194	NFIC	4782	PAR-CLIP	23592263	Unspecified
	hsa-mir-3150b-3p	MIMAT0018194	PFKFB3	5209	PAR-CLIP	26701625	Unspecified
	hsa-mir-3150b-3p	MIMAT0018194	PLK1	5347	PAR-CLIP	26701625	Unspecified
	hsa-mir-3150b-3p	MIMAT0018194	PLSCR1	5359	HITS-CLIP	27418678	Unspecified
	hsa-mir-3150b-3p	MIMAT0018194	POU2F1	5451	PAR-CLIP	23592263	Unspecified
	hsa-mir-3150b-3p	MIMAT0018194	PRELP	5549	PAR-CLIP	20371350	Unspecified
	hsa-mir-3150b-3p	MIMAT0018194	MAPK1	5594	PAR-CLIP	23592263	Unspecified
	hsa-mir-3150b-3p	MIMAT0018194	QSOX1	5768	PAR-CLIP	26701625	Unspecified
	hsa-mir-3150b-3p	MIMAT0018194	PTPN1	5770	PAR-CLIP	26701625	Unspecified
	hsa-mir-3150b-3p	MIMAT0018194	PTPN14	5784	PAR-CLIP	23592263	Unspecified
	hsa-mir-3150b-3p	MIMAT0018194	RAB2A	5862	PAR-CLIP	23592263	Unspecified
	hsa-mir-3150b-3p	MIMAT0018194	CCL11	6356	PAR-CLIP	23592263	Unspecified
	hsa-mir-3150b-3p	MIMAT0018194	SDC2	6383	PAR-CLIP	23592263	Unspecified
	hsa-mir-3150b-3p	MIMAT0018194	SLC4A2	6522	PAR-CLIP	23592263	Unspecified
	hsa-mir-3150b-3p	MIMAT0018194	SLC7A1	6541	PAR-CLIP	23592263	Unspecified
	hsa-mir-3150b-3p	MIMAT0018194	SLC8A1	6546	PAR-CLIP	22012620	Unspecified
	hsa-mir-3150b-3p	MIMAT0018194	SURF6	6838	PAR-CLIP	23592263	Unspecified
	hsa-mir-3150b-3p	MIMAT0018194	TLE3	7090	PAR-CLIP	23592263	Unspecified
	hsa-mir-3150b-3p	MIMAT0018194	TUBB2A	7280	PAR-CLIP	20371350	Unspecified
	hsa-mir-3150b-3p	MIMAT0018194	UBE2V1	7335	PAR-CLIP	23592263|21572407	Unspecified
	hsa-mir-3150b-3p	MIMAT0018194	UCP2	7351	PAR-CLIP	23708386	Unspecified
	hsa-mir-3150b-3p	MIMAT0018194	WNT7B	7477	PAR-CLIP	23592263|26701625	Unspecified
	hsa-mir-3150b-3p	MIMAT0018194	XRCC3	7517	PAR-CLIP	23592263	Unspecified
	hsa-mir-3150b-3p	MIMAT0018194	YWHAZ	7534	PAR-CLIP	26701625	Unspecified
	hsa-mir-3150b-3p	MIMAT0018194	SF1	7536	PAR-CLIP	26701625	Unspecified
	hsa-mir-3150b-3p	MIMAT0018194	ZNF70	7621	PAR-CLIP	23592263|20371350	Unspecified
	hsa-mir-3150b-3p	MIMAT0018194	ZNF85	7639	PAR-CLIP	20371350	Unspecified
	hsa-mir-3150b-3p	MIMAT0018194	BTG2	7832	PAR-CLIP	23592263|26701625|27292025	Unspecified
	hsa-mir-3150b-3p	MIMAT0018194	ZNF212	7988	PAR-CLIP	23592263	Unspecified
	hsa-mir-3150b-3p	MIMAT0018194	FOSL1	8061	PAR-CLIP	23592263|20371350|26701625	Unspecified
	hsa-mir-3150b-3p	MIMAT0018194	PABPN1	8106	PAR-CLIP	26701625	Unspecified
	hsa-mir-3150b-3p	MIMAT0018194	NCOA3	8202	PAR-CLIP	24398324|26701625	Unspecified
	hsa-mir-3150b-3p	MIMAT0018194	ARID1A	8289	PAR-CLIP	23592263	Unspecified
	hsa-mir-3150b-3p	MIMAT0018194	FZD7	8324	PAR-CLIP	26701625	Unspecified
	hsa-mir-3150b-3p	MIMAT0018194	HIST1H4C	8364	HITS-CLIP	27418678	Unspecified
	hsa-mir-3150b-3p	MIMAT0018194	IKBKG	8517	PAR-CLIP	24398324	Unspecified
	hsa-mir-3150b-3p	MIMAT0018194	TSC22D1	8848	PAR-CLIP	23592263	Unspecified
	hsa-mir-3150b-3p	MIMAT0018194	HAP1	9001	PAR-CLIP	23592263	Unspecified
	hsa-mir-3150b-3p	MIMAT0018194	GPRC5A	9052	PAR-CLIP	23592263	Unspecified
	hsa-mir-3150b-3p	MIMAT0018194	SYT7	9066	PAR-CLIP	23592263|26701625	Unspecified
	hsa-mir-3150b-3p	MIMAT0018194	ARHGEF2	9181	PAR-CLIP	23592263	Unspecified
	hsa-mir-3150b-3p	MIMAT0018194	SLC9A3R1	9368	PAR-CLIP	26701625	Unspecified
	hsa-mir-3150b-3p	MIMAT0018194	MICAL2	9645	PAR-CLIP	27292025	Unspecified
	hsa-mir-3150b-3p	MIMAT0018194	CTIF	9811	PAR-CLIP	22100165	Unspecified
	hsa-mir-3150b-3p	MIMAT0018194	SEC16A	9919	PAR-CLIP	26701625	Unspecified
	hsa-mir-3150b-3p	MIMAT0018194	RBM8A	9939	PAR-CLIP	23592263|23446348|22012620|20371350|26701625|27292025	Unspecified
	hsa-mir-3150b-3p	MIMAT0018194	RAD50	10111	PAR-CLIP	23592263	Unspecified
	hsa-mir-3150b-3p	MIMAT0018194	EIF1	10209	PAR-CLIP	20371350	Unspecified
	hsa-mir-3150b-3p	MIMAT0018194	STX6	10228	PAR-CLIP	23592263|23446348|21572407	Unspecified
	hsa-mir-3150b-3p	MIMAT0018194	MRVI1	10335	PAR-CLIP	23592263|23446348|22012620|20371350|26701625|27292025	Unspecified
	hsa-mir-3150b-3p	MIMAT0018194	NDRG1	10397	PAR-CLIP	26701625	Unspecified
	hsa-mir-3150b-3p	MIMAT0018194	BASP1	10409	HITS-CLIP//PAR-CLIP	23592263|27418678	Unspecified
	hsa-mir-3150b-3p	MIMAT0018194	PGRMC2	10424	PAR-CLIP	22100165	Unspecified
	hsa-mir-3150b-3p	MIMAT0018194	PDLIM5	10611	PAR-CLIP	26701625	Unspecified
	hsa-mir-3150b-3p	MIMAT0018194	CELF1	10658	PAR-CLIP	22012620|26701625	Unspecified
	hsa-mir-3150b-3p	MIMAT0018194	SRCAP	10847	PAR-CLIP	24398324	Unspecified
	hsa-mir-3150b-3p	MIMAT0018194	SUGT1	10910	PAR-CLIP	23592263|20371350	Unspecified
	hsa-mir-3150b-3p	MIMAT0018194	FASTK	10922	PAR-CLIP	23592263	Unspecified
	hsa-mir-3150b-3p	MIMAT0018194	RALBP1	10928	PAR-CLIP	26701625	Unspecified
	hsa-mir-3150b-3p	MIMAT0018194	XPOT	11260	PAR-CLIP	23592263	Unspecified
	hsa-mir-3150b-3p	MIMAT0018194	MLXIP	22877	PAR-CLIP	23592263|26701625	Unspecified
	hsa-mir-3150b-3p	MIMAT0018194	RPH3A	22895	PAR-CLIP	20371350	Unspecified
	hsa-mir-3150b-3p	MIMAT0018194	KDM2A	22992	PAR-CLIP	26701625	Unspecified
	hsa-mir-3150b-3p	MIMAT0018194	WDTC1	23038	PAR-CLIP	26701625	Unspecified
	hsa-mir-3150b-3p	MIMAT0018194	PEG10	23089	PAR-CLIP	23592263	Unspecified
	hsa-mir-3150b-3p	MIMAT0018194	TNRC6B	23112	PAR-CLIP	23592263|20371350|26701625	Unspecified
	hsa-mir-3150b-3p	MIMAT0018194	CAMTA2	23125	PAR-CLIP	26701625	Unspecified
	hsa-mir-3150b-3p	MIMAT0018194	2021-09-06	23157	PAR-CLIP	23592263	Unspecified
	hsa-mir-3150b-3p	MIMAT0018194	ARL6IP1	23204	PAR-CLIP	23592263|24398324|21572407|20371350	Unspecified
	hsa-mir-3150b-3p	MIMAT0018194	ASTN2	23245	PAR-CLIP	20371350	Unspecified
	hsa-mir-3150b-3p	MIMAT0018194	PSD3	23362	PAR-CLIP	23446348|22012620	Unspecified
	hsa-mir-3150b-3p	MIMAT0018194	NCS1	23413	PAR-CLIP	26701625	Unspecified
	hsa-mir-3150b-3p	MIMAT0018194	NPTXR	23467	PAR-CLIP	23592263	Unspecified
	hsa-mir-3150b-3p	MIMAT0018194	RPL13A	23521	PAR-CLIP	26701625|27292025	Unspecified
	hsa-mir-3150b-3p	MIMAT0018194	TMEM50A	23585	PAR-CLIP	22100165	Unspecified
	hsa-mir-3150b-3p	MIMAT0018194	PLD3	23646	PAR-CLIP	26701625	Unspecified
	hsa-mir-3150b-3p	MIMAT0018194	KANK2	25959	PAR-CLIP	26701625	Unspecified
	hsa-mir-3150b-3p	MIMAT0018194	TSKU	25987	PAR-CLIP	26701625	Unspecified
	hsa-mir-3150b-3p	MIMAT0018194	SLITRK5	26050	PAR-CLIP	23592263	Unspecified
	hsa-mir-3150b-3p	MIMAT0018194	BSCL2	26580	PAR-CLIP	23592263	Unspecified
	hsa-mir-3150b-3p	MIMAT0018194	BBC3	27113	PAR-CLIP	23592263	Unspecified
	hsa-mir-3150b-3p	MIMAT0018194	SLCO3A1	28232	HITS-CLIP	23313552	Unspecified
	hsa-mir-3150b-3p	MIMAT0018194	ZBTB44	29068	HITS-CLIP	23313552	Unspecified
	hsa-mir-3150b-3p	MIMAT0018194	TNPO2	30000	PAR-CLIP	23592263	Unspecified
	hsa-mir-3150b-3p	MIMAT0018194	SLC35C2	51006	PAR-CLIP	23592263|20371350	Unspecified
	hsa-mir-3150b-3p	MIMAT0018194	ING4	51147	PAR-CLIP	26701625	Unspecified
	hsa-mir-3150b-3p	MIMAT0018194	PIGP	51227	PAR-CLIP	20371350	Unspecified
	hsa-mir-3150b-3p	MIMAT0018194	C1RL	51279	PAR-CLIP	23592263	Unspecified
	hsa-mir-3150b-3p	MIMAT0018194	FAM53C	51307	HITS-CLIP//PAR-CLIP	23824327|26701625	Unspecified
	hsa-mir-3150b-3p	MIMAT0018194	TMBIM4	51643	PAR-CLIP	20371350	Unspecified
	hsa-mir-3150b-3p	MIMAT0018194	LUC7L3	51747	PAR-CLIP	22100165	Unspecified
	hsa-mir-3150b-3p	MIMAT0018194	SPATA6	54558	PAR-CLIP	23592263|20371350|26701625	Unspecified
	hsa-mir-3150b-3p	MIMAT0018194	CYP2W1	54905	PAR-CLIP	23592263|23446348|20371350	Unspecified
	hsa-mir-3150b-3p	MIMAT0018194	RPP25	54913	PAR-CLIP	20371350	Unspecified
	hsa-mir-3150b-3p	MIMAT0018194	TRMT10C	54931	HITS-CLIP	27418678	Unspecified
	hsa-mir-3150b-3p	MIMAT0018194	SLC38A4	55089	PAR-CLIP	23592263	Unspecified
	hsa-mir-3150b-3p	MIMAT0018194	LRRC20	55222	PAR-CLIP	23592263	Unspecified
	hsa-mir-3150b-3p	MIMAT0018194	ZNF444	55311	PAR-CLIP	23592263	Unspecified
	hsa-mir-3150b-3p	MIMAT0018194	SLC39A9	55334	PAR-CLIP	23592263|21572407|26701625	Unspecified
	hsa-mir-3150b-3p	MIMAT0018194	NCBP3	55421	PAR-CLIP	23592263	Unspecified
	hsa-mir-3150b-3p	MIMAT0018194	CAMK2N1	55450	PAR-CLIP	22100165	Unspecified
	hsa-mir-3150b-3p	MIMAT0018194	HES6	55502	PAR-CLIP	20371350	Unspecified
	hsa-mir-3150b-3p	MIMAT0018194	NLRP2	55655	PAR-CLIP	23592263	Unspecified
	hsa-mir-3150b-3p	MIMAT0018194	ZMAT5	55954	PAR-CLIP	23592263	Unspecified
	hsa-mir-3150b-3p	MIMAT0018194	MEPCE	56257	PAR-CLIP	26701625	Unspecified
	hsa-mir-3150b-3p	MIMAT0018194	EIF5A2	56648	HITS-CLIP	27418678	Unspecified
	hsa-mir-3150b-3p	MIMAT0018194	RAD18	56852	PAR-CLIP	21572407	Unspecified
	hsa-mir-3150b-3p	MIMAT0018194	CDC42SE1	56882	PAR-CLIP	23592263	Unspecified
	hsa-mir-3150b-3p	MIMAT0018194	ATXN7L3	56970	PAR-CLIP	23592263	Unspecified
	hsa-mir-3150b-3p	MIMAT0018194	ERGIC1	57222	PAR-CLIP	27292025	Unspecified
	hsa-mir-3150b-3p	MIMAT0018194	REXO1	57455	PAR-CLIP	24398324|22012620	Unspecified
	hsa-mir-3150b-3p	MIMAT0018194	ARHGAP31	57514	PAR-CLIP	23592263	Unspecified
	hsa-mir-3150b-3p	MIMAT0018194	CASKIN1	57524	PAR-CLIP	23592263|20371350	Unspecified
	hsa-mir-3150b-3p	MIMAT0018194	NLGN2	57555	PAR-CLIP	26701625	Unspecified
	hsa-mir-3150b-3p	MIMAT0018194	SH3RF1	57630	PAR-CLIP	23592263	Unspecified
	hsa-mir-3150b-3p	MIMAT0018194	PHF12	57649	PAR-CLIP	23592263	Unspecified
	hsa-mir-3150b-3p	MIMAT0018194	GPR107	57720	PAR-CLIP	26701625	Unspecified
	hsa-mir-3150b-3p	MIMAT0018194	CCNB1IP1	57820	PAR-CLIP	26701625	Unspecified
	hsa-mir-3150b-3p	MIMAT0018194	WIZ	58525	PAR-CLIP	23592263	Unspecified
	hsa-mir-3150b-3p	MIMAT0018194	EDA2R	60401	PAR-CLIP	22012620	Unspecified
	hsa-mir-3150b-3p	MIMAT0018194	NPVF	64111	HITS-CLIP	19536157	Unspecified
	hsa-mir-3150b-3p	MIMAT0018194	NXN	64359	PAR-CLIP	23592263|20371350	Unspecified
	hsa-mir-3150b-3p	MIMAT0018194	C16orf58	64755	PAR-CLIP	23592263	Unspecified
	hsa-mir-3150b-3p	MIMAT0018194	C6orf106	64771	PAR-CLIP	23592263	Unspecified
	hsa-mir-3150b-3p	MIMAT0018194	VWA1	64856	PAR-CLIP	23592263	Unspecified
	hsa-mir-3150b-3p	MIMAT0018194	TRIR	79002	PAR-CLIP	23592263|26701625	Unspecified
	hsa-mir-3150b-3p	MIMAT0018194	CHAC1	79094	PAR-CLIP	23592263	Unspecified
	hsa-mir-3150b-3p	MIMAT0018194	SH3TC2	79628	PAR-CLIP	22100165	Unspecified
	hsa-mir-3150b-3p	MIMAT0018194	USB1	79650	PAR-CLIP	23592263	Unspecified
	hsa-mir-3150b-3p	MIMAT0018194	RHBDF2	79651	PAR-CLIP	26701625	Unspecified
	hsa-mir-3150b-3p	MIMAT0018194	PPP1R3B	79660	PAR-CLIP	21572407|20371350	Unspecified
	hsa-mir-3150b-3p	MIMAT0018194	NAA40	79829	PAR-CLIP	26701625	Unspecified
	hsa-mir-3150b-3p	MIMAT0018194	ZFP91	80829	PAR-CLIP	23592263|26701625	Unspecified
	hsa-mir-3150b-3p	MIMAT0018194	NDEL1	81565	HITS-CLIP	23313552	Unspecified
	hsa-mir-3150b-3p	MIMAT0018194	KLF16	83855	PAR-CLIP	23592263|26701625	Unspecified
	hsa-mir-3150b-3p	MIMAT0018194	CHCHD5	84269	HITS-CLIP	23824327	Unspecified
	hsa-mir-3150b-3p	MIMAT0018194	IL1F10	84639	PAR-CLIP	23592263|20371350	Unspecified
	hsa-mir-3150b-3p	MIMAT0018194	PRRC2B	84726	PAR-CLIP	23592263|20371350	Unspecified
	hsa-mir-3150b-3p	MIMAT0018194	UNC119B	84747	PAR-CLIP	23592263	Unspecified
	hsa-mir-3150b-3p	MIMAT0018194	LMNB2	84823	PAR-CLIP	26701625	Unspecified
	hsa-mir-3150b-3p	MIMAT0018194	ZBTB45	84878	PAR-CLIP	23592263	Unspecified
	hsa-mir-3150b-3p	MIMAT0018194	MIGA2	84895	PAR-CLIP	23592263|20371350	Unspecified
	hsa-mir-3150b-3p	MIMAT0018194	TIGD5	84948	PAR-CLIP	23592263	Unspecified
	hsa-mir-3150b-3p	MIMAT0018194	ZNF561	93134	PAR-CLIP	24398324	Unspecified
	hsa-mir-3150b-3p	MIMAT0018194	TEX261	113419	PAR-CLIP	23592263|23446348|26701625	Unspecified
	hsa-mir-3150b-3p	MIMAT0018194	MBD6	114785	PAR-CLIP	23592263	Unspecified
	hsa-mir-3150b-3p	MIMAT0018194	RNF157	114804	PAR-CLIP	23592263	Unspecified
	hsa-mir-3150b-3p	MIMAT0018194	SLC26A9	115019	PAR-CLIP	23592263|26701625	Unspecified
	hsa-mir-3150b-3p	MIMAT0018194	WFIKKN2	124857	PAR-CLIP	23592263	Unspecified
	hsa-mir-3150b-3p	MIMAT0018194	C17orf49	124944	PAR-CLIP	23592263	Unspecified
	hsa-mir-3150b-3p	MIMAT0018194	TRIM71	131405	PAR-CLIP	22012620	Unspecified
	hsa-mir-3150b-3p	MIMAT0018194	METTL6	131965	PAR-CLIP	23592263	Unspecified
	hsa-mir-3150b-3p	MIMAT0018194	AMER1	139285	PAR-CLIP	23592263	Unspecified
	hsa-mir-3150b-3p	MIMAT0018194	S100A16	140576	PAR-CLIP	26701625	Unspecified
	hsa-mir-3150b-3p	MIMAT0018194	SAMD10	140700	PAR-CLIP	23592263	Unspecified
	hsa-mir-3150b-3p	MIMAT0018194	KBTBD3	143879	PAR-CLIP	23592263	Unspecified
	hsa-mir-3150b-3p	MIMAT0018194	KDELC2	143888	PAR-CLIP	27292025	Unspecified
	hsa-mir-3150b-3p	MIMAT0018194	TMEM86A	144110	PAR-CLIP	22012620	Unspecified
	hsa-mir-3150b-3p	MIMAT0018194	KRT80	144501	PAR-CLIP	26701625	Unspecified
	hsa-mir-3150b-3p	MIMAT0018194	TERB2	145645	PAR-CLIP	24398324	Unspecified
	hsa-mir-3150b-3p	MIMAT0018194	CKAP2L	150468	PAR-CLIP	20371350	Unspecified
	hsa-mir-3150b-3p	MIMAT0018194	METTL21A	151194	PAR-CLIP	20371350	Unspecified
	hsa-mir-3150b-3p	MIMAT0018194	TMEM30B	161291	PAR-CLIP	20371350	Unspecified
	hsa-mir-3150b-3p	MIMAT0018194	ALG14	199857	HITS-CLIP	23313552	Unspecified
	hsa-mir-3150b-3p	MIMAT0018194	TMEM184A	202915	PAR-CLIP	20371350	Unspecified
	hsa-mir-3150b-3p	MIMAT0018194	UNC5B	219699	PAR-CLIP	23592263|20371350	Unspecified
	hsa-mir-3150b-3p	MIMAT0018194	CPNE2	221184	PAR-CLIP	20371350	Unspecified
	hsa-mir-3150b-3p	MIMAT0018194	UBN2	254048	PAR-CLIP	23592263	Unspecified
	hsa-mir-3150b-3p	MIMAT0018194	PROSER2	254427	PAR-CLIP	23592263	Unspecified
	hsa-mir-3150b-3p	MIMAT0018194	ZADH2	284273	PAR-CLIP	23592263	Unspecified
	hsa-mir-3150b-3p	MIMAT0018194	FAM83H	286077	PAR-CLIP	23592263|26701625	Unspecified
	hsa-mir-3150b-3p	MIMAT0018194	SPOPL	339745	PAR-CLIP	23592263	Unspecified
	hsa-mir-3150b-3p	MIMAT0018194	PABPC1L2A	340529	PAR-CLIP	23592263	Unspecified
	hsa-mir-3150b-3p	MIMAT0018194	ATXN1L	342371	PAR-CLIP	26701625	Unspecified
	hsa-mir-3150b-3p	MIMAT0018194	MCRIP1	348262	PAR-CLIP	23592263|20371350	Unspecified
	hsa-mir-3150b-3p	MIMAT0018194	LCE1A	353131	PAR-CLIP	23592263	Unspecified
	hsa-mir-3150b-3p	MIMAT0018194	ZNF710	374655	PAR-CLIP	23592263|20371350|26701625	Unspecified
	hsa-mir-3150b-3p	MIMAT0018194	TMEM189	387521	PAR-CLIP	23592263|21572407	Unspecified
	hsa-mir-3150b-3p	MIMAT0018194	TMEM189-UBE2V1	387522	PAR-CLIP	23592263|21572407	Unspecified
	hsa-mir-3150b-3p	MIMAT0018194	SBK1	388228	HITS-CLIP//PAR-CLIP	23592263|24398324|27292025|27418678	Unspecified
	hsa-mir-3150b-3p	MIMAT0018194	GFRAL	389400	PAR-CLIP	23592263	Unspecified
	hsa-mir-3150b-3p	MIMAT0018194	C1orf226	400793	PAR-CLIP	23592263	Unspecified
	hsa-mir-3150b-3p	MIMAT0018194	IL17REL	400935	PAR-CLIP	22012620	Unspecified
	hsa-mir-3150b-3p	MIMAT0018194	TRIM67	440730	PAR-CLIP	20371350	Unspecified
	hsa-mir-3150b-3p	MIMAT0018194	BDNF-AS	497258	PAR-CLIP	23592263	Unspecified
	hsa-mir-3150b-3p	MIMAT0018194	PABPC1L2B	645974	PAR-CLIP	23592263	Unspecified
	hsa-mir-3150b-3p	MIMAT0018194	GXYLT2	727936	PAR-CLIP	23592263	Unspecified
	hsa-mir-3150b-3p	MIMAT0018194	ZNF783	100289678	PAR-CLIP	23446348	Unspecified
	hsa-mir-3150b-3p	MIMAT0018194	TGFBR3L	100507588	PAR-CLIP	26701625	Unspecified
	hsa-mir-642b-3p	MIMAT0018444	GRK2	156	PAR-CLIP	23592263	Unspecified
	hsa-mir-642b-3p	MIMAT0018444	CACNA1B	774	HITS-CLIP	23824327	Unspecified
	hsa-mir-642b-3p	MIMAT0018444	CDC25B	994	PAR-CLIP	23592263	Unspecified
	hsa-mir-642b-3p	MIMAT0018444	CDKN1A	1026	PAR-CLIP	26701625	Unspecified
	hsa-mir-642b-3p	MIMAT0018444	FOXN3	1112	PAR-CLIP	23592263|21572407	Unspecified
	hsa-mir-642b-3p	MIMAT0018444	FOLR1	2348	HITS-CLIP	23313552	Unspecified
	hsa-mir-642b-3p	MIMAT0018444	HIP1	3092	HITS-CLIP	23824327	Unspecified
	hsa-mir-642b-3p	MIMAT0018444	HMGB1	3146	PAR-CLIP	20371350|26701625	Unspecified
	hsa-mir-642b-3p	MIMAT0018444	HNRNPU	3192	HITS-CLIP	22927820	Unspecified
	hsa-mir-642b-3p	MIMAT0018444	INSIG1	3638	HITS-CLIP	23313552	Unspecified
	hsa-mir-642b-3p	MIMAT0018444	KCNJ12	3768	HITS-CLIP	27418678	Unspecified
	hsa-mir-642b-3p	MIMAT0018444	MEF2D	4209	PAR-CLIP	23592263	Unspecified
	hsa-mir-642b-3p	MIMAT0018444	MAP3K5	4217	PAR-CLIP	21572407|27292025	Unspecified
	hsa-mir-642b-3p	MIMAT0018444	ATXN3	4287	HITS-CLIP	23824327	Unspecified
	hsa-mir-642b-3p	MIMAT0018444	MPP2	4355	HITS-CLIP	23824327	Unspecified
	hsa-mir-642b-3p	MIMAT0018444	MVK	4598	HITS-CLIP	23824327	Unspecified
	hsa-mir-642b-3p	MIMAT0018444	NDUFB5	4711	HITS-CLIP	23824327	Unspecified
	hsa-mir-642b-3p	MIMAT0018444	NRAS	4893	PAR-CLIP	21572407	Unspecified
	hsa-mir-642b-3p	MIMAT0018444	PDE4D	5144	HITS-CLIP	23313552	Unspecified
	hsa-mir-642b-3p	MIMAT0018444	RANBP2	5903	HITS-CLIP	19536157	Unspecified
	hsa-mir-642b-3p	MIMAT0018444	RPL18A	6142	HITS-CLIP	23824327	Unspecified
	hsa-mir-642b-3p	MIMAT0018444	SH3GL1	6455	PAR-CLIP	26701625	Unspecified
	hsa-mir-642b-3p	MIMAT0018444	SNRPD1	6632	HITS-CLIP	23824327	Unspecified
	hsa-mir-642b-3p	MIMAT0018444	SSX2	6757	PAR-CLIP	27292025	Unspecified
	hsa-mir-642b-3p	MIMAT0018444	SYK	6850	HITS-CLIP	24906430|19536157	Unspecified
	hsa-mir-642b-3p	MIMAT0018444	SH3PXD2A	9644	PAR-CLIP	23592263	Unspecified
	hsa-mir-642b-3p	MIMAT0018444	BZW1	9689	PAR-CLIP	26701625|27292025	Unspecified
	hsa-mir-642b-3p	MIMAT0018444	KIAA0408	9729	HITS-CLIP	23824327|23313552	Unspecified
	hsa-mir-642b-3p	MIMAT0018444	EXOG	9941	PAR-CLIP	23592263	Unspecified
	hsa-mir-642b-3p	MIMAT0018444	SYNCRIP	10492	PAR-CLIP	21572407	Unspecified
	hsa-mir-642b-3p	MIMAT0018444	TXNIP	10628	PAR-CLIP	24398324	Unspecified
	hsa-mir-642b-3p	MIMAT0018444	EXOC5	10640	HITS-CLIP	23824327	Unspecified
	hsa-mir-642b-3p	MIMAT0018444	BAZ2A	11176	HITS-CLIP	23824327|22927820	Unspecified
	hsa-mir-642b-3p	MIMAT0018444	GALNT6	11226	PAR-CLIP	27292025	Unspecified
	hsa-mir-642b-3p	MIMAT0018444	MTF2	22823	HITS-CLIP	19536157	Unspecified
	hsa-mir-642b-3p	MIMAT0018444	LARP4B	23185	PAR-CLIP	23592263	Unspecified
	hsa-mir-642b-3p	MIMAT0018444	USP22	23326	PAR-CLIP	23592263	Unspecified
	hsa-mir-642b-3p	MIMAT0018444	TRAM1	23471	PAR-CLIP	23592263	Unspecified
	hsa-mir-642b-3p	MIMAT0018444	ACAP2	23527	HITS-CLIP	23824327	Unspecified
	hsa-mir-642b-3p	MIMAT0018444	LRRC6	23639	PAR-CLIP	20371350	Unspecified
	hsa-mir-642b-3p	MIMAT0018444	ABCA12	26154	HITS-CLIP	23824327	Unspecified
	hsa-mir-642b-3p	MIMAT0018444	AFF4	27125	PAR-CLIP	23592263|21572407	Unspecified
	hsa-mir-642b-3p	MIMAT0018444	SIGLEC9	27180	HITS-CLIP	23824327|27418678	Unspecified
	hsa-mir-642b-3p	MIMAT0018444	ABHD17B	51104	HITS-CLIP	23824327	Unspecified
	hsa-mir-642b-3p	MIMAT0018444	BRWD1	54014	HITS-CLIP	23313552	Unspecified
	hsa-mir-642b-3p	MIMAT0018444	MTMR12	54545	HITS-CLIP	23313552	Unspecified
	hsa-mir-642b-3p	MIMAT0018444	CMTM6	54918	HITS-CLIP	28735896	Unspecified
	hsa-mir-642b-3p	MIMAT0018444	SDHAF2	54949	HITS-CLIP	19536157	Unspecified
	hsa-mir-642b-3p	MIMAT0018444	PINX1	54984	HITS-CLIP	23824327	Unspecified
	hsa-mir-642b-3p	MIMAT0018444	OXR1	55074	PAR-CLIP	23592263	Unspecified
	hsa-mir-642b-3p	MIMAT0018444	PNMA8A	55228	HITS-CLIP	23824327|23313552|27418678	Unspecified
	hsa-mir-642b-3p	MIMAT0018444	SPTLC3	55304	HITS-CLIP	23824327|23313552|27418678	Unspecified
	hsa-mir-642b-3p	MIMAT0018444	AGPAT5	55326	PAR-CLIP	22012620	Unspecified
	hsa-mir-642b-3p	MIMAT0018444	NCBP3	55421	PAR-CLIP	22291592	Unspecified
	hsa-mir-642b-3p	MIMAT0018444	PPP4R3A	55671	PAR-CLIP	24398324	Unspecified
	hsa-mir-642b-3p	MIMAT0018444	C5orf15	56951	HITS-CLIP	23313552	Unspecified
	hsa-mir-642b-3p	MIMAT0018444	LRTM1	57408	HITS-CLIP	23824327	Unspecified
	hsa-mir-642b-3p	MIMAT0018444	ZNF350	59348	PAR-CLIP	20371350	Unspecified
	hsa-mir-642b-3p	MIMAT0018444	CRTC3	64784	HITS-CLIP	23313552	Unspecified
	hsa-mir-642b-3p	MIMAT0018444	MRPL57	78988	PAR-CLIP	27292025	Unspecified
	hsa-mir-642b-3p	MIMAT0018444	QSER1	79832	PAR-CLIP	22012620	Unspecified
	hsa-mir-642b-3p	MIMAT0018444	ITPKC	80271	HITS-CLIP	23824327	Unspecified
	hsa-mir-642b-3p	MIMAT0018444	BHLHB9	80823	PAR-CLIP	21572407	Unspecified
	hsa-mir-642b-3p	MIMAT0018444	SETD3	84193	PAR-CLIP	23592263	Unspecified
	hsa-mir-642b-3p	MIMAT0018444	SGIP1	84251	HITS-CLIP	23824327	Unspecified
	hsa-mir-642b-3p	MIMAT0018444	SPPL2A	84888	HITS-CLIP	23313552	Unspecified
	hsa-mir-642b-3p	MIMAT0018444	ZSWIM1	90204	PAR-CLIP	20371350	Unspecified
	hsa-mir-642b-3p	MIMAT0018444	PIGS	94005	HITS-CLIP	23824327	Unspecified
	hsa-mir-642b-3p	MIMAT0018444	ZNF257	113835	HITS-CLIP//PAR-CLIP	22012620|23706177	Unspecified
	hsa-mir-642b-3p	MIMAT0018444	ZNF543	125919	PAR-CLIP	21572407	Unspecified
	hsa-mir-642b-3p	MIMAT0018444	SHROOM1	134549	HITS-CLIP	23824327	Unspecified
	hsa-mir-642b-3p	MIMAT0018444	SMYD1	150572	HITS-CLIP	23824327	Unspecified
	hsa-mir-642b-3p	MIMAT0018444	OTUD7A	161725	HITS-CLIP	23824327	Unspecified
	hsa-mir-642b-3p	MIMAT0018444	RNF168	165918	PAR-CLIP	23592263	Unspecified
	hsa-mir-642b-3p	MIMAT0018444	MYO1H	283446	HITS-CLIP	23824327	Unspecified
	hsa-mir-642b-3p	MIMAT0018444	EOGT	285203	PAR-CLIP	23592263|21572407|27292025	Unspecified
	hsa-mir-642b-3p	MIMAT0018444	COX18	285521	HITS-CLIP	23824327|23313552	Unspecified
	hsa-mir-642b-3p	MIMAT0018444	KRTAP19-1	337882	HITS-CLIP	19536157	Unspecified
	hsa-mir-642b-3p	MIMAT0018444	MTX3	345778	HITS-CLIP	23824327	Unspecified
	hsa-mir-642b-3p	MIMAT0018444	SOGA3	387104	HITS-CLIP	23824327|23313552	Unspecified
	hsa-mir-642b-3p	MIMAT0018444	YY2	404281	HITS-CLIP	23824327	Unspecified
	hsa-mir-642b-3p	MIMAT0018444	SSX2B	727837	PAR-CLIP	27292025	Unspecified
