# Supplementary material for: miRNome and Functional Network Analysis of PGRMC1 Regulated miRNA Target Genes Identify Pathways and Biological Functions Associated With Triple Negative Breast Cancer
Source: Front Oncol. 2021 Jul 19;11:710337. doi: 10.3389/fonc.2021.710337 (PMC8327780; doi:10.3389/fonc.2021.710337)
Supplement: Supplementary file 11 [file Table_10.xlsx]

## Sheet: Sheet1
	ID	Accession	Target	TargetID	Experiment	Literature	Tissue
	hsa-mir-139-5p	MIMAT0000250	ABL2	27	PAR-CLIP	24398324|23446348|21572407|20371350	Unspecified
	hsa-mir-139-5p	MIMAT0000250	ACTC1	70	Luciferase reporter assay	27139165	Unspecified
	hsa-mir-139-5p	MIMAT0000250	SLC25A6	293	PAR-CLIP	27292025	Unspecified
	hsa-mir-139-5p	MIMAT0000250	BCL2	596	Luciferase reporter assay//qRT-PCR//Western blot	27244080	Unspecified
	hsa-mir-139-5p	MIMAT0000250	DDX6	1656	PAR-CLIP	23592263|22012620|20371350	Unspecified
	hsa-mir-139-5p	MIMAT0000250	FOS	2353	qRT-PCR//Western blot	23001723|27668889	Unspecified
	hsa-mir-139-5p	MIMAT0000250	NR5A2	2494	Luciferase reporter assay//qRT-PCR//Western blot	24204738	Unspecified
	hsa-mir-139-5p	MIMAT0000250	HMGB2	3148	PAR-CLIP	20371350	Unspecified
	hsa-mir-139-5p	MIMAT0000250	HNRNPF	3185	PAR-CLIP	23592263	Unspecified
	hsa-mir-139-5p	MIMAT0000250	HRAS	3265	Luciferase reporter assay	24158791	Unspecified
	hsa-mir-139-5p	MIMAT0000250	HSP90AA1	3320	PAR-CLIP	21572407	Unspecified
	hsa-mir-139-5p	MIMAT0000250	IGF1R	3480	Luciferase reporter assay//qRT-PCR//Western blot	22580051|24942287|26097570	Unspecified
	hsa-mir-139-5p	MIMAT0000250	JUN	3725	ChIP-seq//Flow//Luciferase reporter assay//qRT-PCR//Western blot	25499265	Unspecified
	hsa-mir-139-5p	MIMAT0000250	KCND3	3752	PAR-CLIP	23592263	Unspecified
	hsa-mir-139-5p	MIMAT0000250	KPNA2	3838	PAR-CLIP	23592263|24398324|22012620|21572407|20371350|27292025	Unspecified
	hsa-mir-139-5p	MIMAT0000250	TNPO1	3842	PAR-CLIP	21572407	Unspecified
	hsa-mir-139-5p	MIMAT0000250	MCL1	4170	Immunohistochemistry//Luciferase reporter assay//PAR-CLIP//qRT-PCR//Western blot	23557151|23592263|23551751	Unspecified
	hsa-mir-139-5p	MIMAT0000250	MET	4233	Immunofluorescence//Luciferase reporter assay//qRT-PCR//Western blot	26497851	Unspecified
	hsa-mir-139-5p	MIMAT0000250	MMP11	4320	Luciferase reporter assay//Microarray//qRT-PCR//Western blot	27355528	Unspecified
	hsa-mir-139-5p	MIMAT0000250	NFKB1	4790	Luciferase reporter assay	24158791	Unspecified
	hsa-mir-139-5p	MIMAT0000250	NOTCH1	4851	Luciferase reporter assay//qRT-PCR//Western blot//Wstern blot	24885920|27738333|26299922	Unspecified
	hsa-mir-139-5p	MIMAT0000250	PDE4D	5144	Immunoblot//Luciferase reporter assay//qRT-PCR	27383270	Unspecified
	hsa-mir-139-5p	MIMAT0000250	PIK3CA	5290	Luciferase reporter assay	24158791	Unspecified
	hsa-mir-139-5p	MIMAT0000250	PTGFRN	5738	HITS-CLIP	23313552	Unspecified
	hsa-mir-139-5p	MIMAT0000250	RAP1B	5908	Luciferase reporter assay//PAR-CLIP//qRT-PCR//Western blot	24942287|23592263	Unspecified
	hsa-mir-139-5p	MIMAT0000250	RPS23	6228	PAR-CLIP	23446348|20371350	Unspecified
	hsa-mir-139-5p	MIMAT0000250	RPS26	6231	CLASH	23622248	Unspecified
	hsa-mir-139-5p	MIMAT0000250	RREB1	6239	PAR-CLIP	20371350	Unspecified
	hsa-mir-139-5p	MIMAT0000250	SMARCA4	6597	Northern blot//qRT-PCR//Western blot	27605510	Unspecified
	hsa-mir-139-5p	MIMAT0000250	SRPK1	6732	PAR-CLIP	20371350	Unspecified
	hsa-mir-139-5p	MIMAT0000250	SYT5	6861	HITS-CLIP	23824327	Unspecified
	hsa-mir-139-5p	MIMAT0000250	TAF13	6884	PAR-CLIP	27292025	Unspecified
	hsa-mir-139-5p	MIMAT0000250	TCF12	6938	PAR-CLIP	22100165	Unspecified
	hsa-mir-139-5p	MIMAT0000250	KLF10	7071	HITS-CLIP	23313552	Unspecified
	hsa-mir-139-5p	MIMAT0000250	TPD52	7163	Luciferase reporter assay//qRT-PCR//Western blot	27785063	Unspecified
	hsa-mir-139-5p	MIMAT0000250	WNT1	7471	Luciferase reporter assay//Western blot	25529604	Unspecified
	hsa-mir-139-5p	MIMAT0000250	BTG2	7832	PAR-CLIP	24398324	Unspecified
	hsa-mir-139-5p	MIMAT0000250	CXCR4	7852	ChIP-seq//Flow//Immunohistochemistry//In situ hybridization//Luciferase reporter assay//Microarray//Northern blot//qRT-PCR//Western blot	21925125|24318902	Unspecified
	hsa-mir-139-5p	MIMAT0000250	SGPL1	8879	PAR-CLIP	23592263	Unspecified
	hsa-mir-139-5p	MIMAT0000250	GLP2R	9340	PAR-CLIP	22012620	Unspecified
	hsa-mir-139-5p	MIMAT0000250	ROCK2	9475	Luciferase reporter assay//qRT-PCR//Western blot	24942287	Unspecified
	hsa-mir-139-5p	MIMAT0000250	PDE4DIP	9659	HITS-CLIP//PAR-CLIP	22012620|23824327|23706177|27418678	Unspecified
	hsa-mir-139-5p	MIMAT0000250	USP6NL	9712	HITS-CLIP//PAR-CLIP	23446348|22012620|21572407|20371350|23313552	Unspecified
	hsa-mir-139-5p	MIMAT0000250	ARHGAP32	9743	PAR-CLIP	20371350	Unspecified
	hsa-mir-139-5p	MIMAT0000250	MLEC	9761	HITS-CLIP	23313552	Unspecified
	hsa-mir-139-5p	MIMAT0000250	PSME3	10197	PAR-CLIP	26701625	Unspecified
	hsa-mir-139-5p	MIMAT0000250	STAMBP	10617	PAR-CLIP	21572407	Unspecified
	hsa-mir-139-5p	MIMAT0000250	SUGT1	10910	PAR-CLIP	23592263	Unspecified
	hsa-mir-139-5p	MIMAT0000250	GABARAP	11337	PAR-CLIP	23592263	Unspecified
	hsa-mir-139-5p	MIMAT0000250	OIP5	11339	Luciferase reporter assay//qRT-PCR//Western blot	27916718	Unspecified
	hsa-mir-139-5p	MIMAT0000250	ZHX2	22882	Luciferase reporter assay	24158791	Unspecified
	hsa-mir-139-5p	MIMAT0000250	CCT5	22948	PAR-CLIP	22012620|20371350|27292025	Unspecified
	hsa-mir-139-5p	MIMAT0000250	FNBP4	23360	HITS-CLIP	19536157	Unspecified
	hsa-mir-139-5p	MIMAT0000250	SLC39A6	25800	PAR-CLIP	21572407	Unspecified
	hsa-mir-139-5p	MIMAT0000250	CLIC4	25932	PAR-CLIP	23446348|22012620	Unspecified
	hsa-mir-139-5p	MIMAT0000250	FAM162A	26355	Luciferase reporter assay	24333693	Unspecified
	hsa-mir-139-5p	MIMAT0000250	TNRC6A	27327	PAR-CLIP	23592263	Unspecified
	hsa-mir-139-5p	MIMAT0000250	TMED7	51014	PAR-CLIP	23592263	Unspecified
	hsa-mir-139-5p	MIMAT0000250	HOOK1	51361	PAR-CLIP	22100165	Unspecified
	hsa-mir-139-5p	MIMAT0000250	PEX5L	51555	PAR-CLIP	23446348|22012620|27292025	Unspecified
	hsa-mir-139-5p	MIMAT0000250	YTHDF1	54915	PAR-CLIP	20371350	Unspecified
	hsa-mir-139-5p	MIMAT0000250	TMEM19	55266	PAR-CLIP	23592263	Unspecified
	hsa-mir-139-5p	MIMAT0000250	RHOT1	55288	Luciferase reporter assay	24158791	Unspecified
	hsa-mir-139-5p	MIMAT0000250	CAND1	55832	PAR-CLIP	23592263	Unspecified
	hsa-mir-139-5p	MIMAT0000250	CTTNBP2NL	55917	HITS-CLIP	23824327	Unspecified
	hsa-mir-139-5p	MIMAT0000250	KCNQ5	56479	HITS-CLIP	19536157	Unspecified
	hsa-mir-139-5p	MIMAT0000250	C21orf59	56683	PAR-CLIP	27292025	Unspecified
	hsa-mir-139-5p	MIMAT0000250	DUSP22	56940	HITS-CLIP	23824327	Unspecified
	hsa-mir-139-5p	MIMAT0000250	CIAPIN1	57019	PAR-CLIP	23592263	Unspecified
	hsa-mir-139-5p	MIMAT0000250	MKL2	57496	PAR-CLIP	22012620	Unspecified
	hsa-mir-139-5p	MIMAT0000250	ZBTB26	57684	HITS-CLIP	23824327	Unspecified
	hsa-mir-139-5p	MIMAT0000250	RAP2C	57826	PAR-CLIP	27292025	Unspecified
	hsa-mir-139-5p	MIMAT0000250	ADGRL4	64123	Luciferase reporter assay//Western blot	26449464	Unspecified
	hsa-mir-139-5p	MIMAT0000250	IPPK	64768	PAR-CLIP	23592263	Unspecified
	hsa-mir-139-5p	MIMAT0000250	TAF1D	79101	HITS-CLIP//PAR-CLIP	23592263|23706177	Unspecified
	hsa-mir-139-5p	MIMAT0000250	DERL1	79139	PAR-CLIP	22291592	Unspecified
	hsa-mir-139-5p	MIMAT0000250	PAGR1	79447	HITS-CLIP//PAR-CLIP	20371350|23824327	Unspecified
	hsa-mir-139-5p	MIMAT0000250	KLHL36	79786	PAR-CLIP	26701625	Unspecified
	hsa-mir-139-5p	MIMAT0000250	TMC7	79905	PAR-CLIP	23592263|23446348|22012620|20371350	Unspecified
	hsa-mir-139-5p	MIMAT0000250	FBXL18	80028	HITS-CLIP	23313552	Unspecified
	hsa-mir-139-5p	MIMAT0000250	CHD9	80205	HITS-CLIP	23313552	Unspecified
	hsa-mir-139-5p	MIMAT0000250	SPRY4	81848	PAR-CLIP	23592263|26701625	Unspecified
	hsa-mir-139-5p	MIMAT0000250	LCOR	84458	PAR-CLIP	23446348|22012620|21572407|20371350	Unspecified
	hsa-mir-139-5p	MIMAT0000250	2021-03-09	92979	PAR-CLIP	21572407	Unspecified
	hsa-mir-139-5p	MIMAT0000250	TGS1	96764	CLASH	23622248	Unspecified
	hsa-mir-139-5p	MIMAT0000250	PDZD8	118987	PAR-CLIP	23592263	Unspecified
	hsa-mir-139-5p	MIMAT0000250	UHMK1	127933	HITS-CLIP	23313552	Unspecified
	hsa-mir-139-5p	MIMAT0000250	DCBLD2	131566	PAR-CLIP	26701625	Unspecified
	hsa-mir-139-5p	MIMAT0000250	ZNF480	147657	PAR-CLIP	22100165	Unspecified
	hsa-mir-139-5p	MIMAT0000250	B3GALNT2	148789	PAR-CLIP	27292025	Unspecified
	hsa-mir-139-5p	MIMAT0000250	FAM84B	157638	PAR-CLIP	24398324	Unspecified
	hsa-mir-139-5p	MIMAT0000250	PAPD4	167153	PAR-CLIP	21572407	Unspecified
	hsa-mir-139-5p	MIMAT0000250	ADAMTS17	170691	PAR-CLIP	22291592	Unspecified
	hsa-mir-139-5p	MIMAT0000250	ZNF431	170959	PAR-CLIP	22012620	Unspecified
	hsa-mir-139-5p	MIMAT0000250	ZNF367	195828	HITS-CLIP//PAR-CLIP	23592263|24398324|23446348|21572407|20371350|26701625	Unspecified
	hsa-mir-139-5p	MIMAT0000250	SPATA13	221178	PAR-CLIP	23592263|27292025	Unspecified
	hsa-mir-139-5p	MIMAT0000250	EPGN	255324	PAR-CLIP	22291592	Unspecified
	hsa-mir-139-5p	MIMAT0000250	KSR2	283455	PAR-CLIP	23592263	Unspecified
	hsa-mir-139-5p	MIMAT0000250	TMPRSS12	283471	PAR-CLIP	22012620	Unspecified
	hsa-mir-139-5p	MIMAT0000250	DCAF4L1	285429	HITS-CLIP	23824327	Unspecified
	hsa-mir-139-5p	MIMAT0000250	NANOGNB	360030	PAR-CLIP	22012620	Unspecified
	hsa-mir-139-5p	MIMAT0000250	NCR3LG1	374383	HITS-CLIP	23313552	Unspecified
	hsa-mir-139-5p	MIMAT0000250	ZBTB34	403341	PAR-CLIP	24398324	Unspecified
	hsa-mir-139-5p	MIMAT0000250	BCL2L15	440603	PAR-CLIP	22012620	Unspecified
	hsa-mir-139-5p	MIMAT0000250	PGAM4	441531	PAR-CLIP	23592263	Unspecified
	hsa-mir-181a-3p	MIMAT0000270	ARHGDIA	396	PAR-CLIP	26701625	Unspecified
	hsa-mir-181a-3p	MIMAT0000270	MARK2	2011	PAR-CLIP	26701625	Unspecified
	hsa-mir-181a-3p	MIMAT0000270	CFHR3	10878	HITS-CLIP	19536157	Unspecified
	hsa-mir-181a-3p	MIMAT0000270	PRR11	55771	HITS-CLIP	23824327	Unspecified
	hsa-mir-181a-3p	MIMAT0000270	WDR13	64743	HITS-CLIP	23824327|27418678	Unspecified
	hsa-mir-181a-3p	MIMAT0000270	ZNF426	79088	HITS-CLIP	27418678	Unspecified
	hsa-mir-181a-3p	MIMAT0000270	NANOG	79923	Luciferase reporter assay	23344176	Unspecified
	hsa-mir-181a-3p	MIMAT0000270	CTC1	80169	PAR-CLIP	23446348|20371350|26701625|27292025	Unspecified
	hsa-mir-181a-3p	MIMAT0000270	VMP1	81671	HITS-CLIP//PAR-CLIP	23592263|21572407|20371350|24906430|23706177|23313552|22927820|26701625|27292025|27418678|28735896	Unspecified
	hsa-mir-181a-3p	MIMAT0000270	HOOK3	84376	CLASH	23622248	Unspecified
	hsa-mir-224-5p	MIMAT0000281	ARL4D	379	HITS-CLIP	19536157	Unspecified
	hsa-mir-224-5p	MIMAT0000281	ARSB	411	CLASH	23622248	Unspecified
	hsa-mir-224-5p	MIMAT0000281	CCND1	595	PAR-CLIP	26701625	Unspecified
	hsa-mir-224-5p	MIMAT0000281	BCL2	596	Microarray//qRT-PCR//Western blot	22989374	Unspecified
	hsa-mir-224-5p	MIMAT0000281	CASP3	836	Luciferase reporter assay//Western blot	26307684	Unspecified
	hsa-mir-224-5p	MIMAT0000281	CASP7	840	Luciferase reporter assay//qRT-PCR//Western blot	26307684	Unspecified
	hsa-mir-224-5p	MIMAT0000281	CD40	958	Microarray//qRT-PCR	19475450	Unspecified
	hsa-mir-224-5p	MIMAT0000281	CDC42	998	Luciferase reporter assay//Microarray//qRT-PCR//Western blot	20023705|24817781|22989374	Unspecified
	hsa-mir-224-5p	MIMAT0000281	CDH1	999	Luciferase reporter assay//qRT-PCR//Western blot	22989374|25804630	Unspecified
	hsa-mir-224-5p	MIMAT0000281	AP2M1	1173	Luciferase reporter assay	20065103	Unspecified
	hsa-mir-224-5p	MIMAT0000281	COX6B1	1340	PAR-CLIP	21572407|20371350	Unspecified
	hsa-mir-224-5p	MIMAT0000281	CSTF2	1478	PAR-CLIP	20371350	Unspecified
	hsa-mir-224-5p	MIMAT0000281	DIO1	1733	Luciferase reporter assay//qRT-PCR//Western blot	21912701	Unspecified
	hsa-mir-224-5p	MIMAT0000281	DPYSL2	1808	qRT-PCR//Western blot	23667495	Unspecified
	hsa-mir-224-5p	MIMAT0000281	EDNRA	1909	Immunofluorescence//In situ hybridization//Luciferase reporter assay//Northern blot//qRT-PCR//Western blot	20827281	Unspecified
	hsa-mir-224-5p	MIMAT0000281	EFNA3	1944	PAR-CLIP	20371350	Unspecified
	hsa-mir-224-5p	MIMAT0000281	EYA4	2070	Immunofluorescence//In situ hybridization//Luciferase reporter assay//Northern blot//qRT-PCR//Western blot	20827281	Unspecified
	hsa-mir-224-5p	MIMAT0000281	F3	2152	PAR-CLIP	23592263|23446348|21572407|20371350|26701625	Unspecified
	hsa-mir-224-5p	MIMAT0000281	FOSB	2354	Luciferase reporter assay	20065103	Unspecified
	hsa-mir-224-5p	MIMAT0000281	MTOR	2475	ChIP-seq//Immunofluorescence//Immunohistochemistry//Luciferase reporter assay//qRT-PCR//Western blot	27315344	Unspecified
	hsa-mir-224-5p	MIMAT0000281	GALNT1	2589	PAR-CLIP	22100165	Unspecified
	hsa-mir-224-5p	MIMAT0000281	GNA11	2767	HITS-CLIP	27418678	Unspecified
	hsa-mir-224-5p	MIMAT0000281	GSK3B	2932	Luciferase reporter assay	25588771	Unspecified
	hsa-mir-224-5p	MIMAT0000281	HNRNPC	3183	PAR-CLIP	24398324|27292025	Unspecified
	hsa-mir-224-5p	MIMAT0000281	HNRNPF	3185	PAR-CLIP	20371350	Unspecified
	hsa-mir-224-5p	MIMAT0000281	HOXB3	3213	PAR-CLIP	23446348|21572407	Unspecified
	hsa-mir-224-5p	MIMAT0000281	HOXD10	3236	Luciferase reporter assay//qRT-PCR//Western blot	24219032	Unspecified
	hsa-mir-224-5p	MIMAT0000281	HSP90AA1	3320	PAR-CLIP	23446348|20371350|26701625	Unspecified
	hsa-mir-224-5p	MIMAT0000281	IGF1R	3480	PAR-CLIP	20371350	Unspecified
	hsa-mir-224-5p	MIMAT0000281	KRAS	3845	qRT-PCR//Western blot	23667495	Unspecified
	hsa-mir-224-5p	MIMAT0000281	SMAD4	4089	Luciferase reporter assay//qRT-PCR//Western blot	20118412|23922662|25804630	Unspecified
	hsa-mir-224-5p	MIMAT0000281	MITF	4286	HITS-CLIP	23313552	Unspecified
	hsa-mir-224-5p	MIMAT0000281	MOCS2	4338	HITS-CLIP	19536157	Unspecified
	hsa-mir-224-5p	MIMAT0000281	ABCC1	4363	HITS-CLIP	23313552	Unspecified
	hsa-mir-224-5p	MIMAT0000281	NIT1	4817	Luciferase reporter assay	20065103	Unspecified
	hsa-mir-224-5p	MIMAT0000281	PEBP1	5037	Flow//Luciferase reporter assay//qRT-PCR//Western blot	22809510|25017365	Unspecified
	hsa-mir-224-5p	MIMAT0000281	SERPINE1	5054	PAR-CLIP	22012620	Unspecified
	hsa-mir-224-5p	MIMAT0000281	PAK2	5062	Microarray//qRT-PCR//Western blot	22989374	Unspecified
	hsa-mir-224-5p	MIMAT0000281	PDGFRB	5159	Microarray//Northern blot	16331254	Unspecified
	hsa-mir-224-5p	MIMAT0000281	SERPINF2	5345	qRT-PCR//Western blot	24785373	Unspecified
	hsa-mir-224-5p	MIMAT0000281	MAP2K2	5605	HITS-CLIP	23824327	Unspecified
	hsa-mir-224-5p	MIMAT0000281	KLK10	5655	Luciferase reporter assay//qRT-PCR	20354523	Unspecified
	hsa-mir-224-5p	MIMAT0000281	PSMD3	5709	PAR-CLIP	23592263	Unspecified
	hsa-mir-224-5p	MIMAT0000281	PTX3	5806	Luciferase reporter assay//qRT-PCR//Western blot	24470395	Unspecified
	hsa-mir-224-5p	MIMAT0000281	RAC1	5879	Luciferase reporter assay	27222381	Unspecified
	hsa-mir-224-5p	MIMAT0000281	RBM3	5935	HITS-CLIP	23824327|19536157	Unspecified
	hsa-mir-224-5p	MIMAT0000281	RPL15	6138	PAR-CLIP	20371350	Unspecified
	hsa-mir-224-5p	MIMAT0000281	TIAL1	7073	HITS-CLIP	23824327	Unspecified
	hsa-mir-224-5p	MIMAT0000281	TPD52	7163	Luciferase reporter assay//qRT-PCR//Western blot	24768995	Unspecified
	hsa-mir-224-5p	MIMAT0000281	TPR	7175	PAR-CLIP	22012620	Unspecified
	hsa-mir-224-5p	MIMAT0000281	WRN	7486	PAR-CLIP	23592263	Unspecified
	hsa-mir-224-5p	MIMAT0000281	XPO1	7514	PAR-CLIP	21572407|20371350	Unspecified
	hsa-mir-224-5p	MIMAT0000281	YES1	7525	PAR-CLIP	22012620	Unspecified
	hsa-mir-224-5p	MIMAT0000281	ZNF135	7694	PAR-CLIP	22012620	Unspecified
	hsa-mir-224-5p	MIMAT0000281	ZKSCAN8	7745	PAR-CLIP	23592263	Unspecified
	hsa-mir-224-5p	MIMAT0000281	ZNF207	7756	PAR-CLIP	21572407	Unspecified
	hsa-mir-224-5p	MIMAT0000281	CXCR4	7852	Luciferase reporter assay//qRT-PCR//Western blot	20023705	Unspecified
	hsa-mir-224-5p	MIMAT0000281	NCOA3	8202	PAR-CLIP	24398324	Unspecified
	hsa-mir-224-5p	MIMAT0000281	ENC1	8507	PAR-CLIP	21572407	Unspecified
	hsa-mir-224-5p	MIMAT0000281	API5	8539	Luciferase reporter assay//qRT-PCR//Western blot	18319255	Unspecified
	hsa-mir-224-5p	MIMAT0000281	APLN	8862	Luciferase reporter assay//Microarray//qRT-PCR//Western blot	25532941	Unspecified
	hsa-mir-224-5p	MIMAT0000281	MBD2	8932	ChIP-seq//In situ hybridization//Luciferase reporter assay//Microarray//qRT-PCR//Western blot	23770133	Unspecified
	hsa-mir-224-5p	MIMAT0000281	CLDN12	9069	PAR-CLIP	24398324|23446348|20371350|27292025	Unspecified
	hsa-mir-224-5p	MIMAT0000281	TCEAL1	9338	Flow//Luciferase reporter assay//Microarray//qRT-PCR//Western blot	23399735|26343737	Unspecified
	hsa-mir-224-5p	MIMAT0000281	QKI	9444	PAR-CLIP	23446348|21572407	Unspecified
	hsa-mir-224-5p	MIMAT0000281	MPDU1	9526	PAR-CLIP	23592263	Unspecified
	hsa-mir-224-5p	MIMAT0000281	USP6NL	9712	PAR-CLIP	23592263	Unspecified
	hsa-mir-224-5p	MIMAT0000281	SEC14L5	9717	PAR-CLIP	20371350	Unspecified
	hsa-mir-224-5p	MIMAT0000281	TOMM20	9804	PAR-CLIP	22012620|21572407|20371350	Unspecified
	hsa-mir-224-5p	MIMAT0000281	MED13	9969	PAR-CLIP	21572407	Unspecified
	hsa-mir-224-5p	MIMAT0000281	HIPK3	10114	HITS-CLIP	19536157	Unspecified
	hsa-mir-224-5p	MIMAT0000281	FEM1B	10116	PAR-CLIP	21572407|20371350	Unspecified
	hsa-mir-224-5p	MIMAT0000281	LHFPL2	10184	HITS-CLIP	23824327	Unspecified
	hsa-mir-224-5p	MIMAT0000281	TRIB1	10221	Luciferase reporter assay//Microarray/In situ hybridization//qRT-PCR//Western blot	24382668	Unspecified
	hsa-mir-224-5p	MIMAT0000281	COQ7	10229	HITS-CLIP	23824327	Unspecified
	hsa-mir-224-5p	MIMAT0000281	TXNIP	10628	PAR-CLIP	23446348|27292025	Unspecified
	hsa-mir-224-5p	MIMAT0000281	KDELR1	10945	HITS-CLIP	23313552	Unspecified
	hsa-mir-224-5p	MIMAT0000281	ADAP1	11033	PAR-CLIP	23446348|22012620|20371350	Unspecified
	hsa-mir-224-5p	MIMAT0000281	ZWINT	11130	PAR-CLIP	23592263|27292025	Unspecified
	hsa-mir-224-5p	MIMAT0000281	RASSF8	11228	ChIP-seq//Luciferase reporter assay//Northern blot//qRT-PCR//Western blot	28173803	Unspecified
	hsa-mir-224-5p	MIMAT0000281	ADNP2	22850	CLASH	23622248	Unspecified
	hsa-mir-224-5p	MIMAT0000281	PHLPP2	23035	Immunofluorescence//Luciferase reporter assay//qRT-PCR//Western blot	26245343	Unspecified
	hsa-mir-224-5p	MIMAT0000281	NCOA6	23054	Luciferase reporter assay	20065103	Unspecified
	hsa-mir-224-5p	MIMAT0000281	GGA2	23062	HITS-CLIP	27418678	Unspecified
	hsa-mir-224-5p	MIMAT0000281	PHLPP1	23239	Immunofluorescence//Immunoprecipitaion//Luciferase reporter assay//qRT-PCR//Western blot	23846336|26245343	Unspecified
	hsa-mir-224-5p	MIMAT0000281	ITGB3BP	23421	PAR-CLIP	22012620	Unspecified
	hsa-mir-224-5p	MIMAT0000281	KCTD2	23510	PAR-CLIP	24398324|21572407	Unspecified
	hsa-mir-224-5p	MIMAT0000281	RABGAP1	23637	PAR-CLIP	27292025	Unspecified
	hsa-mir-224-5p	MIMAT0000281	GABARAPL3	23766	HITS-CLIP	23824327	Unspecified
	hsa-mir-224-5p	MIMAT0000281	NPTN	27020	PAR-CLIP	21572407	Unspecified
	hsa-mir-224-5p	MIMAT0000281	TNRC6A	27327	PAR-CLIP	24398324	Unspecified
	hsa-mir-224-5p	MIMAT0000281	MYLIP	29116	PAR-CLIP	20371350	Unspecified
	hsa-mir-224-5p	MIMAT0000281	ASCC1	51008	HITS-CLIP	19536157	Unspecified
	hsa-mir-224-5p	MIMAT0000281	RAB9B	51209	Microarray//Northern blot	16331254	Unspecified
	hsa-mir-224-5p	MIMAT0000281	IL20RB	53833	HITS-CLIP	19536157	Unspecified
	hsa-mir-224-5p	MIMAT0000281	C21orf91	54149	HITS-CLIP	27418678	Unspecified
	hsa-mir-224-5p	MIMAT0000281	RETSAT	54884	PAR-CLIP	27292025	Unspecified
	hsa-mir-224-5p	MIMAT0000281	PELI1	57162	HITS-CLIP	23824327	Unspecified
	hsa-mir-224-5p	MIMAT0000281	SLC12A5	57468	PAR-CLIP	24398324	Unspecified
	hsa-mir-224-5p	MIMAT0000281	NUFIP2	57532	PAR-CLIP	23592263	Unspecified
	hsa-mir-224-5p	MIMAT0000281	SLC7A14	57709	PAR-CLIP	23446348	Unspecified
	hsa-mir-224-5p	MIMAT0000281	CACNG7	59284	PAR-CLIP	23446348|22012620|20371350	Unspecified
	hsa-mir-224-5p	MIMAT0000281	GNB4	59345	HITS-CLIP	23824327	Unspecified
	hsa-mir-224-5p	MIMAT0000281	GIGYF1	64599	PAR-CLIP	23592263	Unspecified
	hsa-mir-224-5p	MIMAT0000281	PRRG4	79056	PAR-CLIP	20371350	Unspecified
	hsa-mir-224-5p	MIMAT0000281	CHAC1	79094	PAR-CLIP	21572407|20371350	Unspecified
	hsa-mir-224-5p	MIMAT0000281	AKIRIN1	79647	PAR-CLIP	23592263|24398324|22012620|21572407|20371350	Unspecified
	hsa-mir-224-5p	MIMAT0000281	C12orf49	79794	PAR-CLIP	20371350	Unspecified
	hsa-mir-224-5p	MIMAT0000281	COASY	80347	PAR-CLIP	20371350	Unspecified
	hsa-mir-224-5p	MIMAT0000281	STARD5	80765	PAR-CLIP	22012620	Unspecified
	hsa-mir-224-5p	MIMAT0000281	KBTBD8	84541	PAR-CLIP	23446348|21572407	Unspecified
	hsa-mir-224-5p	MIMAT0000281	PIGO	84720	HITS-CLIP	23313552	Unspecified
	hsa-mir-224-5p	MIMAT0000281	ZNF585B	92285	PAR-CLIP	21572407	Unspecified
	hsa-mir-224-5p	MIMAT0000281	GORAB	92344	HITS-CLIP	23824327	Unspecified
	hsa-mir-224-5p	MIMAT0000281	TADA2B	93624	PAR-CLIP	23592263	Unspecified
	hsa-mir-224-5p	MIMAT0000281	KRT74	121391	HITS-CLIP	23824327	Unspecified
	hsa-mir-224-5p	MIMAT0000281	ZNF573	126231	PAR-CLIP	23592263	Unspecified
	hsa-mir-224-5p	MIMAT0000281	GRPEL2	134266	PAR-CLIP	20371350	Unspecified
	hsa-mir-224-5p	MIMAT0000281	TOM1L2	146691	PAR-CLIP	23708386	Unspecified
	hsa-mir-224-5p	MIMAT0000281	B3GALNT2	148789	PAR-CLIP	27292025	Unspecified
	hsa-mir-224-5p	MIMAT0000281	FAM84B	157638	PAR-CLIP	22012620	Unspecified
	hsa-mir-224-5p	MIMAT0000281	TMTC3	160418	PAR-CLIP	23592263	Unspecified
	hsa-mir-224-5p	MIMAT0000281	LONRF2	164832	HITS-CLIP	23824327	Unspecified
	hsa-mir-224-5p	MIMAT0000281	SLC41A1	254428	HITS-CLIP	23824327	Unspecified
	hsa-mir-224-5p	MIMAT0000281	C8orf46	254778	HITS-CLIP	23824327	Unspecified
	hsa-mir-224-5p	MIMAT0000281	SLC46A3	283537	PAR-CLIP	24398324	Unspecified
	hsa-mir-224-5p	MIMAT0000281	FRYL	285527	PAR-CLIP	26701625	Unspecified
	hsa-mir-224-5p	MIMAT0000281	RAB15	376267	PAR-CLIP	23592263|22012620	Unspecified
	hsa-mir-224-5p	MIMAT0000281	C17orf82	388407	PAR-CLIP	22012620	Unspecified
	hsa-mir-224-5p	MIMAT0000281	VGLL3	389136	HITS-CLIP	28735896	Unspecified
	hsa-mir-224-5p	MIMAT0000281	F8A2	474383	PAR-CLIP	23446348	Unspecified
	hsa-mir-224-5p	MIMAT0000281	F8A3	474384	PAR-CLIP	23446348	Unspecified
	hsa-mir-128-3p	MIMAT0000424	A2M	2	Microarray	17612493	Unspecified
	hsa-mir-128-3p	MIMAT0000424	ABCA1	19	Luciferase reporter assay//Microarray//qRT-PCR//Western blot	23990020	Unspecified
	hsa-mir-128-3p	MIMAT0000424	ACADM	34	Microarray	17612493	Unspecified
	hsa-mir-128-3p	MIMAT0000424	ADD1	118	PAR-CLIP	24398324	Unspecified
	hsa-mir-128-3p	MIMAT0000424	ADORA2B	136	Luciferase reporter assay//PAR-CLIP//qRT-PCR//Western blot	21572407|26478435	Unspecified
	hsa-mir-128-3p	MIMAT0000424	PARP1	142	CLASH	23622248	Unspecified
	hsa-mir-128-3p	MIMAT0000424	ALDH9A1	223	CLASH	23622248	Unspecified
	hsa-mir-128-3p	MIMAT0000424	APEX1	328	PAR-CLIP	23592263|20371350	Unspecified
	hsa-mir-128-3p	MIMAT0000424	ARF6	382	Microarray	17612493	Unspecified
	hsa-mir-128-3p	MIMAT0000424	ARHGAP5	394	Microarray	17612493	Unspecified
	hsa-mir-128-3p	MIMAT0000424	ZFHX3	463	PAR-CLIP	22012620|26701625	Unspecified
	hsa-mir-128-3p	MIMAT0000424	FXYD2	486	Microarray	17612493	Unspecified
	hsa-mir-128-3p	MIMAT0000424	ATP5A1	498	HITS-CLIP	23824327	Unspecified
	hsa-mir-128-3p	MIMAT0000424	ATP6V1C1	528	Microarray	17612493	Unspecified
	hsa-mir-128-3p	MIMAT0000424	AZGP1	563	Microarray	17612493	Unspecified
	hsa-mir-128-3p	MIMAT0000424	BAX	581	Luciferase reporter assay//qRT-PCR//Western blot	23526655	Unspecified
	hsa-mir-128-3p	MIMAT0000424	BMI1	648	Flow//Immunohistochemistry//In situ hybridization//Luciferase reporter assay//Microarray//Northern blot//qRT-PCR//Western blot	19010882|20574517|19941032|23019226|24903149|26717043	Unspecified
	hsa-mir-128-3p	MIMAT0000424	BMPR2	659	Microarray	17612493	Unspecified
	hsa-mir-128-3p	MIMAT0000424	BPGM	669	Microarray	17612493	Unspecified
	hsa-mir-128-3p	MIMAT0000424	BRCA2	675	Microarray	17612493	Unspecified
	hsa-mir-128-3p	MIMAT0000424	ZFP36L1	677	PAR-CLIP	23592263|24398324|20371350	Unspecified
	hsa-mir-128-3p	MIMAT0000424	KLF5	688	Microarray	17612493	Unspecified
	hsa-mir-128-3p	MIMAT0000424	BYSL	705	Sequencing	20371350	Unspecified
	hsa-mir-128-3p	MIMAT0000424	SERPING1	710	HITS-CLIP	23824327	Unspecified
	hsa-mir-128-3p	MIMAT0000424	CANX	821	PAR-CLIP	23592263|24398324|20371350	Unspecified
	hsa-mir-128-3p	MIMAT0000424	CASP3	836	Sequencing	20371350	Unspecified
	hsa-mir-128-3p	MIMAT0000424	CASQ2	845	Microarray	17612493	Unspecified
	hsa-mir-128-3p	MIMAT0000424	RUNX1	861	HITS-CLIP	23313552	Unspecified
	hsa-mir-128-3p	MIMAT0000424	CCNT1	904	PAR-CLIP	27292025	Unspecified
	hsa-mir-128-3p	MIMAT0000424	CDH5	1003	Microarray	17612493	Unspecified
	hsa-mir-128-3p	MIMAT0000424	CDH6	1004	PAR-CLIP	22100165	Unspecified
	hsa-mir-128-3p	MIMAT0000424	CETN1	1068	Microarray	17612493	Unspecified
	hsa-mir-128-3p	MIMAT0000424	CCR4	1233	HITS-CLIP	23824327	Unspecified
	hsa-mir-128-3p	MIMAT0000424	MAPK14	1432	Immunoblot//Luciferase reporter assay//qRT-PCR	23109423	Unspecified
	hsa-mir-128-3p	MIMAT0000424	CSF1	1435	Flow//Immunoblot//Luciferase reporter assay//qRT-PCR//Western blot	22909061|23019226|24415783	Unspecified
	hsa-mir-128-3p	MIMAT0000424	CSRP2	1466	PAR-CLIP	23592263|21572407	Unspecified
	hsa-mir-128-3p	MIMAT0000424	CTSZ	1522	Sequencing	20371350	Unspecified
	hsa-mir-128-3p	MIMAT0000424	CYP2C9	1559	EMSA//Luciferase reporter assay//qRT-PCR//Western blot	25704921	Unspecified
	hsa-mir-128-3p	MIMAT0000424	DARS	1615	HITS-CLIP	23824327	Unspecified
	hsa-mir-128-3p	MIMAT0000424	DCK	1633	Microarray	17612493	Unspecified
	hsa-mir-128-3p	MIMAT0000424	DCX	1641	Luciferase reporter assay//qRT-PCR//Western blot	19713529	Unspecified
	hsa-mir-128-3p	MIMAT0000424	DDX6	1656	PAR-CLIP	23592263|26701625	Unspecified
	hsa-mir-128-3p	MIMAT0000424	DSC3	1825	PAR-CLIP	27292025	Unspecified
	hsa-mir-128-3p	MIMAT0000424	SLC26A2	1836	HITS-CLIP	23824327	Unspecified
	hsa-mir-128-3p	MIMAT0000424	E2F3	1871	Luciferase reporter assay	18810376|19013014	Unspecified
	hsa-mir-128-3p	MIMAT0000424	EGFR	1956	Western blot	22853714	Unspecified
	hsa-mir-128-3p	MIMAT0000424	EIF5	1983	PAR-CLIP	23446348	Unspecified
	hsa-mir-128-3p	MIMAT0000424	EN2	2020	PAR-CLIP	21572407	Unspecified
	hsa-mir-128-3p	MIMAT0000424	EPB41L1	2036	Microarray	17612493	Unspecified
	hsa-mir-128-3p	MIMAT0000424	EPHB1	2047	Luciferase reporter assay//qRT-PCR//Western blot	23835497	Unspecified
	hsa-mir-128-3p	MIMAT0000424	EPHB2	2048	Luciferase reporter assay//qRT-PCR//Western blot	23835497	Unspecified
	hsa-mir-128-3p	MIMAT0000424	EYA4	2070	Microarray	17612493	Unspecified
	hsa-mir-128-3p	MIMAT0000424	ETF1	2107	CLASH	23622248	Unspecified
	hsa-mir-128-3p	MIMAT0000424	MTOR	2475	Chromatin immunoprecipitation//Immunoblot//Luciferase reporter assay//Microarray//qRT-PCR	27893811	Unspecified
	hsa-mir-128-3p	MIMAT0000424	FYN	2534	Microarray	17612493	Unspecified
	hsa-mir-128-3p	MIMAT0000424	XRCC6	2547	CLASH	23622248	Unspecified
	hsa-mir-128-3p	MIMAT0000424	GATA6	2627	Microarray	17612493	Unspecified
	hsa-mir-128-3p	MIMAT0000424	GBA	2629	PAR-CLIP	23592263	Unspecified
	hsa-mir-128-3p	MIMAT0000424	GCNT2	2651	Microarray	17612493	Unspecified
	hsa-mir-128-3p	MIMAT0000424	GDNF	2668	Microarray	17612493	Unspecified
	hsa-mir-128-3p	MIMAT0000424	B4GALT1	2683	Microarray	17612493	Unspecified
	hsa-mir-128-3p	MIMAT0000424	GLRX	2745	Microarray	17612493	Unspecified
	hsa-mir-128-3p	MIMAT0000424	GNAQ	2776	Microarray	17612493	Unspecified
	hsa-mir-128-3p	MIMAT0000424	GPI	2821	PAR-CLIP	27292025	Unspecified
	hsa-mir-128-3p	MIMAT0000424	MKNK2	2872	PAR-CLIP//Sequencing	20371350|23592263	Unspecified
	hsa-mir-128-3p	MIMAT0000424	H3F3B	3021	PAR-CLIP	24398324|20371350	Unspecified
	hsa-mir-128-3p	MIMAT0000424	HAL	3034	PAR-CLIP	22012620	Unspecified
	hsa-mir-128-3p	MIMAT0000424	HINT1	3094	HITS-CLIP	23824327	Unspecified
	hsa-mir-128-3p	MIMAT0000424	HLA-DRA	3122	PAR-CLIP	23592263	Unspecified
	hsa-mir-128-3p	MIMAT0000424	HMGA1	3159	PAR-CLIP	23592263	Unspecified
	hsa-mir-128-3p	MIMAT0000424	HMOX1	3162	Microarray//PAR-CLIP	17612493|23592263	Unspecified
	hsa-mir-128-3p	MIMAT0000424	HNRNPF	3185	PAR-CLIP	20371350	Unspecified
	hsa-mir-128-3p	MIMAT0000424	HOXA10	3206	PAR-CLIP	23446348|21572407|20371350	Unspecified
	hsa-mir-128-3p	MIMAT0000424	HOXB3	3213	PAR-CLIP	21572407	Unspecified
	hsa-mir-128-3p	MIMAT0000424	HOXC6	3223	Sequencing	20371350	Unspecified
	hsa-mir-128-3p	MIMAT0000424	NDST1	3340	HITS-CLIP	23313552|21572407	Unspecified
	hsa-mir-128-3p	MIMAT0000424	FOXN2	3344	PAR-CLIP	23592263|21572407	Unspecified
	hsa-mir-128-3p	MIMAT0000424	IGF1	3479	Chromatin immunoprecipitation//Immunoblot//Luciferase reporter assay//Microarray//qRT-PCR	27893811	Unspecified
	hsa-mir-128-3p	MIMAT0000424	IGF2R	3482	CLASH	23622248	Unspecified
	hsa-mir-128-3p	MIMAT0000424	ILK	3611	PAR-CLIP	23592263	Unspecified
	hsa-mir-128-3p	MIMAT0000424	ISL1	3670	Luciferase reporter assay	24055866	Unspecified
	hsa-mir-128-3p	MIMAT0000424	ITPR1	3708	Sequencing	20371350	Unspecified
	hsa-mir-128-3p	MIMAT0000424	JAK1	3716	Microarray	17612493	Unspecified
	hsa-mir-128-3p	MIMAT0000424	KCNJ6	3763	Microarray	17612493	Unspecified
	hsa-mir-128-3p	MIMAT0000424	KIF5B	3799	Sequencing	20371350	Unspecified
	hsa-mir-128-3p	MIMAT0000424	KNG1	3827	Microarray	17612493	Unspecified
	hsa-mir-128-3p	MIMAT0000424	KPNB1	3837	CLASH	23622248	Unspecified
	hsa-mir-128-3p	MIMAT0000424	TNPO1	3842	PAR-CLIP	23592263	Unspecified
	hsa-mir-128-3p	MIMAT0000424	LBR	3930	Sequencing	20371350	Unspecified
	hsa-mir-128-3p	MIMAT0000424	LDLR	3949	HITS-CLIP//Microarray	17612493|23313552	Unspecified
	hsa-mir-128-3p	MIMAT0000424	LGALS3	3958	Luciferase reporter assay//qRT-PCR//Western blot	28146425	Unspecified
	hsa-mir-128-3p	MIMAT0000424	LIFR	3977	PAR-CLIP//Sequencing	20371350|21572407	Unspecified
	hsa-mir-128-3p	MIMAT0000424	LMNB1	4001	Sequencing	20371350	Unspecified
	hsa-mir-128-3p	MIMAT0000424	LNPEP	4012	HITS-CLIP	23313552	Unspecified
	hsa-mir-128-3p	MIMAT0000424	LOXL2	4017	HITS-CLIP	19536157	Unspecified
	hsa-mir-128-3p	MIMAT0000424	TM4SF1	4071	Microarray	17612493	Unspecified
	hsa-mir-128-3p	MIMAT0000424	SMAD2	4087	Luciferase reporter assay	27087048	Unspecified
	hsa-mir-128-3p	MIMAT0000424	MBL2	4153	PAR-CLIP	22012620	Unspecified
	hsa-mir-128-3p	MIMAT0000424	MKLN1	4289	PAR-CLIP//Sequencing	20371350|23592263	Unspecified
	hsa-mir-128-3p	MIMAT0000424	MPI	4351	HITS-CLIP	27418678	Unspecified
	hsa-mir-128-3p	MIMAT0000424	MPP2	4355	Microarray	17612493	Unspecified
	hsa-mir-128-3p	MIMAT0000424	MYO1F	4542	HITS-CLIP	23824327|23313552|27418678	Unspecified
	hsa-mir-128-3p	MIMAT0000424	MYO9A	4649	Sequencing	20371350	Unspecified
	hsa-mir-128-3p	MIMAT0000424	NDUFC2	4718	CLASH	23622248	Unspecified
	hsa-mir-128-3p	MIMAT0000424	NEK2	4751	DNA methylation analysis//Luciferase reporter assay//Microarray//qRT-PCR//Western blot	17612493|24046120	Unspecified
	hsa-mir-128-3p	MIMAT0000424	NOP2	4839	Sequencing	20371350	Unspecified
	hsa-mir-128-3p	MIMAT0000424	NTRK3	4916	Luciferase reporter assay	19370765|21143953	Unspecified
	hsa-mir-128-3p	MIMAT0000424	PDE3A	5139	HITS-CLIP//Microarray	17612493|24906430|23824327|23313552|19536157|28735896	Unspecified
	hsa-mir-128-3p	MIMAT0000424	PDE3B	5140	Microarray	17612493	Unspecified
	hsa-mir-128-3p	MIMAT0000424	PDK1	5163	Luciferase reporter assay//qRT-PCR//Western blot	26949090	Unspecified
	hsa-mir-128-3p	MIMAT0000424	PDPK1	5170	Microarray	17612493	Unspecified
	hsa-mir-128-3p	MIMAT0000424	PFKL	5211	Luciferase reporter assay//qRT-PCR//Western blot	27186417	Unspecified
	hsa-mir-128-3p	MIMAT0000424	PIK3C2B	5287	Microarray	17612493	Unspecified
	hsa-mir-128-3p	MIMAT0000424	PIK3R1	5295	Chromatin immunoprecipitation//Immunoblot//Luciferase reporter assay//Microarray//qRT-PCR	27893811	Unspecified
	hsa-mir-128-3p	MIMAT0000424	PKD1	5310	HITS-CLIP	22927820	Unspecified
	hsa-mir-128-3p	MIMAT0000424	PLA2G5	5322	Microarray	17612493	Unspecified
	hsa-mir-128-3p	MIMAT0000424	PLAG1	5324	Sequencing	20371350	Unspecified
	hsa-mir-128-3p	MIMAT0000424	PLAGL2	5326	PAR-CLIP	24398324|20371350	Unspecified
	hsa-mir-128-3p	MIMAT0000424	POU5F1	5460	Reporter assay	19409607	Unspecified
	hsa-mir-128-3p	MIMAT0000424	PRKAA1	5562	Microarray	17612493	Unspecified
	hsa-mir-128-3p	MIMAT0000424	MAPK6	5597	Microarray	17612493	Unspecified
	hsa-mir-128-3p	MIMAT0000424	MAP2K1	5604	Sequencing	20371350	Unspecified
	hsa-mir-128-3p	MIMAT0000424	RELN	5649	Luciferase reporter assay//qRT-PCR//Western blot	19713529	Unspecified
	hsa-mir-128-3p	MIMAT0000424	PTEN	5728	Luciferase reporter assay//qRT-PCR//Western blot	24132591|25250855	Unspecified
	hsa-mir-128-3p	MIMAT0000424	PTGS2	5743	Microarray	17612493	Unspecified
	hsa-mir-128-3p	MIMAT0000424	RAP1B	5908	PAR-CLIP	23592263	Unspecified
	hsa-mir-128-3p	MIMAT0000424	RBBP4	5928	HITS-CLIP	23824327	Unspecified
	hsa-mir-128-3p	MIMAT0000424	RBBP5	5929	Microarray	17612493	Unspecified
	hsa-mir-128-3p	MIMAT0000424	RET	5979	Flow//Luciferase reporter assay	23022987	Unspecified
	hsa-mir-128-3p	MIMAT0000424	RFX3	5991	Microarray	17612493	Unspecified
	hsa-mir-128-3p	MIMAT0000424	RPL21	6144	CLASH	23622248	Unspecified
	hsa-mir-128-3p	MIMAT0000424	RPL28	6158	Sequencing	20371350	Unspecified
	hsa-mir-128-3p	MIMAT0000424	RPS24	6229	CLASH//HITS-CLIP//PAR-CLIP	23622248|23313552|27292025	Unspecified
	hsa-mir-128-3p	MIMAT0000424	RREB1	6239	PAR-CLIP	23592263|26701625	Unspecified
	hsa-mir-128-3p	MIMAT0000424	RXRA	6256	Luciferase reporter assay//Microarray//qRT-PCR//Western blot	23990020	Unspecified
	hsa-mir-128-3p	MIMAT0000424	CCL17	6361	Microarray	17612493	Unspecified
	hsa-mir-128-3p	MIMAT0000424	SRSF1	6426	PAR-CLIP	23592263|21572407	Unspecified
	hsa-mir-128-3p	MIMAT0000424	SH3BGRL	6451	Microarray	17612493	Unspecified
	hsa-mir-128-3p	MIMAT0000424	SLC1A4	6509	PAR-CLIP	22012620	Unspecified
	hsa-mir-128-3p	MIMAT0000424	SLC5A3	6526	Sequencing	20371350	Unspecified
	hsa-mir-128-3p	MIMAT0000424	SLC16A1	6566	Microarray//PAR-CLIP	17612493|26701625	Unspecified
	hsa-mir-128-3p	MIMAT0000424	SNAI2	6591	Flow//qRT-PCR//Western blot	23019226	Unspecified
	hsa-mir-128-3p	MIMAT0000424	SNAI1	6615	ChIP-seq//Immunohistochemistry//Luciferase reporter assay//qRT-PCR//Western blot	28424413	Unspecified
	hsa-mir-128-3p	MIMAT0000424	SOS 1	6654	HITS-CLIP	23313552	Unspecified
	hsa-mir-128-3p	MIMAT0000424	SOX2	6657	Reporter assay	19409607	Unspecified
	hsa-mir-128-3p	MIMAT0000424	SOX11	6664	Microarray	17612493	Unspecified
	hsa-mir-128-3p	MIMAT0000424	SP1	6667	HITS-CLIP//PAR-CLIP	20371350|23313552	Unspecified
	hsa-mir-128-3p	MIMAT0000424	SPTAN1	6709	Luciferase reporter assay//qRT-PCR//Western blot	27765930	Unspecified
	hsa-mir-128-3p	MIMAT0000424	SREBF1	6720	Luciferase reporter assay//Microarray//qRT-PCR//Western blot	23990020	Unspecified
	hsa-mir-128-3p	MIMAT0000424	SREBF2	6721	Luciferase reporter assay//Microarray//qRT-PCR//Western blot	23990020	Unspecified
	hsa-mir-128-3p	MIMAT0000424	SRPRA	6734	HITS-CLIP	23313552	Unspecified
	hsa-mir-128-3p	MIMAT0000424	TROVE2	6738	Microarray//PAR-CLIP	17612493|20371350	Unspecified
	hsa-mir-128-3p	MIMAT0000424	SSFA2	6744	Sequencing	20371350	Unspecified
	hsa-mir-128-3p	MIMAT0000424	SSR1	6745	HITS-CLIP	23824327	Unspecified
	hsa-mir-128-3p	MIMAT0000424	SSX2	6757	PAR-CLIP	27292025	Unspecified
	hsa-mir-128-3p	MIMAT0000424	STK3	6788	Microarray	17612493	Unspecified
	hsa-mir-128-3p	MIMAT0000424	TAGLN	6876	Microarray	17612493	Unspecified
	hsa-mir-128-3p	MIMAT0000424	TBX3	6926	Microarray	17612493	Unspecified
	hsa-mir-128-3p	MIMAT0000424	TMBIM6	7009	PAR-CLIP	23446348|20371350|26701625|27292025	Unspecified
	hsa-mir-128-3p	MIMAT0000424	NR2F2	7026	HITS-CLIP	23824327	Unspecified
	hsa-mir-128-3p	MIMAT0000424	TGFBR1	7046	CLASH//Luciferase reporter assay//PAR-CLIP//Western blot	20054641|23622248|23592263	Unspecified
	hsa-mir-128-3p	MIMAT0000424	TGFBR3	7049	PAR-CLIP	23592263	Unspecified
	hsa-mir-128-3p	MIMAT0000424	TSPAN6	7105	Microarray	17612493	Unspecified
	hsa-mir-128-3p	MIMAT0000424	CLDN5	7122	Microarray	17612493	Unspecified
	hsa-mir-128-3p	MIMAT0000424	TNNI1	7135	Microarray	17612493	Unspecified
	hsa-mir-128-3p	MIMAT0000424	HSP90B1	7184	CLASH	23622248	Unspecified
	hsa-mir-128-3p	MIMAT0000424	TSPYL1	7259	PAR-CLIP	24398324	Unspecified
	hsa-mir-128-3p	MIMAT0000424	TUB	7275	CLASH//Sequencing	20371350|23622248	Unspecified
	hsa-mir-128-3p	MIMAT0000424	UBE2D1	7321	Microarray	17612493	Unspecified
	hsa-mir-128-3p	MIMAT0000424	UBE2G2	7327	CLASH	23622248	Unspecified
	hsa-mir-128-3p	MIMAT0000424	UBE2N	7334	Microarray	17612493	Unspecified
	hsa-mir-128-3p	MIMAT0000424	UGCG	7357	PAR-CLIP	21572407|20371350	Unspecified
	hsa-mir-128-3p	MIMAT0000424	VEGFC	7424	ELISA//Flow//Immunohistochemistry//Luciferase reporter assay//Microarray//qRT-PCR//Western blot	17612493|25001183|26460960	Unspecified
	hsa-mir-128-3p	MIMAT0000424	WEE1	7465	GFP reporter assay//Luciferase reporter assay//Microarray//PAR-CLIP//qRT-PCR	21358821|17612493|23592263|26701625	Unspecified
	hsa-mir-128-3p	MIMAT0000424	WRN	7486	PAR-CLIP	23592263	Unspecified
	hsa-mir-128-3p	MIMAT0000424	YWHAZ	7534	HITS-CLIP	23824327	Unspecified
	hsa-mir-128-3p	MIMAT0000424	ZNF148	7707	PAR-CLIP	23592263	Unspecified
	hsa-mir-128-3p	MIMAT0000424	ZNF236	7776	Microarray	17612493	Unspecified
	hsa-mir-128-3p	MIMAT0000424	SLC39A7	7922	PAR-CLIP//Sequencing	20371350|21572407	Unspecified
	hsa-mir-128-3p	MIMAT0000424	TUSC3	7991	Sequencing	20371350	Unspecified
	hsa-mir-128-3p	MIMAT0000424	DGS2	8026	PAR-CLIP	23592263	Unspecified
	hsa-mir-128-3p	MIMAT0000424	CCDC6	8030	Microarray	17612493	Unspecified
	hsa-mir-128-3p	MIMAT0000424	SHOC2	8036	PAR-CLIP	23592263|21572407|20371350	Unspecified
	hsa-mir-128-3p	MIMAT0000424	PDHX	8050	PAR-CLIP	23592263	Unspecified
	hsa-mir-128-3p	MIMAT0000424	CLPP	8192	Microarray	17612493	Unspecified
	hsa-mir-128-3p	MIMAT0000424	FZD9	8326	PAR-CLIP	23446348|21572407|20371350	Unspecified
	hsa-mir-128-3p	MIMAT0000424	TAGLN2	8407	PAR-CLIP	23592263|26701625	Unspecified
	hsa-mir-128-3p	MIMAT0000424	NCK2	8440	Microarray	17612493	Unspecified
	hsa-mir-128-3p	MIMAT0000424	DYRK3	8444	PAR-CLIP	23592263	Unspecified
	hsa-mir-128-3p	MIMAT0000424	IFITM1	8519	PAR-CLIP	27292025	Unspecified
	hsa-mir-128-3p	MIMAT0000424	GAS7	8522	Microarray	17612493	Unspecified
	hsa-mir-128-3p	MIMAT0000424	MAPKAPK5	8550	HITS-CLIP	23824327	Unspecified
	hsa-mir-128-3p	MIMAT0000424	AKR7A2	8574	PAR-CLIP	23592263	Unspecified
	hsa-mir-128-3p	MIMAT0000424	ALDH4A1	8659	Microarray	17612493	Unspecified
	hsa-mir-128-3p	MIMAT0000424	FADD	8772	Luciferase reporter assay//qRT-PCR//Western blot	24316133	Unspecified
	hsa-mir-128-3p	MIMAT0000424	CCNK	8812	PAR-CLIP	21572407	Unspecified
	hsa-mir-128-3p	MIMAT0000424	SGPL1	8879	PAR-CLIP	23592263	Unspecified
	hsa-mir-128-3p	MIMAT0000424	DDX18	8886	CLASH	23622248	Unspecified
	hsa-mir-128-3p	MIMAT0000424	EIF2S2	8894	PAR-CLIP//Sequencing	20371350	Unspecified
	hsa-mir-128-3p	MIMAT0000424	FUBP3	8939	CLASH	23622248	Unspecified
	hsa-mir-128-3p	MIMAT0000424	AP3D1	8943	PAR-CLIP	23592263	Unspecified
	hsa-mir-128-3p	MIMAT0000424	WASL	8976	PAR-CLIP	23592263	Unspecified
	hsa-mir-128-3p	MIMAT0000424	HIP1R	9026	CLASH	23622248	Unspecified
	hsa-mir-128-3p	MIMAT0000424	INA	9118	Microarray	17612493	Unspecified
	hsa-mir-128-3p	MIMAT0000424	RPS6KA5	9252	Sequencing	20371350	Unspecified
	hsa-mir-128-3p	MIMAT0000424	S1PR2	9294	HITS-CLIP	23824327	Unspecified
	hsa-mir-128-3p	MIMAT0000424	KLF4	9314	Flow//qRT-PCR//Reporter assay//Western blot	19409607|23019226	Unspecified
	hsa-mir-128-3p	MIMAT0000424	SLC22A14	9389	Microarray	17612493	Unspecified
	hsa-mir-128-3p	MIMAT0000424	ADAMTS4	9507	Microarray	17612493	Unspecified
	hsa-mir-128-3p	MIMAT0000424	LITAF	9516	Microarray//Sequencing	20371350|17612493	Unspecified
	hsa-mir-128-3p	MIMAT0000424	GDF15	9518	PAR-CLIP	26701625	Unspecified
	hsa-mir-128-3p	MIMAT0000424	VPS4B	9525	PAR-CLIP//Sequencing	20371350|21572407	Unspecified
	hsa-mir-128-3p	MIMAT0000424	BAG2	9532	HITS-CLIP//Microarray	17612493|19536157	Unspecified
	hsa-mir-128-3p	MIMAT0000424	CREB5	9586	PAR-CLIP	27292025	Unspecified
	hsa-mir-128-3p	MIMAT0000424	ABCG1	9619	Luciferase reporter assay//Microarray//qRT-PCR//Western blot	23990020	Unspecified
	hsa-mir-128-3p	MIMAT0000424	RGS6	9628	HITS-CLIP	19536157	Unspecified
	hsa-mir-128-3p	MIMAT0000424	GCC2	9648	Microarray	17612493	Unspecified
	hsa-mir-128-3p	MIMAT0000424	PHF14	9678	Microarray	17612493	Unspecified
	hsa-mir-128-3p	MIMAT0000424	NUP93	9688	PAR-CLIP	27292025	Unspecified
	hsa-mir-128-3p	MIMAT0000424	SERTAD2	9792	PAR-CLIP	20371350	Unspecified
	hsa-mir-128-3p	MIMAT0000424	DAZAP2	9802	HITS-CLIP//PAR-CLIP	23592263|24398324|23446348|21572407|20371350	Unspecified
	hsa-mir-128-3p	MIMAT0000424	SUPT7L	9913	Sequencing	20371350	Unspecified
	hsa-mir-128-3p	MIMAT0000424	NCAPD2	9918	PAR-CLIP	23446348	Unspecified
	hsa-mir-128-3p	MIMAT0000424	SEC16A	9919	PAR-CLIP	26701625	Unspecified
	hsa-mir-128-3p	MIMAT0000424	KBTBD11	9920	HITS-CLIP	19536157	Unspecified
	hsa-mir-128-3p	MIMAT0000424	GFPT2	9945	Sequencing	20371350	Unspecified
	hsa-mir-128-3p	MIMAT0000424	TNFSF15	9966	HITS-CLIP	23824327	Unspecified
	hsa-mir-128-3p	MIMAT0000424	NR1D2	9975	PAR-CLIP	21572407	Unspecified
	hsa-mir-128-3p	MIMAT0000424	SLC17A4	10050	Microarray	17612493	Unspecified
	hsa-mir-128-3p	MIMAT0000424	PPIF	10105	PAR-CLIP	23592263	Unspecified
	hsa-mir-128-3p	MIMAT0000424	DCAF7	10238	PAR-CLIP	23592263|21572407|20371350	Unspecified
	hsa-mir-128-3p	MIMAT0000424	AP3S2	10239	PAR-CLIP	23446348|20371350	Unspecified
	hsa-mir-128-3p	MIMAT0000424	STAG1	10274	Microarray	17612493	Unspecified
	hsa-mir-128-3p	MIMAT0000424	TUBB4B	10383	CLASH	23622248	Unspecified
	hsa-mir-128-3p	MIMAT0000424	ATP8A1	10396	Microarray	17612493	Unspecified
	hsa-mir-128-3p	MIMAT0000424	ZBTB18	10472	Sequencing	20371350	Unspecified
	hsa-mir-128-3p	MIMAT0000424	APPBP2	10513	PAR-CLIP	23592263|24398324|22012620|26701625	Unspecified
	hsa-mir-128-3p	MIMAT0000424	FBLN5	10516	PAR-CLIP	23592263	Unspecified
	hsa-mir-128-3p	MIMAT0000424	TGOLN2	10618	PAR-CLIP	23592263	Unspecified
	hsa-mir-128-3p	MIMAT0000424	TXNIP	10628	Microarray//PAR-CLIP	17612493|23446348|27292025	Unspecified
	hsa-mir-128-3p	MIMAT0000424	RGS14	10636	Microarray	17612493	Unspecified
	hsa-mir-128-3p	MIMAT0000424	GNB5	10681	Sequencing	20371350	Unspecified
	hsa-mir-128-3p	MIMAT0000424	POP4	10775	CLASH	23622248	Unspecified
	hsa-mir-128-3p	MIMAT0000424	GPR83	10888	Microarray	17612493	Unspecified
	hsa-mir-128-3p	MIMAT0000424	PDIA5	10954	PAR-CLIP	23592263	Unspecified
	hsa-mir-128-3p	MIMAT0000424	LILRB5	10990	Microarray	17612493	Unspecified
	hsa-mir-128-3p	MIMAT0000424	SNRNP27	11017	PAR-CLIP	23592263	Unspecified
	hsa-mir-128-3p	MIMAT0000424	MID2	11043	Microarray	17612493	Unspecified
	hsa-mir-128-3p	MIMAT0000424	TOPBP1	11073	HITS-CLIP	23313552	Unspecified
	hsa-mir-128-3p	MIMAT0000424	TPPP	11076	PAR-CLIP	21572407	Unspecified
	hsa-mir-128-3p	MIMAT0000424	ADAMTS5	11096	HITS-CLIP	23824327	Unspecified
	hsa-mir-128-3p	MIMAT0000424	KAT7	11143	PAR-CLIP	23592263	Unspecified
	hsa-mir-128-3p	MIMAT0000424	CHEK2	11200	PAR-CLIP	24398324|21572407|20371350	Unspecified
	hsa-mir-128-3p	MIMAT0000424	CD300A	11314	Microarray	17612493	Unspecified
	hsa-mir-128-3p	MIMAT0000424	CASC3	22794	Microarray	17612493	Unspecified
	hsa-mir-128-3p	MIMAT0000424	CLCA4	22802	Microarray	17612493	Unspecified
	hsa-mir-128-3p	MIMAT0000424	DNAJC8	22826	CLASH	23622248	Unspecified
	hsa-mir-128-3p	MIMAT0000424	ZNF652	22834	Microarray	17612493	Unspecified
	hsa-mir-128-3p	MIMAT0000424	R3HDM2	22864	HITS-CLIP	23824327	Unspecified
	hsa-mir-128-3p	MIMAT0000424	ELL2	22936	PAR-CLIP	23592263	Unspecified
	hsa-mir-128-3p	MIMAT0000424	KIN	22944	HITS-CLIP	23824327	Unspecified
	hsa-mir-128-3p	MIMAT0000424	RAB21	23011	Sequencing	20371350	Unspecified
	hsa-mir-128-3p	MIMAT0000424	CNOT1	23019	CLASH	23622248	Unspecified
	hsa-mir-128-3p	MIMAT0000424	WDTC1	23038	PAR-CLIP	26701625	Unspecified
	hsa-mir-128-3p	MIMAT0000424	FNBP1	23048	Microarray	17612493	Unspecified
	hsa-mir-128-3p	MIMAT0000424	PEG10	23089	HITS-CLIP//PAR-CLIP	23592263|20371350|19536157|27292025	Unspecified
	hsa-mir-128-3p	MIMAT0000424	CDK19	23097	Microarray	17612493	Unspecified
	hsa-mir-128-3p	MIMAT0000424	TBC1D2B	23102	PAR-CLIP	23592263	Unspecified
	hsa-mir-128-3p	MIMAT0000424	MRPS27	23107	PAR-CLIP	23592263	Unspecified
	hsa-mir-128-3p	MIMAT0000424	MPRIP	23164	HITS-CLIP	23824327	Unspecified
	hsa-mir-128-3p	MIMAT0000424	PDS5A	23244	CLASH	23622248	Unspecified
	hsa-mir-128-3p	MIMAT0000424	SMCHD1	23347	Microarray	17612493	Unspecified
	hsa-mir-128-3p	MIMAT0000424	UBR4	23352	Sequencing	20371350	Unspecified
	hsa-mir-128-3p	MIMAT0000424	LARP1	23367	CLASH	23622248	Unspecified
	hsa-mir-128-3p	MIMAT0000424	SIRT1	23411	Luciferase reporter assay	23492773	Unspecified
	hsa-mir-128-3p	MIMAT0000424	HEY2	23493	Microarray	17612493	Unspecified
	hsa-mir-128-3p	MIMAT0000424	SUZ12	23512	Immunohistochemistry//Luciferase reporter assay//PAR-CLIP//qRT-PCR	23733246|23592263|21572407	Unspecified
	hsa-mir-128-3p	MIMAT0000424	DDAH1	23576	PAR-CLIP	22012620|20371350	Unspecified
	hsa-mir-128-3p	MIMAT0000424	CD2AP	23607	PAR-CLIP//Sequencing	20371350|22012620|21572407	Unspecified
	hsa-mir-128-3p	MIMAT0000424	RABGAP1	23637	PAR-CLIP	27292025	Unspecified
	hsa-mir-128-3p	MIMAT0000424	SLC7A11	23657	Microarray	17612493	Unspecified
	hsa-mir-128-3p	MIMAT0000424	DCAF12	25853	Sequencing	20371350	Unspecified
	hsa-mir-128-3p	MIMAT0000424	ZNF385A	25946	PAR-CLIP	23592263|21572407|26701625|27292025	Unspecified
	hsa-mir-128-3p	MIMAT0000424	PNKD	25953	HITS-CLIP	19536157	Unspecified
	hsa-mir-128-3p	MIMAT0000424	PYGO1	26108	Microarray	17612493	Unspecified
	hsa-mir-128-3p	MIMAT0000424	ZBTB20	26137	PAR-CLIP	22291592	Unspecified
	hsa-mir-128-3p	MIMAT0000424	FBXO6	26270	PAR-CLIP	23446348	Unspecified
	hsa-mir-128-3p	MIMAT0000424	HSPB8	26353	PAR-CLIP	24398324	Unspecified
	hsa-mir-128-3p	MIMAT0000424	CNNM4	26504	PAR-CLIP	20371350	Unspecified
	hsa-mir-128-3p	MIMAT0000424	TIMM10	26519	HITS-CLIP	23824327	Unspecified
	hsa-mir-128-3p	MIMAT0000424	NBEA	26960	Microarray	17612493	Unspecified
	hsa-mir-128-3p	MIMAT0000424	BEX3	27018	PAR-CLIP	23592263|24398324	Unspecified
	hsa-mir-128-3p	MIMAT0000424	TSPAN13	27075	Microarray//PAR-CLIP	17612493|21572407|20371350	Unspecified
	hsa-mir-128-3p	MIMAT0000424	AFF4	27125	Sequencing	20371350	Unspecified
	hsa-mir-128-3p	MIMAT0000424	LSM 1.00	27257	PAR-CLIP	23592263	Unspecified
	hsa-mir-128-3p	MIMAT0000424	LSM 3.00	27258	CLASH	23622248	Unspecified
	hsa-mir-128-3p	MIMAT0000424	RND1	27289	Microarray	17612493	Unspecified
	hsa-mir-128-3p	MIMAT0000424	TOR2A	27433	PAR-CLIP	23592263	Unspecified
	hsa-mir-128-3p	MIMAT0000424	CCDC59	29080	HITS-CLIP	19536157	Unspecified
	hsa-mir-128-3p	MIMAT0000424	NXT1	29107	Sequencing	20371350	Unspecified
	hsa-mir-128-3p	MIMAT0000424	USP25	29761	PAR-CLIP//Sequencing	20371350	Unspecified
	hsa-mir-128-3p	MIMAT0000424	YPEL1	29799	Microarray	17612493	Unspecified
	hsa-mir-128-3p	MIMAT0000424	SNX11	29916	CLASH	23622248	Unspecified
	hsa-mir-128-3p	MIMAT0000424	SEC61A1	29927	Microarray	17612493	Unspecified
	hsa-mir-128-3p	MIMAT0000424	PDZRN4	29951	Microarray	17612493	Unspecified
	hsa-mir-128-3p	MIMAT0000424	NOP53	29997	CLASH	23622248	Unspecified
	hsa-mir-128-3p	MIMAT0000424	EFEMP2	30008	Microarray	17612493	Unspecified
	hsa-mir-128-3p	MIMAT0000424	ITSN2	50618	PAR-CLIP	23592263|24398324|26701625	Unspecified
	hsa-mir-128-3p	MIMAT0000424	TMED5	50999	HITS-CLIP//PAR-CLIP	23592263|24398324|24906430	Unspecified
	hsa-mir-128-3p	MIMAT0000424	KMT5B	51111	CLASH	23622248	Unspecified
	hsa-mir-128-3p	MIMAT0000424	DBR1	51163	HITS-CLIP	23313552	Unspecified
	hsa-mir-128-3p	MIMAT0000424	PAIP2	51247	PAR-CLIP	20371350	Unspecified
	hsa-mir-128-3p	MIMAT0000424	DNAJC27	51277	Sequencing	20371350	Unspecified
	hsa-mir-128-3p	MIMAT0000424	SUCO	51430	PAR-CLIP	23592263	Unspecified
	hsa-mir-128-3p	MIMAT0000424	ANKFY1	51479	Sequencing	20371350	Unspecified
	hsa-mir-128-3p	MIMAT0000424	HACD3	51495	Microarray	17612493	Unspecified
	hsa-mir-128-3p	MIMAT0000424	TRMT112	51504	Sequencing	20371350	Unspecified
	hsa-mir-128-3p	MIMAT0000424	FAM49B	51571	Microarray	17612493	Unspecified
	hsa-mir-128-3p	MIMAT0000424	DYNC2LI1	51626	HITS-CLIP	21572407	Unspecified
	hsa-mir-128-3p	MIMAT0000424	ACSL5	51703	Microarray	17612493	Unspecified
	hsa-mir-128-3p	MIMAT0000424	RAB8B	51762	Sequencing	20371350	Unspecified
	hsa-mir-128-3p	MIMAT0000424	KDM3B	51780	CLASH	23622248	Unspecified
	hsa-mir-128-3p	MIMAT0000424	BRWD1	54014	CLASH	23622248	Unspecified
	hsa-mir-128-3p	MIMAT0000424	NEURL1B	54492	PAR-CLIP	24398324	Unspecified
	hsa-mir-128-3p	MIMAT0000424	SDK2	54549	PAR-CLIP	27292025	Unspecified
	hsa-mir-128-3p	MIMAT0000424	MBTD1	54799	Sequencing	20371350	Unspecified
	hsa-mir-128-3p	MIMAT0000424	CNNM2	54805	Microarray	17612493	Unspecified
	hsa-mir-128-3p	MIMAT0000424	ZNF562	54811	HITS-CLIP	23824327|23313552|19536157|27418678	Unspecified
	hsa-mir-128-3p	MIMAT0000424	VPS13C	54832	Microarray	17612493	Unspecified
	hsa-mir-128-3p	MIMAT0000424	WDR55	54853	HITS-CLIP	23824327	Unspecified
	hsa-mir-128-3p	MIMAT0000424	SNRK	54861	Microarray	17612493	Unspecified
	hsa-mir-128-3p	MIMAT0000424	INO80D	54891	CLASH	23622248	Unspecified
	hsa-mir-128-3p	MIMAT0000424	CMTM6	54918	Microarray	17612493	Unspecified
	hsa-mir-128-3p	MIMAT0000424	VPS13D	55187	Microarray	17612493	Unspecified
	hsa-mir-128-3p	MIMAT0000424	GOLPH3L	55204	Microarray	17612493	Unspecified
	hsa-mir-128-3p	MIMAT0000424	MOB1A	55233	Microarray	17612493	Unspecified
	hsa-mir-128-3p	MIMAT0000424	PSPC1	55269	PAR-CLIP	23592263|24398324|26701625	Unspecified
	hsa-mir-128-3p	MIMAT0000424	UBE2W	55284	Microarray	17612493	Unspecified
	hsa-mir-128-3p	MIMAT0000424	FBXW7	55294	Luciferase reporter assay//Microarray//Northern blot//Sequencing//Western blot	20042474|20371350	Unspecified
	hsa-mir-128-3p	MIMAT0000424	PI4K2A	55361	Microarray	17612493	Unspecified
	hsa-mir-128-3p	MIMAT0000424	TRIM36	55521	Microarray	17612493	Unspecified
	hsa-mir-128-3p	MIMAT0000424	LRRC40	55631	Microarray	17612493	Unspecified
	hsa-mir-128-3p	MIMAT0000424	INTS8	55656	Microarray	17612493	Unspecified
	hsa-mir-128-3p	MIMAT0000424	TMEM30A	55754	Sequencing	20371350	Unspecified
	hsa-mir-128-3p	MIMAT0000424	PRR11	55771	Microarray	17612493	Unspecified
	hsa-mir-128-3p	MIMAT0000424	EMC3	55831	HITS-CLIP	23824327	Unspecified
	hsa-mir-128-3p	MIMAT0000424	CISD1	55847	CLASH	23622248	Unspecified
	hsa-mir-128-3p	MIMAT0000424	GNG12	55970	PAR-CLIP	24398324|21572407|20371350	Unspecified
	hsa-mir-128-3p	MIMAT0000424	SERTAD4	56256	Microarray	17612493	Unspecified
	hsa-mir-128-3p	MIMAT0000424	EIF5A2	56648	PAR-CLIP	21572407	Unspecified
	hsa-mir-128-3p	MIMAT0000424	MUC13	56667	Microarray	17612493	Unspecified
	hsa-mir-128-3p	MIMAT0000424	C8orf4	56892	Microarray//PAR-CLIP	17612493|23592263	Unspecified
	hsa-mir-128-3p	MIMAT0000424	STARD7	56910	PAR-CLIP	23592263	Unspecified
	hsa-mir-128-3p	MIMAT0000424	AGTRAP	57085	PAR-CLIP	23592263	Unspecified
	hsa-mir-128-3p	MIMAT0000424	PITHD1	57095	PAR-CLIP	23592263|21572407|20371350|26701625	Unspecified
	hsa-mir-128-3p	MIMAT0000424	KIAA1191	57179	PAR-CLIP	23592263	Unspecified
	hsa-mir-128-3p	MIMAT0000424	RAB22A	57403	CLASH	23622248	Unspecified
	hsa-mir-128-3p	MIMAT0000424	CYP20A1	57404	HITS-CLIP	23824327	Unspecified
	hsa-mir-128-3p	MIMAT0000424	TBC1D24	57465	PAR-CLIP	27292025	Unspecified
	hsa-mir-128-3p	MIMAT0000424	ZNF490	57474	Sequencing	20371350	Unspecified
	hsa-mir-128-3p	MIMAT0000424	NLN	57486	PAR-CLIP	23592263	Unspecified
	hsa-mir-128-3p	MIMAT0000424	INTS2	57508	Microarray	17612493	Unspecified
	hsa-mir-128-3p	MIMAT0000424	NUFIP2	57532	Sequencing	20371350	Unspecified
	hsa-mir-128-3p	MIMAT0000424	TAOK1	57551	PAR-CLIP	23592263	Unspecified
	hsa-mir-128-3p	MIMAT0000424	SH3RF1	57630	Microarray	17612493	Unspecified
	hsa-mir-128-3p	MIMAT0000424	GPAM	57678	PAR-CLIP//Sequencing	20371350|23592263	Unspecified
	hsa-mir-128-3p	MIMAT0000424	CTDSP1	58190	Reporter assay	17403776	Unspecified
	hsa-mir-128-3p	MIMAT0000424	TP53INP2	58476	HITS-CLIP	19536157	Unspecified
	hsa-mir-128-3p	MIMAT0000424	PCTP	58488	PAR-CLIP	21572407	Unspecified
	hsa-mir-128-3p	MIMAT0000424	ABHD17C	58489	PAR-CLIP//Sequencing	20371350	Unspecified
	hsa-mir-128-3p	MIMAT0000424	KMT2C	58508	Microarray	17612493	Unspecified
	hsa-mir-128-3p	MIMAT0000424	TLNRD1	59274	PAR-CLIP	22012620	Unspecified
	hsa-mir-128-3p	MIMAT0000424	FKBP10	60681	Microarray	17612493	Unspecified
	hsa-mir-128-3p	MIMAT0000424	MRPS14	63931	Microarray	17612493	Unspecified
	hsa-mir-128-3p	MIMAT0000424	FAM217B	63939	PAR-CLIP//Sequencing	20371350|23592263|24398324|21572407|26701625	Unspecified
	hsa-mir-128-3p	MIMAT0000424	CLSPN	63967	Microarray	17612493	Unspecified
	hsa-mir-128-3p	MIMAT0000424	POPDC2	64091	HITS-CLIP	23824327	Unspecified
	hsa-mir-128-3p	MIMAT0000424	C17orf75	64149	HITS-CLIP	23824327	Unspecified
	hsa-mir-128-3p	MIMAT0000424	ATPAF1	64756	PAR-CLIP	26701625|27292025	Unspecified
	hsa-mir-128-3p	MIMAT0000424	CERK	64781	Sequencing	20371350	Unspecified
	hsa-mir-128-3p	MIMAT0000424	RMND5A	64795	Sequencing	20371350	Unspecified
	hsa-mir-128-3p	MIMAT0000424	USP46	64854	PAR-CLIP	23592263	Unspecified
	hsa-mir-128-3p	MIMAT0000424	BCL11B	64919	Sequencing	20371350	Unspecified
	hsa-mir-128-3p	MIMAT0000424	MRPL44	65080	Sequencing	20371350	Unspecified
	hsa-mir-128-3p	MIMAT0000424	MARCKSL1	65108	Microarray	17612493	Unspecified
	hsa-mir-128-3p	MIMAT0000424	KCTD14	65987	Sequencing	20371350	Unspecified
	hsa-mir-128-3p	MIMAT0000424	PRRG4	79056	HITS-CLIP	23824327	Unspecified
	hsa-mir-128-3p	MIMAT0000424	RETREG2	79137	PAR-CLIP	26701625	Unspecified
	hsa-mir-128-3p	MIMAT0000424	PAGR1	79447	Sequencing	20371350	Unspecified
	hsa-mir-128-3p	MIMAT0000424	ARMT1	79624	Microarray	17612493	Unspecified
	hsa-mir-128-3p	MIMAT0000424	AKIRIN1	79647	PAR-CLIP	23592263|24398324|21572407|20371350	Unspecified
	hsa-mir-128-3p	MIMAT0000424	ZNF329	79673	HITS-CLIP//PAR-CLIP	23313552|27292025	Unspecified
	hsa-mir-128-3p	MIMAT0000424	ZYG11B	79699	HITS-CLIP	23824327	Unspecified
	hsa-mir-128-3p	MIMAT0000424	LIN28A	79727	Flow//qRT-PCR//Western blot	23019226	Unspecified
	hsa-mir-128-3p	MIMAT0000424	MCTP1	79772	Microarray	17612493	Unspecified
	hsa-mir-128-3p	MIMAT0000424	ZFHX4	79776	CLASH	23622248	Unspecified
	hsa-mir-128-3p	MIMAT0000424	MOB3B	79817	Microarray	17612493	Unspecified
	hsa-mir-128-3p	MIMAT0000424	ZNF552	79818	Microarray	17612493	Unspecified
	hsa-mir-128-3p	MIMAT0000424	METTL8	79828	PAR-CLIP	22012620	Unspecified
	hsa-mir-128-3p	MIMAT0000424	NANOG	79923	Flow//Luciferase reporter assay//qRT-PCR//Western blot	23019226|24903149	Unspecified
	hsa-mir-128-3p	MIMAT0000424	KIAA0319L	79932	Microarray	17612493	Unspecified
	hsa-mir-128-3p	MIMAT0000424	ZNF614	80110	Microarray	17612493	Unspecified
	hsa-mir-128-3p	MIMAT0000424	NAA50	80218	PAR-CLIP	23592263	Unspecified
	hsa-mir-128-3p	MIMAT0000424	WDCP	80304	PAR-CLIP	23592263	Unspecified
	hsa-mir-128-3p	MIMAT0000424	CPEB4	80315	Microarray	17612493	Unspecified
	hsa-mir-128-3p	MIMAT0000424	COASY	80347	PAR-CLIP	23592263	Unspecified
	hsa-mir-128-3p	MIMAT0000424	SETD7	80854	Microarray	17612493	Unspecified
	hsa-mir-128-3p	MIMAT0000424	SGPP1	81537	Microarray	17612493	Unspecified
	hsa-mir-128-3p	MIMAT0000424	YIPF5	81555	Sequencing	20371350	Unspecified
	hsa-mir-128-3p	MIMAT0000424	NECTIN4	81607	Luciferase reporter assay//Western blot	27507538	Unspecified
	hsa-mir-128-3p	MIMAT0000424	ANP32E	81611	Sequencing	20371350	Unspecified
	hsa-mir-128-3p	MIMAT0000424	PPP1R14C	81706	PAR-CLIP	23446348|22012620	Unspecified
	hsa-mir-128-3p	MIMAT0000424	ITCH	83737	PAR-CLIP	23592263	Unspecified
	hsa-mir-128-3p	MIMAT0000424	ROPN1L	83853	Microarray	17612493	Unspecified
	hsa-mir-128-3p	MIMAT0000424	KREMEN1	83999	HITS-CLIP	23824327	Unspecified
	hsa-mir-128-3p	MIMAT0000424	ZNF394	84124	HITS-CLIP	19536157	Unspecified
	hsa-mir-128-3p	MIMAT0000424	TOMM40L	84134	PAR-CLIP	22012620	Unspecified
	hsa-mir-128-3p	MIMAT0000424	ARID5B	84159	Sequencing	20371350	Unspecified
	hsa-mir-128-3p	MIMAT0000424	POLR1B	84172	HITS-CLIP	23824327	Unspecified
	hsa-mir-128-3p	MIMAT0000424	METTL25	84190	CLASH	23622248	Unspecified
	hsa-mir-128-3p	MIMAT0000424	SETD3	84193	PAR-CLIP	23592263	Unspecified
	hsa-mir-128-3p	MIMAT0000424	DDI2	84301	PAR-CLIP	23592263|22012620	Unspecified
	hsa-mir-128-3p	MIMAT0000424	MCRIP2	84331	PAR-CLIP	27292025	Unspecified
	hsa-mir-128-3p	MIMAT0000424	ZBTB37	84614	PAR-CLIP	26701625	Unspecified
	hsa-mir-128-3p	MIMAT0000424	MFSD14B	84641	CLASH	23622248	Unspecified
	hsa-mir-128-3p	MIMAT0000424	MYPN	84665	Microarray	17612493	Unspecified
	hsa-mir-128-3p	MIMAT0000424	ADO	84890	Sequencing	20371350	Unspecified
	hsa-mir-128-3p	MIMAT0000424	AJUBA	84962	Microarray	17612493	Unspecified
	hsa-mir-128-3p	MIMAT0000424	ZIC5	85416	Sequencing	20371350	Unspecified
	hsa-mir-128-3p	MIMAT0000424	WNT3A	89780	Microarray	17612493	Unspecified
	hsa-mir-128-3p	MIMAT0000424	ANKRD40	91369	PAR-CLIP	23592263|26701625	Unspecified
	hsa-mir-128-3p	MIMAT0000424	BOC	91653	Microarray	17612493	Unspecified
	hsa-mir-128-3p	MIMAT0000424	LONRF1	91694	Microarray//PAR-CLIP	17612493|23592263	Unspecified
	hsa-mir-128-3p	MIMAT0000424	CABLES1	91768	PAR-CLIP	23592263	Unspecified
	hsa-mir-128-3p	MIMAT0000424	G6PC3	92579	Microarray	17612493	Unspecified
	hsa-mir-128-3p	MIMAT0000424	MOB1B	92597	Microarray	17612493	Unspecified
	hsa-mir-128-3p	MIMAT0000424	TUBBP1	92755	Microarray	17612493	Unspecified
	hsa-mir-128-3p	MIMAT0000424	IMP4	92856	HITS-CLIP	23824327	Unspecified
	hsa-mir-128-3p	MIMAT0000424	SFXN1	94081	PAR-CLIP	27292025	Unspecified
	hsa-mir-128-3p	MIMAT0000424	ARHGAP12	94134	Microarray	17612493	Unspecified
	hsa-mir-128-3p	MIMAT0000424	TP53INP1	94241	PAR-CLIP	24398324	Unspecified
	hsa-mir-128-3p	MIMAT0000424	VPS26B	112936	PAR-CLIP	26701625	Unspecified
	hsa-mir-128-3p	MIMAT0000424	ZBED6CL	113763	Microarray	17612493	Unspecified
	hsa-mir-128-3p	MIMAT0000424	LYSMD3	116068	Microarray//PAR-CLIP//Sequencing	17612493|20371350|23592263|22012620	Unspecified
	hsa-mir-128-3p	MIMAT0000424	FOXP4	116113	Sequencing	20371350	Unspecified
	hsa-mir-128-3p	MIMAT0000424	NUS1	116150	PAR-CLIP	23592263|24398324|21572407|20371350	Unspecified
	hsa-mir-128-3p	MIMAT0000424	HRASLS5	117245	Microarray	17612493	Unspecified
	hsa-mir-128-3p	MIMAT0000424	FRA10AC1	118924	Microarray	17612493	Unspecified
	hsa-mir-128-3p	MIMAT0000424	SFXN2	118980	Microarray	17612493	Unspecified
	hsa-mir-128-3p	MIMAT0000424	SFXN4	119559	PAR-CLIP	23592263	Unspecified
	hsa-mir-128-3p	MIMAT0000424	WDR81	124997	CLASH	23622248	Unspecified
	hsa-mir-128-3p	MIMAT0000424	ZNF573	126231	PAR-CLIP	23592263	Unspecified
	hsa-mir-128-3p	MIMAT0000424	MOB3A	126308	HITS-CLIP	23824327	Unspecified
	hsa-mir-128-3p	MIMAT0000424	C19orf47	126526	CLASH	23622248	Unspecified
	hsa-mir-128-3p	MIMAT0000424	FAM213B	127281	Microarray//PAR-CLIP	17612493|27292025	Unspecified
	hsa-mir-128-3p	MIMAT0000424	LIN54	132660	PAR-CLIP	23592263|24398324	Unspecified
	hsa-mir-128-3p	MIMAT0000424	JMY	133746	PAR-CLIP	23592263	Unspecified
	hsa-mir-128-3p	MIMAT0000424	TMEM68	137695	PAR-CLIP	23592263|24398324	Unspecified
	hsa-mir-128-3p	MIMAT0000424	PTCHD1	139411	Microarray	17612493	Unspecified
	hsa-mir-128-3p	MIMAT0000424	DYNLL2	140735	PAR-CLIP	23592263	Unspecified
	hsa-mir-128-3p	MIMAT0000424	STK35	140901	CLASH	23622248	Unspecified
	hsa-mir-128-3p	MIMAT0000424	C11orf84	144097	HITS-CLIP	23824327	Unspecified
	hsa-mir-128-3p	MIMAT0000424	TMEM120B	144404	HITS-CLIP	23824327	Unspecified
	hsa-mir-128-3p	MIMAT0000424	E2F7	144455	Microarray	17612493	Unspecified
	hsa-mir-128-3p	MIMAT0000424	PROSER3	148137	PAR-CLIP	27292025	Unspecified
	hsa-mir-128-3p	MIMAT0000424	RNF187	149603	PAR-CLIP	26701625	Unspecified
	hsa-mir-128-3p	MIMAT0000424	CCDC117	150275	CLASH	23622248	Unspecified
	hsa-mir-128-3p	MIMAT0000424	KLHL23	151230	Sequencing	20371350	Unspecified
	hsa-mir-128-3p	MIMAT0000424	SH3D19	152503	CLASH	23622248	Unspecified
	hsa-mir-128-3p	MIMAT0000424	TMEM167A	153339	PAR-CLIP	22100165	Unspecified
	hsa-mir-128-3p	MIMAT0000424	ESCO2	157570	Sequencing	20371350	Unspecified
	hsa-mir-128-3p	MIMAT0000424	FAM84B	157638	PAR-CLIP	24398324	Unspecified
	hsa-mir-128-3p	MIMAT0000424	TMTC3	160418	PAR-CLIP//Sequencing	20371350|23592263	Unspecified
	hsa-mir-128-3p	MIMAT0000424	ZFP1	162239	PAR-CLIP	23592263	Unspecified
	hsa-mir-128-3p	MIMAT0000424	OR7D2	162998	HITS-CLIP	23824327	Unspecified
	hsa-mir-128-3p	MIMAT0000424	SDE2	163859	PAR-CLIP	20371350	Unspecified
	hsa-mir-128-3p	MIMAT0000424	DNAJB8	165721	Microarray	17612493	Unspecified
	hsa-mir-128-3p	MIMAT0000424	TIGD2	166815	PAR-CLIP	22012620	Unspecified
	hsa-mir-128-3p	MIMAT0000424	RASSF6	166824	Microarray	17612493	Unspecified
	hsa-mir-128-3p	MIMAT0000424	MIER3	166968	Sequencing	20371350	Unspecified
	hsa-mir-128-3p	MIMAT0000424	DCP2	167227	Microarray	17612493	Unspecified
	hsa-mir-128-3p	MIMAT0000424	DACT2	168002	Microarray	17612493	Unspecified
	hsa-mir-128-3p	MIMAT0000424	ZNF800	168850	PAR-CLIP//Sequencing	20371350|23592263|24398324|23446348|22012620|21572407|26701625|27292025	Unspecified
	hsa-mir-128-3p	MIMAT0000424	FAM9B	171483	Microarray	17612493	Unspecified
	hsa-mir-128-3p	MIMAT0000424	ALG14	199857	HITS-CLIP	23313552	Unspecified
	hsa-mir-128-3p	MIMAT0000424	FLCN	201163	PAR-CLIP	27292025	Unspecified
	hsa-mir-128-3p	MIMAT0000424	SLC39A11	201266	Microarray	17612493	Unspecified
	hsa-mir-128-3p	MIMAT0000424	TMEM192	201931	HITS-CLIP	23824327	Unspecified
	hsa-mir-128-3p	MIMAT0000424	HTRA4	203100	Microarray	17612493	Unspecified
	hsa-mir-128-3p	MIMAT0000424	CDY2B	203611	Microarray	17612493	Unspecified
	hsa-mir-128-3p	MIMAT0000424	RNF152	220441	PAR-CLIP	22012620	Unspecified
	hsa-mir-128-3p	MIMAT0000424	ARL5B	221079	PAR-CLIP	24398324|21572407|20371350	Unspecified
	hsa-mir-128-3p	MIMAT0000424	RBM24	221662	Microarray	17612493	Unspecified
	hsa-mir-128-3p	MIMAT0000424	RNF182	221687	Sequencing	20371350	Unspecified
	hsa-mir-128-3p	MIMAT0000424	RICTOR	253260	Chromatin immunoprecipitation//Immunoblot//Luciferase reporter assay//Microarray//qRT-PCR	27893811	Unspecified
	hsa-mir-128-3p	MIMAT0000424	GPATCH11	253635	PAR-CLIP	22012620	Unspecified
	hsa-mir-128-3p	MIMAT0000424	MMS22L	253714	PAR-CLIP//Sequencing	20371350|23592263|26701625	Unspecified
	hsa-mir-128-3p	MIMAT0000424	RNF144B	255488	Microarray	17612493	Unspecified
	hsa-mir-128-3p	MIMAT0000424	C2orf72	257407	CLASH	23622248	Unspecified
	hsa-mir-128-3p	MIMAT0000424	BLOC1S2	282991	Sequencing	20371350	Unspecified
	hsa-mir-128-3p	MIMAT0000424	SLC46A3	283537	PAR-CLIP	24398324	Unspecified
	hsa-mir-128-3p	MIMAT0000424	PROX2	283571	PAR-CLIP	22012620	Unspecified
	hsa-mir-128-3p	MIMAT0000424	TSEN54	283989	PAR-CLIP	23592263|26701625	Unspecified
	hsa-mir-128-3p	MIMAT0000424	RGPD4	285190	PAR-CLIP	21572407	Unspecified
	hsa-mir-128-3p	MIMAT0000424	SUMF1	285362	Microarray	17612493	Unspecified
	hsa-mir-128-3p	MIMAT0000424	COX18	285521	HITS-CLIP	23824327|23313552	Unspecified
	hsa-mir-128-3p	MIMAT0000424	FRYL	285527	PAR-CLIP	26701625	Unspecified
	hsa-mir-128-3p	MIMAT0000424	ARL 10.00	285598	Microarray	17612493	Unspecified
	hsa-mir-128-3p	MIMAT0000424	TUSC5	286753	Microarray	17612493	Unspecified
	hsa-mir-128-3p	MIMAT0000424	KRTAP13-2	337959	PAR-CLIP	22012620|27292025	Unspecified
	hsa-mir-128-3p	MIMAT0000424	CCDC36	339834	HITS-CLIP	23313552	Unspecified
	hsa-mir-128-3p	MIMAT0000424	SLC35F4	341880	Microarray	17612493	Unspecified
	hsa-mir-128-3p	MIMAT0000424	MACC1	346389	PAR-CLIP	27292025	Unspecified
	hsa-mir-128-3p	MIMAT0000424	RILPL1	353116	HITS-CLIP	23824327	Unspecified
	hsa-mir-128-3p	MIMAT0000424	BPIFB3	359710	Microarray	17612493	Unspecified
	hsa-mir-128-3p	MIMAT0000424	PTCHD3	374308	Microarray	17612493	Unspecified
	hsa-mir-128-3p	MIMAT0000424	FAM89A	375061	Microarray	17612493	Unspecified
	hsa-mir-128-3p	MIMAT0000424	C6orf120	387263	PAR-CLIP	24398324	Unspecified
	hsa-mir-128-3p	MIMAT0000424	SLC6A17	388662	HITS-CLIP	23824327	Unspecified
	hsa-mir-128-3p	MIMAT0000424	H3F3C	440093	PAR-CLIP	20371350	Unspecified
	hsa-mir-128-3p	MIMAT0000424	GOLGA8B	440270	PAR-CLIP	23592263	Unspecified
	hsa-mir-128-3p	MIMAT0000424	UNC13C	440279	Microarray	17612493	Unspecified
	hsa-mir-128-3p	MIMAT0000424	BCL2L15	440603	PAR-CLIP	21572407	Unspecified
	hsa-mir-128-3p	MIMAT0000424	TMEM91	641649	PAR-CLIP	23592263	Unspecified
	hsa-mir-128-3p	MIMAT0000424	SSX2B	727837	PAR-CLIP	27292025	Unspecified
	hsa-mir-128-3p	MIMAT0000424	TMEM170B	100113407	Sequencing	20371350	Unspecified
	hsa-mir-128-3p	MIMAT0000424	C15orf38-AP3S2	100526783	PAR-CLIP	23446348|20371350	Unspecified
	hsa-mir-128-3p	MIMAT0000424	NDUFC2-KCTD14	100532726	PAR-CLIP	23592263	Unspecified
	hsa-mir-135a-5p	MIMAT0000428	APC	324	Luciferase reporter assay//qRT-PCR	18632633	Unspecified
	hsa-mir-135a-5p	MIMAT0000428	BIRC5	332	PAR-CLIP	23446348|21572407|20371350	Unspecified
	hsa-mir-135a-5p	MIMAT0000428	APOA1	335	PAR-CLIP	22100165	Unspecified
	hsa-mir-135a-5p	MIMAT0000428	AZF1	560	HITS-CLIP	23313552	Unspecified
	hsa-mir-135a-5p	MIMAT0000428	BCL2	596	Luciferase reporter assay//qRT-PCR	25230140	Unspecified
	hsa-mir-135a-5p	MIMAT0000428	BMPR2	659	Luciferase reporter assay//qRT-PCR//Western blot	22139076	Unspecified
	hsa-mir-135a-5p	MIMAT0000428	CAPZA2	830	PAR-CLIP	20371350	Unspecified
	hsa-mir-135a-5p	MIMAT0000428	RUNX2	860	Luciferase reporter assay//qRT-PCR//Western blot	25634212	Unspecified
	hsa-mir-135a-5p	MIMAT0000428	CDR1	1038	PAR-CLIP	22100165	Unspecified
	hsa-mir-135a-5p	MIMAT0000428	CEBPD	1052	Luciferase reporter assay//Microarray//qRT-PCR//Western blot	25554493	Unspecified
	hsa-mir-135a-5p	MIMAT0000428	COX6B1	1340	HITS-CLIP	23706177	Unspecified
	hsa-mir-135a-5p	MIMAT0000428	E2F1	1869	Flow//Immunoprecipitaion//Luciferase reporter assay//Microarray//qRT-PCR//Western blot	27683111	Unspecified
	hsa-mir-135a-5p	MIMAT0000428	EGFR	1956	Luciferase reporter assay//Western blot	27524492	Unspecified
	hsa-mir-135a-5p	MIMAT0000428	ESRRA	2101	Luciferase reporter assay//qRT-PCR//Western blot	27227989	Unspecified
	hsa-mir-135a-5p	MIMAT0000428	FOXO1	2308	Luciferase reporter assay//qRT-PCR//Western blot	25888950|26261511|27486383	Unspecified
	hsa-mir-135a-5p	MIMAT0000428	GAGE1	2543	PAR-CLIP	22100165	Unspecified
	hsa-mir-135a-5p	MIMAT0000428	GATA6	2627	PAR-CLIP	22291592|22012620	Unspecified
	hsa-mir-135a-5p	MIMAT0000428	GNL1	2794	PAR-CLIP	22012620	Unspecified
	hsa-mir-135a-5p	MIMAT0000428	HMGB2	3148	PAR-CLIP	20371350	Unspecified
	hsa-mir-135a-5p	MIMAT0000428	HOXA10	3206	Luciferase reporter assay//qRT-PCR//Western blot	22439757|24607788	Unspecified
	hsa-mir-135a-5p	MIMAT0000428	HTR1A	3350	Luciferase reporter assay	24952960	Unspecified
	hsa-mir-135a-5p	MIMAT0000428	JAK2	3717	Luciferase reporter assay//qRT-PCR//Western blot	19666866|22310976	Unspecified
	hsa-mir-135a-5p	MIMAT0000428	LDHA	3939	HITS-CLIP	27418678	Unspecified
	hsa-mir-135a-5p	MIMAT0000428	MARCKS	4082	HITS-CLIP//PAR-CLIP	23446348|21572407	Unspecified
	hsa-mir-135a-5p	MIMAT0000428	SMAD5	4090	Luciferase reporter assay//qRT-PCR//Western blot	22139076|27293991	Unspecified
	hsa-mir-135a-5p	MIMAT0000428	MBNL1	4154	HITS-CLIP	23313552	Unspecified
	hsa-mir-135a-5p	MIMAT0000428	NR3C2	4306	Luciferase reporter assay//qRT-PCR	19944075	Unspecified
	hsa-mir-135a-5p	MIMAT0000428	MMP11	4320	ChIP-seq//Luciferase reporter assay//qRT-PCR//Western blot	27323416	Unspecified
	hsa-mir-135a-5p	MIMAT0000428	MPL	4352	HITS-CLIP	23313552	Unspecified
	hsa-mir-135a-5p	MIMAT0000428	MYC	4609	HITS-CLIP//Luciferase reporter assay//PAR-CLIP//Western blot	23176581|24398324|21572407|20371350|26701625	Unspecified
	hsa-mir-135a-5p	MIMAT0000428	NHS	4810	PAR-CLIP	23446348	Unspecified
	hsa-mir-135a-5p	MIMAT0000428	POLH	5429	PAR-CLIP	27292025	Unspecified
	hsa-mir-135a-5p	MIMAT0000428	PTK2	5747	ChIP-seq//Immunohistochemistry//Luciferase reporter assay//qRT-PCR//Western blot	28415713	Unspecified
	hsa-mir-135a-5p	MIMAT0000428	PTPRD	5789	Luciferase reporter assay//qRT-PCR	28159835	Unspecified
	hsa-mir-135a-5p	MIMAT0000428	PEX2	5828	HITS-CLIP	23824327	Unspecified
	hsa-mir-135a-5p	MIMAT0000428	ROCK1	6093	Immunohistochemistry//Luciferase reporter assay//qRT-PCR//Western blot	24465504|25065599	Unspecified
	hsa-mir-135a-5p	MIMAT0000428	SIAH1	6477	Luciferase reporter assay	24503442	Unspecified
	hsa-mir-135a-5p	MIMAT0000428	SKIL	6498	HITS-CLIP	23313552	Unspecified
	hsa-mir-135a-5p	MIMAT0000428	SLC6A4	6532	Luciferase reporter assay	24952960	Unspecified
	hsa-mir-135a-5p	MIMAT0000428	SRC	6714	Immunoblot//Microarray	26364608	Unspecified
	hsa-mir-135a-5p	MIMAT0000428	STAT6	6778	Luciferase reporter assay//qRT-PCR//Western blot	22139076|27293991	Unspecified
	hsa-mir-135a-5p	MIMAT0000428	TRAF6	7189	PAR-CLIP	26701625	Unspecified
	hsa-mir-135a-5p	MIMAT0000428	VLDLR	7436	Luciferase reporter assay//qRT-PCR//Western blot	24903309	Unspecified
	hsa-mir-135a-5p	MIMAT0000428	XBP1P1	7495	PAR-CLIP	24398324|23446348|21572407|20371350	Unspecified
	hsa-mir-135a-5p	MIMAT0000428	ST8SIA4	7903	HITS-CLIP	23824327	Unspecified
	hsa-mir-135a-5p	MIMAT0000428	PIP5K1A	8394	PAR-CLIP	22100165	Unspecified
	hsa-mir-135a-5p	MIMAT0000428	IRS2	8660	Luciferase reporter assay	23579070	Unspecified
	hsa-mir-135a-5p	MIMAT0000428	KLF4	9314	Luciferase reporter assay//qRT-PCR//Western blot	27302923	Unspecified
	hsa-mir-135a-5p	MIMAT0000428	ROCK2	9475	Luciferase reporter assay//qRT-PCR//Western blot	25065599	Unspecified
	hsa-mir-135a-5p	MIMAT0000428	CEP135	9662	HITS-CLIP	23313552	Unspecified
	hsa-mir-135a-5p	MIMAT0000428	MTSS1	9788	Luciferase reporter assay//qRT-PCR//Western blot	23017832	Unspecified
	hsa-mir-135a-5p	MIMAT0000428	TSC22D2	9819	HITS-CLIP	23313552	Unspecified
	hsa-mir-135a-5p	MIMAT0000428	TRIM66	9866	HITS-CLIP	19536157	Unspecified
	hsa-mir-135a-5p	MIMAT0000428	TOX4	9878	PAR-CLIP	22100165	Unspecified
	hsa-mir-135a-5p	MIMAT0000428	NSA2	10412	HITS-CLIP	23313552	Unspecified
	hsa-mir-135a-5p	MIMAT0000428	TXNIP	10628	Luciferase reporter assay//PAR-CLIP	24398324|23446348|21572407|20371350|26885264	Unspecified
	hsa-mir-135a-5p	MIMAT0000428	KLF8	11279	Luciferase reporter assay//qRT-PCR//Western blot	26235874	Unspecified
	hsa-mir-135a-5p	MIMAT0000428	PPM1E	22843	Luciferase reporter assay	27793001	Unspecified
	hsa-mir-135a-5p	MIMAT0000428	PHLPP2	23035	Luciferase reporter assay//qRT-PCR//Western blot	25888950	Unspecified
	hsa-mir-135a-5p	MIMAT0000428	ZNF609	23060	PAR-CLIP	26701625	Unspecified
	hsa-mir-135a-5p	MIMAT0000428	ARC	23237	PAR-CLIP	21572407	Unspecified
	hsa-mir-135a-5p	MIMAT0000428	DAPK2	23604	Flow//Immunoprecipitaion//Luciferase reporter assay//Microarray//qRT-PCR//Western blot	27683111	Unspecified
	hsa-mir-135a-5p	MIMAT0000428	IL17RA	23765	PAR-CLIP	22100165	Unspecified
	hsa-mir-135a-5p	MIMAT0000428	RAB3GAP2	25782	HITS-CLIP	23824327	Unspecified
	hsa-mir-135a-5p	MIMAT0000428	SLC39A6	25800	PAR-CLIP	21572407	Unspecified
	hsa-mir-135a-5p	MIMAT0000428	SNED1	25992	HITS-CLIP	19536157	Unspecified
	hsa-mir-135a-5p	MIMAT0000428	HEYL	26508	PAR-CLIP	21572407	Unspecified
	hsa-mir-135a-5p	MIMAT0000428	TNPO2	30000	HITS-CLIP	23824327	Unspecified
	hsa-mir-135a-5p	MIMAT0000428	AMOTL2	51421	HITS-CLIP	19536157	Unspecified
	hsa-mir-135a-5p	MIMAT0000428	ZNF107	51427	HITS-CLIP//PAR-CLIP	20371350|23313552	Unspecified
	hsa-mir-135a-5p	MIMAT0000428	PIAS4	51588	HITS-CLIP	23824327	Unspecified
	hsa-mir-135a-5p	MIMAT0000428	DPP8	54878	PAR-CLIP	22012620	Unspecified
	hsa-mir-135a-5p	MIMAT0000428	LAX1	54900	HITS-CLIP	23824327	Unspecified
	hsa-mir-135a-5p	MIMAT0000428	VNN 3.00	55350	PAR-CLIP	22100165	Unspecified
	hsa-mir-135a-5p	MIMAT0000428	CENPN	55839	HITS-CLIP	23824327	Unspecified
	hsa-mir-135a-5p	MIMAT0000428	SCYL3	57147	HITS-CLIP	23824327|27418678|28735896	Unspecified
	hsa-mir-135a-5p	MIMAT0000428	KIAA1143	57456	PAR-CLIP	21572407|20371350	Unspecified
	hsa-mir-135a-5p	MIMAT0000428	NUFIP2	57532	PAR-CLIP	23592263	Unspecified
	hsa-mir-135a-5p	MIMAT0000428	RBAK	57786	ChIP-seq//Luciferase reporter assay//qRT-PCR//Western blot	27323416	Unspecified
	hsa-mir-135a-5p	MIMAT0000428	PCTP	58488	HITS-CLIP	19536157	Unspecified
	hsa-mir-135a-5p	MIMAT0000428	TTLL7	79739	PAR-CLIP	22100165	Unspecified
	hsa-mir-135a-5p	MIMAT0000428	SLC19A3	80704	HITS-CLIP	23706177	Unspecified
	hsa-mir-135a-5p	MIMAT0000428	TRIM4	89122	PAR-CLIP	22012620|20371350	Unspecified
	hsa-mir-135a-5p	MIMAT0000428	ZNF468	90333	PAR-CLIP	20371350	Unspecified
	hsa-mir-135a-5p	MIMAT0000428	LRRC15	131578	HITS-CLIP	23824327	Unspecified
	hsa-mir-135a-5p	MIMAT0000428	KIAA1958	158405	PAR-CLIP	22291592	Unspecified
	hsa-mir-135a-5p	MIMAT0000428	ZNF846	162993	PAR-CLIP	20371350	Unspecified
	hsa-mir-135a-5p	MIMAT0000428	KIF6	221458	PAR-CLIP	22100165	Unspecified
	hsa-mir-135a-5p	MIMAT0000428	ATXN7L1	222255	HITS-CLIP	27418678	Unspecified
	hsa-mir-135a-5p	MIMAT0000428	CCDC85C	317762	HITS-CLIP	23824327|19536157	Unspecified
	hsa-mir-135a-5p	MIMAT0000428	ZNF805	390980	PAR-CLIP	23446348	Unspecified
	hsa-mir-135a-5p	MIMAT0000428	GPX8	493869	HITS-CLIP	23824327	Unspecified
	hsa-mir-135a-5p	MIMAT0000428	PCP4L1	654790	PAR-CLIP	22100165	Unspecified
	hsa-mir-135a-5p	MIMAT0000428	WDR82P1	728505	HITS-CLIP	19536157	Unspecified
	hsa-mir-345-5p	MIMAT0000772	CD40LG	959	HITS-CLIP	27418678	Unspecified
	hsa-mir-345-5p	MIMAT0000772	CDKN1A	1026	Luciferase reporter assay//qRT-PCR//Western blot	20190813	Unspecified
	hsa-mir-345-5p	MIMAT0000772	CNP	1267	CLASH	23622248	Unspecified
	hsa-mir-345-5p	MIMAT0000772	E2F6	1876	PAR-CLIP	26701625	Unspecified
	hsa-mir-345-5p	MIMAT0000772	EIF1AX	1964	CLASH	23622248	Unspecified
	hsa-mir-345-5p	MIMAT0000772	ABCC1	4363	Luciferase reporter assay//Western blot	20099276	Unspecified
	hsa-mir-345-5p	MIMAT0000772	MSH3	4437	CLASH	23622248	Unspecified
	hsa-mir-345-5p	MIMAT0000772	NTRK3	4916	Luciferase reporter assay	19370765	Unspecified
	hsa-mir-345-5p	MIMAT0000772	PDCL	5082	PAR-CLIP	22012620	Unspecified
	hsa-mir-345-5p	MIMAT0000772	SORD	6652	HITS-CLIP	23824327	Unspecified
	hsa-mir-345-5p	MIMAT0000772	SSR2	6746	CLASH	23622248	Unspecified
	hsa-mir-345-5p	MIMAT0000772	TSPAN6	7105	HITS-CLIP	23824327	Unspecified
	hsa-mir-345-5p	MIMAT0000772	PAX8	7849	PAR-CLIP	23446348	Unspecified
	hsa-mir-345-5p	MIMAT0000772	AKR7A2	8574	HITS-CLIP	27418678	Unspecified
	hsa-mir-345-5p	MIMAT0000772	CCPG1	9236	PAR-CLIP	23592263	Unspecified
	hsa-mir-345-5p	MIMAT0000772	WDR46	9277	CLASH	23622248	Unspecified
	hsa-mir-345-5p	MIMAT0000772	SLC9A3R2	9351	HITS-CLIP	23824327	Unspecified
	hsa-mir-345-5p	MIMAT0000772	CHST2	9435	HITS-CLIP	23313552	Unspecified
	hsa-mir-345-5p	MIMAT0000772	DAZAP2	9802	PAR-CLIP	23592263|22012620|20371350	Unspecified
	hsa-mir-345-5p	MIMAT0000772	TRIM10	10107	PAR-CLIP	20371350	Unspecified
	hsa-mir-345-5p	MIMAT0000772	NFAT5	10725	PAR-CLIP	26701625	Unspecified
	hsa-mir-345-5p	MIMAT0000772	SERINC3	10955	PAR-CLIP	27292025	Unspecified
	hsa-mir-345-5p	MIMAT0000772	PRSS23	11098	HITS-CLIP	23824327	Unspecified
	hsa-mir-345-5p	MIMAT0000772	COPE	11316	CLASH	23622248	Unspecified
	hsa-mir-345-5p	MIMAT0000772	DDX42	11325	CLASH	23622248	Unspecified
	hsa-mir-345-5p	MIMAT0000772	SAMD4A	23034	HITS-CLIP	23824327|27418678	Unspecified
	hsa-mir-345-5p	MIMAT0000772	SF3B3	23450	PAR-CLIP	23592263	Unspecified
	hsa-mir-345-5p	MIMAT0000772	CBX5	23468	HITS-CLIP	19536157	Unspecified
	hsa-mir-345-5p	MIMAT0000772	GAL	51083	PAR-CLIP	21572407	Unspecified
	hsa-mir-345-5p	MIMAT0000772	PANK1	53354	PAR-CLIP	23592263|22012620|21572407|20371350	Unspecified
	hsa-mir-345-5p	MIMAT0000772	YEATS2	55689	CLASH	23622248	Unspecified
	hsa-mir-345-5p	MIMAT0000772	AP5M1	55745	HITS-CLIP	23824327	Unspecified
	hsa-mir-345-5p	MIMAT0000772	ZNF667	63934	CLASH	23622248	Unspecified
	hsa-mir-345-5p	MIMAT0000772	ZNF106	64397	CLASH	23622248	Unspecified
	hsa-mir-345-5p	MIMAT0000772	KCTD15	79047	PAR-CLIP	20371350	Unspecified
	hsa-mir-345-5p	MIMAT0000772	ADM2	79924	PAR-CLIP	26701625	Unspecified
	hsa-mir-345-5p	MIMAT0000772	MARVELD1	83742	HITS-CLIP	23824327	Unspecified
	hsa-mir-345-5p	MIMAT0000772	YIPF4	84272	HITS-CLIP	23824327	Unspecified
	hsa-mir-345-5p	MIMAT0000772	CCDC62	84660	HITS-CLIP	19536157	Unspecified
	hsa-mir-345-5p	MIMAT0000772	RNFT2	84900	PAR-CLIP	27292025	Unspecified
	hsa-mir-345-5p	MIMAT0000772	TNFRSF13C	115650	PAR-CLIP	22012620	Unspecified
	hsa-mir-345-5p	MIMAT0000772	PLA2G4E	123745	HITS-CLIP	23824327	Unspecified
	hsa-mir-345-5p	MIMAT0000772	UHMK1	127933	PAR-CLIP	26701625	Unspecified
	hsa-mir-345-5p	MIMAT0000772	SPATA3	130560	HITS-CLIP	23824327|28735896	Unspecified
	hsa-mir-345-5p	MIMAT0000772	TMCO5A	145942	HITS-CLIP	19536157	Unspecified
	hsa-mir-345-5p	MIMAT0000772	METTL21A	151194	PAR-CLIP	23592263	Unspecified
	hsa-mir-345-5p	MIMAT0000772	NWD1	284434	HITS-CLIP	23824327	Unspecified
	hsa-mir-345-5p	MIMAT0000772	PAXX	286257	CLASH	23622248	Unspecified
	hsa-mir-345-5p	MIMAT0000772	TMEM78	677790	HITS-CLIP	19536157	Unspecified
	hsa-mir-345-5p	MIMAT0000772	FOXO6	100132074	PAR-CLIP	26701625	Unspecified
	hsa-mir-345-5p	MIMAT0000772	OCLN	100506658	PAR-CLIP	27292025	Unspecified
	hsa-mir-93-3p	MIMAT0004509	ABR	29	CLASH	23622248	Unspecified
	hsa-mir-93-3p	MIMAT0004509	ACLY	47	CLASH	23622248	Unspecified
	hsa-mir-93-3p	MIMAT0004509	ACTB	60	CLASH	23622248	Unspecified
	hsa-mir-93-3p	MIMAT0004509	ACTN1	87	CLASH	23622248	Unspecified
	hsa-mir-93-3p	MIMAT0004509	PARP1	142	CLASH	23622248	Unspecified
	hsa-mir-93-3p	MIMAT0004509	ADSL	158	CLASH	23622248	Unspecified
	hsa-mir-93-3p	MIMAT0004509	ATIC	471	CLASH	23622248	Unspecified
	hsa-mir-93-3p	MIMAT0004509	ATP1A1	476	CLASH	23622248	Unspecified
	hsa-mir-93-3p	MIMAT0004509	BMPR2	659	CLASH	23622248	Unspecified
	hsa-mir-93-3p	MIMAT0004509	C1QBP	708	CLASH	23622248	Unspecified
	hsa-mir-93-3p	MIMAT0004509	MRPL49	740	CLASH	23622248	Unspecified
	hsa-mir-93-3p	MIMAT0004509	CANX	821	PAR-CLIP	22100165	Unspecified
	hsa-mir-93-3p	MIMAT0004509	CASP2	835	CLASH	23622248	Unspecified
	hsa-mir-93-3p	MIMAT0004509	CBR1	873	CLASH	23622248	Unspecified
	hsa-mir-93-3p	MIMAT0004509	CCNG2	901	Luciferase reporter assay	25309979	Unspecified
	hsa-mir-93-3p	MIMAT0004509	LRBA	987	CLASH	23622248	Unspecified
	hsa-mir-93-3p	MIMAT0004509	CDC20	991	CLASH	23622248	Unspecified
	hsa-mir-93-3p	MIMAT0004509	CDC42	998	CLASH	23622248	Unspecified
	hsa-mir-93-3p	MIMAT0004509	CENPF	1063	CLASH	23622248	Unspecified
	hsa-mir-93-3p	MIMAT0004509	DAB2	1601	Luciferase reporter assay	26273410	Unspecified
	hsa-mir-93-3p	MIMAT0004509	DHX9	1660	CLASH	23622248	Unspecified
	hsa-mir-93-3p	MIMAT0004509	DHFR	1719	CLASH	23622248	Unspecified
	hsa-mir-93-3p	MIMAT0004509	DMWD	1762	CLASH	23622248	Unspecified
	hsa-mir-93-3p	MIMAT0004509	EEF1A1	1915	CLASH	23622248	Unspecified
	hsa-mir-93-3p	MIMAT0004509	EEF1D	1936	CLASH	23622248	Unspecified
	hsa-mir-93-3p	MIMAT0004509	EIF4A1	1973	CLASH	23622248	Unspecified
	hsa-mir-93-3p	MIMAT0004509	EIF4EBP1	1978	PAR-CLIP	20371350	Unspecified
	hsa-mir-93-3p	MIMAT0004509	ELAVL3	1995	HITS-CLIP	23824327	Unspecified
	hsa-mir-93-3p	MIMAT0004509	ENO2	2026	CLASH	23622248	Unspecified
	hsa-mir-93-3p	MIMAT0004509	DMTN	2039	CLASH	23622248	Unspecified
	hsa-mir-93-3p	MIMAT0004509	EPHB4	2050	CLASH	23622248	Unspecified
	hsa-mir-93-3p	MIMAT0004509	ACSL1	2180	CLASH	23622248	Unspecified
	hsa-mir-93-3p	MIMAT0004509	FER	2241	HITS-CLIP	23824327	Unspecified
	hsa-mir-93-3p	MIMAT0004509	FKBP3	2287	CLASH	23622248	Unspecified
	hsa-mir-93-3p	MIMAT0004509	FKBP5	2289	CLASH	23622248	Unspecified
	hsa-mir-93-3p	MIMAT0004509	FYN	2534	CLASH	23622248	Unspecified
	hsa-mir-93-3p	MIMAT0004509	GLUD1	2746	CLASH	23622248	Unspecified
	hsa-mir-93-3p	MIMAT0004509	GOT2	2806	CLASH	23622248	Unspecified
	hsa-mir-93-3p	MIMAT0004509	GRIK3	2899	HITS-CLIP	19536157	Unspecified
	hsa-mir-93-3p	MIMAT0004509	H3F3B	3021	CLASH	23622248	Unspecified
	hsa-mir-93-3p	MIMAT0004509	HMMR	3161	CLASH	23622248	Unspecified
	hsa-mir-93-3p	MIMAT0004509	HSPA5	3309	CLASH	23622248	Unspecified
	hsa-mir-93-3p	MIMAT0004509	HSP90AB1	3326	CLASH	23622248	Unspecified
	hsa-mir-93-3p	MIMAT0004509	INPP5D	3635	CLASH	23622248	Unspecified
	hsa-mir-93-3p	MIMAT0004509	IRAK1	3654	CLASH	23622248	Unspecified
	hsa-mir-93-3p	MIMAT0004509	LAMA4	3910	CLASH	23622248	Unspecified
	hsa-mir-93-3p	MIMAT0004509	LRP3	4037	CLASH	23622248	Unspecified
	hsa-mir-93-3p	MIMAT0004509	MAFG	4097	CLASH	23622248	Unspecified
	hsa-mir-93-3p	MIMAT0004509	MCM3	4172	CLASH	23622248	Unspecified
	hsa-mir-93-3p	MIMAT0004509	MCM7	4176	CLASH	23622248	Unspecified
	hsa-mir-93-3p	MIMAT0004509	MMP3	4314	Immunofluorescence//Luciferase reporter assay//qRT-PCR//Western blot	25818544	Unspecified
	hsa-mir-93-3p	MIMAT0004509	MSH5	4439	HITS-CLIP	23824327	Unspecified
	hsa-mir-93-3p	MIMAT0004509	MYO1F	4542	HITS-CLIP	23824327	Unspecified
	hsa-mir-93-3p	MIMAT0004509	MYCN	4613	PAR-CLIP	22012620	Unspecified
	hsa-mir-93-3p	MIMAT0004509	PPP1R12A	4659	CLASH	23622248	Unspecified
	hsa-mir-93-3p	MIMAT0004509	NASP	4678	CLASH	23622248	Unspecified
	hsa-mir-93-3p	MIMAT0004509	NEUROD1	4760	HITS-CLIP	19536157	Unspecified
	hsa-mir-93-3p	MIMAT0004509	NFKBIL1	4795	CLASH	23622248	Unspecified
	hsa-mir-93-3p	MIMAT0004509	NPM1	4869	CLASH	23622248	Unspecified
	hsa-mir-93-3p	MIMAT0004509	OXA1L	5018	CLASH	23622248	Unspecified
	hsa-mir-93-3p	MIMAT0004509	PDYN	5173	HITS-CLIP	24906430	Unspecified
	hsa-mir-93-3p	MIMAT0004509	PFDN2	5202	CLASH	23622248	Unspecified
	hsa-mir-93-3p	MIMAT0004509	MAP2K1	5604	CLASH	23622248	Unspecified
	hsa-mir-93-3p	MIMAT0004509	PSMD13	5719	CLASH	23622248	Unspecified
	hsa-mir-93-3p	MIMAT0004509	PTPN9	5780	CLASH	23622248	Unspecified
	hsa-mir-93-3p	MIMAT0004509	RAB13	5872	CLASH	23622248	Unspecified
	hsa-mir-93-3p	MIMAT0004509	RNF4	6047	PAR-CLIP	20371350|26701625	Unspecified
	hsa-mir-93-3p	MIMAT0004509	RPL5	6125	CLASH	23622248	Unspecified
	hsa-mir-93-3p	MIMAT0004509	SC5D	6309	CLASH	23622248	Unspecified
	hsa-mir-93-3p	MIMAT0004509	SCN1A	6323	CLASH	23622248	Unspecified
	hsa-mir-93-3p	MIMAT0004509	SCN7A	6332	HITS-CLIP	19536157	Unspecified
	hsa-mir-93-3p	MIMAT0004509	CXCL5	6374	PAR-CLIP	26701625	Unspecified
	hsa-mir-93-3p	MIMAT0004509	SPTAN1	6709	CLASH	23622248	Unspecified
	hsa-mir-93-3p	MIMAT0004509	SREBF1	6720	CLASH	23622248	Unspecified
	hsa-mir-93-3p	MIMAT0004509	STAT5B	6777	CLASH	23622248	Unspecified
	hsa-mir-93-3p	MIMAT0004509	SUPT5H	6829	CLASH	23622248	Unspecified
	hsa-mir-93-3p	MIMAT0004509	SURF4	6836	CLASH	23622248	Unspecified
	hsa-mir-93-3p	MIMAT0004509	TCOF1	6949	CLASH	23622248	Unspecified
	hsa-mir-93-3p	MIMAT0004509	TIAM1	7074	CLASH	23622248	Unspecified
	hsa-mir-93-3p	MIMAT0004509	TPD52L2	7165	CLASH	23622248	Unspecified
	hsa-mir-93-3p	MIMAT0004509	TRIO	7204	CLASH	23622248	Unspecified
	hsa-mir-93-3p	MIMAT0004509	PHLDA2	7262	HITS-CLIP	23313552	Unspecified
	hsa-mir-93-3p	MIMAT0004509	TULP3	7289	CLASH	23622248	Unspecified
	hsa-mir-93-3p	MIMAT0004509	USF1	7391	CLASH	23622248	Unspecified
	hsa-mir-93-3p	MIMAT0004509	VARS	7407	CLASH	23622248	Unspecified
	hsa-mir-93-3p	MIMAT0004509	EIF4H	7458	CLASH	23622248	Unspecified
	hsa-mir-93-3p	MIMAT0004509	PRRC2A	7916	CLASH	23622248	Unspecified
	hsa-mir-93-3p	MIMAT0004509	NCOA4	8031	CLASH	23622248	Unspecified
	hsa-mir-93-3p	MIMAT0004509	SMC1A	8243	CLASH	23622248	Unspecified
	hsa-mir-93-3p	MIMAT0004509	BAP1	8314	CLASH	23622248	Unspecified
	hsa-mir-93-3p	MIMAT0004509	TAGLN2	8407	CLASH	23622248	Unspecified
	hsa-mir-93-3p	MIMAT0004509	CUL2	8453	CLASH	23622248	Unspecified
	hsa-mir-93-3p	MIMAT0004509	ELP1	8518	CLASH	23622248	Unspecified
	hsa-mir-93-3p	MIMAT0004509	UNC5C	8633	PAR-CLIP	22291592	Unspecified
	hsa-mir-93-3p	MIMAT0004509	HRK	8739	HITS-CLIP	23824327	Unspecified
	hsa-mir-93-3p	MIMAT0004509	SUCLA2	8803	CLASH	23622248	Unspecified
	hsa-mir-93-3p	MIMAT0004509	FOXH1	8928	PAR-CLIP	22012620	Unspecified
	hsa-mir-93-3p	MIMAT0004509	FAM50A	9130	CLASH	23622248	Unspecified
	hsa-mir-93-3p	MIMAT0004509	TMEM59	9528	HITS-CLIP	23824327	Unspecified
	hsa-mir-93-3p	MIMAT0004509	KIAA0355	9710	HITS-CLIP	23313552	Unspecified
	hsa-mir-93-3p	MIMAT0004509	GPRIN2	9721	PAR-CLIP	27292025	Unspecified
	hsa-mir-93-3p	MIMAT0004509	UTP14C	9724	CLASH	23622248	Unspecified
	hsa-mir-93-3p	MIMAT0004509	IFT140	9742	CLASH	23622248	Unspecified
	hsa-mir-93-3p	MIMAT0004509	TOMM20	9804	CLASH	23622248	Unspecified
	hsa-mir-93-3p	MIMAT0004509	TECPR2	9895	HITS-CLIP	23313552	Unspecified
	hsa-mir-93-3p	MIMAT0004509	UBAP2L	9898	CLASH	23622248	Unspecified
	hsa-mir-93-3p	MIMAT0004509	SV2B	9899	PAR-CLIP	22012620	Unspecified
	hsa-mir-93-3p	MIMAT0004509	NCAPD2	9918	CLASH	23622248	Unspecified
	hsa-mir-93-3p	MIMAT0004509	UBA2	10054	CLASH	23622248	Unspecified
	hsa-mir-93-3p	MIMAT0004509	HUWE1	10075	CLASH	23622248	Unspecified
	hsa-mir-93-3p	MIMAT0004509	TRIM28	10155	CLASH	23622248	Unspecified
	hsa-mir-93-3p	MIMAT0004509	TESK2	10420	CLASH	23622248	Unspecified
	hsa-mir-93-3p	MIMAT0004509	LRRC41	10489	CLASH	23622248	Unspecified
	hsa-mir-93-3p	MIMAT0004509	HYOU1	10525	CLASH	23622248	Unspecified
	hsa-mir-93-3p	MIMAT0004509	PITRM1	10531	CLASH	23622248	Unspecified
	hsa-mir-93-3p	MIMAT0004509	PRPF8	10594	CLASH	23622248	Unspecified
	hsa-mir-93-3p	MIMAT0004509	SRCAP	10847	HITS-CLIP	23824327	Unspecified
	hsa-mir-93-3p	MIMAT0004509	BLCAP	10904	PAR-CLIP	22012620	Unspecified
	hsa-mir-93-3p	MIMAT0004509	SF3B2	10992	CLASH	23622248	Unspecified
	hsa-mir-93-3p	MIMAT0004509	TLK2	11011	CLASH	23622248	Unspecified
	hsa-mir-93-3p	MIMAT0004509	ADRM1	11047	CLASH	23622248	Unspecified
	hsa-mir-93-3p	MIMAT0004509	DIDO1	11083	CLASH	23622248	Unspecified
	hsa-mir-93-3p	MIMAT0004509	HNRNPUL1	11100	CLASH	23622248	Unspecified
	hsa-mir-93-3p	MIMAT0004509	CIT	11113	CLASH	23622248	Unspecified
	hsa-mir-93-3p	MIMAT0004509	KLF8	11279	HITS-CLIP	23824327|28735896	Unspecified
	hsa-mir-93-3p	MIMAT0004509	PUF60	22827	CLASH	23622248	Unspecified
	hsa-mir-93-3p	MIMAT0004509	MON1B	22879	CLASH	23622248	Unspecified
	hsa-mir-93-3p	MIMAT0004509	DHX30	22907	CLASH	23622248	Unspecified
	hsa-mir-93-3p	MIMAT0004509	MAPRE1	22919	CLASH	23622248	Unspecified
	hsa-mir-93-3p	MIMAT0004509	SCAP	22937	CLASH	23622248	Unspecified
	hsa-mir-93-3p	MIMAT0004509	ACIN1	22985	CLASH	23622248	Unspecified
	hsa-mir-93-3p	MIMAT0004509	CNOT1	23019	CLASH	23622248	Unspecified
	hsa-mir-93-3p	MIMAT0004509	SAMD4A	23034	HITS-CLIP	19536157	Unspecified
	hsa-mir-93-3p	MIMAT0004509	GANAB	23193	CLASH	23622248	Unspecified
	hsa-mir-93-3p	MIMAT0004509	FAM120A	23196	CLASH	23622248	Unspecified
	hsa-mir-93-3p	MIMAT0004509	RRP12	23223	CLASH	23622248	Unspecified
	hsa-mir-93-3p	MIMAT0004509	SEL1L3	23231	CLASH	23622248	Unspecified
	hsa-mir-93-3p	MIMAT0004509	PDS5A	23244	CLASH	23622248	Unspecified
	hsa-mir-93-3p	MIMAT0004509	NUP160	23279	CLASH	23622248	Unspecified
	hsa-mir-93-3p	MIMAT0004509	NEMP1	23306	CLASH	23622248	Unspecified
	hsa-mir-93-3p	MIMAT0004509	NEDD4L	23327	Luciferase reporter assay//qRT-PCR//Western blot	26581907	Unspecified
	hsa-mir-93-3p	MIMAT0004509	PPP1R13B	23368	CLASH	23622248	Unspecified
	hsa-mir-93-3p	MIMAT0004509	NCSTN	23385	CLASH	23622248	Unspecified
	hsa-mir-93-3p	MIMAT0004509	TARDBP	23435	CLASH	23622248	Unspecified
	hsa-mir-93-3p	MIMAT0004509	GCAT	23464	CLASH	23622248	Unspecified
	hsa-mir-93-3p	MIMAT0004509	SCRIB	23513	CLASH	23622248	Unspecified
	hsa-mir-93-3p	MIMAT0004509	FAM89B	23625	CLASH	23622248	Unspecified
	hsa-mir-93-3p	MIMAT0004509	NUP62	23636	CLASH	23622248	Unspecified
	hsa-mir-93-3p	MIMAT0004509	RABGAP1	23637	CLASH	23622248	Unspecified
	hsa-mir-93-3p	MIMAT0004509	TMEM245	23731	PAR-CLIP	21572407	Unspecified
	hsa-mir-93-3p	MIMAT0004509	KIAA1549L	25758	CLASH	23622248	Unspecified
	hsa-mir-93-3p	MIMAT0004509	PAMR1	25891	CLASH	23622248	Unspecified
	hsa-mir-93-3p	MIMAT0004509	PLEKHG4	25894	CLASH	23622248	Unspecified
	hsa-mir-93-3p	MIMAT0004509	THUMPD3	25917	CLASH	23622248	Unspecified
	hsa-mir-93-3p	MIMAT0004509	FAM98A	25940	CLASH	23622248	Unspecified
	hsa-mir-93-3p	MIMAT0004509	SIN3A	25942	CLASH	23622248	Unspecified
	hsa-mir-93-3p	MIMAT0004509	HACL1	26061	CLASH	23622248	Unspecified
	hsa-mir-93-3p	MIMAT0004509	SERBP1	26135	CLASH	23622248	Unspecified
	hsa-mir-93-3p	MIMAT0004509	ARFGAP3	26286	CLASH	23622248	Unspecified
	hsa-mir-93-3p	MIMAT0004509	MYCBP	26292	CLASH	23622248	Unspecified
	hsa-mir-93-3p	MIMAT0004509	HEYL	26508	CLASH	23622248	Unspecified
	hsa-mir-93-3p	MIMAT0004509	AGO1	26523	CLASH//HITS-CLIP	23622248|24906430	Unspecified
	hsa-mir-93-3p	MIMAT0004509	DAZAP1	26528	CLASH	23622248	Unspecified
	hsa-mir-93-3p	MIMAT0004509	EIF2AK1	27102	CLASH	23622248	Unspecified
	hsa-mir-93-3p	MIMAT0004509	GPR162	27239	CLASH	23622248	Unspecified
	hsa-mir-93-3p	MIMAT0004509	PDCD4	27250	Luciferase reporter assay	27021515	Unspecified
	hsa-mir-93-3p	MIMAT0004509	CRCP	27297	HITS-CLIP	23313552	Unspecified
	hsa-mir-93-3p	MIMAT0004509	CCDC22	28952	CLASH	23622248	Unspecified
	hsa-mir-93-3p	MIMAT0004509	YPEL1	29799	HITS-CLIP	19536157	Unspecified
	hsa-mir-93-3p	MIMAT0004509	RBM15B	29890	CLASH	23622248	Unspecified
	hsa-mir-93-3p	MIMAT0004509	DCAF8	50717	PAR-CLIP	20371350	Unspecified
	hsa-mir-93-3p	MIMAT0004509	SNX9	51429	HITS-CLIP	23824327	Unspecified
	hsa-mir-93-3p	MIMAT0004509	ANAPC7	51434	CLASH	23622248	Unspecified
	hsa-mir-93-3p	MIMAT0004509	GPR89B	51463	PAR-CLIP	22100165	Unspecified
	hsa-mir-93-3p	MIMAT0004509	RTCB	51493	PAR-CLIP	27292025	Unspecified
	hsa-mir-93-3p	MIMAT0004509	SUFU	51684	CLASH	23622248	Unspecified
	hsa-mir-93-3p	MIMAT0004509	ZNF44	51710	CLASH	23622248	Unspecified
	hsa-mir-93-3p	MIMAT0004509	CYCS	54205	CLASH	23622248	Unspecified
	hsa-mir-93-3p	MIMAT0004509	FAM193B	54540	CLASH	23622248	Unspecified
	hsa-mir-93-3p	MIMAT0004509	TRPM7	54822	HITS-CLIP	23824327	Unspecified
	hsa-mir-93-3p	MIMAT0004509	UBE2R2	54926	CLASH	23622248	Unspecified
	hsa-mir-93-3p	MIMAT0004509	DNAJC28	54943	HITS-CLIP	19536157	Unspecified
	hsa-mir-93-3p	MIMAT0004509	SAMD4B	55095	CLASH	23622248	Unspecified
	hsa-mir-93-3p	MIMAT0004509	PIWIL2	55124	PAR-CLIP	22012620	Unspecified
	hsa-mir-93-3p	MIMAT0004509	NCBP3	55421	HITS-CLIP	23824327	Unspecified
	hsa-mir-93-3p	MIMAT0004509	UBE2Q1	55585	CLASH	23622248	Unspecified
	hsa-mir-93-3p	MIMAT0004509	OTUB1	55611	CLASH	23622248	Unspecified
	hsa-mir-93-3p	MIMAT0004509	POMGNT1	55624	CLASH	23622248	Unspecified
	hsa-mir-93-3p	MIMAT0004509	KANSL3	55683	CLASH	23622248	Unspecified
	hsa-mir-93-3p	MIMAT0004509	LMBR1L	55716	HITS-CLIP	23313552	Unspecified
	hsa-mir-93-3p	MIMAT0004509	HHAT	55733	HITS-CLIP	23824327	Unspecified
	hsa-mir-93-3p	MIMAT0004509	ARFGAP1	55738	CLASH	23622248	Unspecified
	hsa-mir-93-3p	MIMAT0004509	ENAH	55740	CLASH	23622248	Unspecified
	hsa-mir-93-3p	MIMAT0004509	SELENOS	55829	HITS-CLIP//PAR-CLIP	22012620|20371350|24906430|23313552|21572407|27292025	Unspecified
	hsa-mir-93-3p	MIMAT0004509	UNC45A	55898	CLASH	23622248	Unspecified
	hsa-mir-93-3p	MIMAT0004509	CTTNBP2NL	55917	CLASH	23622248	Unspecified
	hsa-mir-93-3p	MIMAT0004509	PARD3	56288	CLASH	23622248	Unspecified
	hsa-mir-93-3p	MIMAT0004509	EIF4ENIF1	56478	CLASH	23622248	Unspecified
	hsa-mir-93-3p	MIMAT0004509	ZNFX1	57169	CLASH	23622248	Unspecified
	hsa-mir-93-3p	MIMAT0004509	KIAA1147	57189	CLASH	23622248	Unspecified
	hsa-mir-93-3p	MIMAT0004509	ARHGAP31	57514	HITS-CLIP	28735896	Unspecified
	hsa-mir-93-3p	MIMAT0004509	ALS2	57679	CLASH	23622248	Unspecified
	hsa-mir-93-3p	MIMAT0004509	KMT2C	58508	PAR-CLIP	22012620	Unspecified
	hsa-mir-93-3p	MIMAT0004509	EXOC4	60412	CLASH	23622248	Unspecified
	hsa-mir-93-3p	MIMAT0004509	MPP5	64398	CLASH	23622248	Unspecified
	hsa-mir-93-3p	MIMAT0004509	NUCKS1	64710	CLASH	23622248	Unspecified
	hsa-mir-93-3p	MIMAT0004509	SMURF2	64750	PAR-CLIP	22100165	Unspecified
	hsa-mir-93-3p	MIMAT0004509	TUT1	64852	CLASH	23622248	Unspecified
	hsa-mir-93-3p	MIMAT0004509	WNK1	65125	CLASH	23622248	Unspecified
	hsa-mir-93-3p	MIMAT0004509	CCDC86	79080	PAR-CLIP	23592263	Unspecified
	hsa-mir-93-3p	MIMAT0004509	WDR77	79084	CLASH	23622248	Unspecified
	hsa-mir-93-3p	MIMAT0004509	SLC25A23	79085	CLASH	23622248	Unspecified
	hsa-mir-93-3p	MIMAT0004509	QTRT2	79691	CLASH	23622248	Unspecified
	hsa-mir-93-3p	MIMAT0004509	AAGAB	79719	CLASH	23622248	Unspecified
	hsa-mir-93-3p	MIMAT0004509	ATAD5	79915	CLASH	23622248	Unspecified
	hsa-mir-93-3p	MIMAT0004509	DOCK5	80005	CLASH	23622248	Unspecified
	hsa-mir-93-3p	MIMAT0004509	ZNF703	80139	CLASH	23622248	Unspecified
	hsa-mir-93-3p	MIMAT0004509	CTC1	80169	CLASH	23622248	Unspecified
	hsa-mir-93-3p	MIMAT0004509	DNAJC5	80331	CLASH	23622248	Unspecified
	hsa-mir-93-3p	MIMAT0004509	C1orf21	81563	CLASH	23622248	Unspecified
	hsa-mir-93-3p	MIMAT0004509	VANGL1	81839	PAR-CLIP	22012620	Unspecified
	hsa-mir-93-3p	MIMAT0004509	RAB34	83871	CLASH	23622248	Unspecified
	hsa-mir-93-3p	MIMAT0004509	HASPIN	83903	CLASH	23622248	Unspecified
	hsa-mir-93-3p	MIMAT0004509	ANKRD27	84079	CLASH	23622248	Unspecified
	hsa-mir-93-3p	MIMAT0004509	FAR1	84188	CLASH	23622248	Unspecified
	hsa-mir-93-3p	MIMAT0004509	RGPD5	84220	CLASH	23622248	Unspecified
	hsa-mir-93-3p	MIMAT0004509	EIF1AD	84285	CLASH	23622248	Unspecified
	hsa-mir-93-3p	MIMAT0004509	CCDC115	84317	HITS-CLIP//PAR-CLIP	23592263|23446348|22012620|21572407|20371350|23706177|22927820|27292025	Unspecified
	hsa-mir-93-3p	MIMAT0004509	KIAA1671	85379	CLASH	23622248	Unspecified
	hsa-mir-93-3p	MIMAT0004509	EAF1	85403	HITS-CLIP	27418678|28735896	Unspecified
	hsa-mir-93-3p	MIMAT0004509	ITPRIP	85450	CLASH	23622248	Unspecified
	hsa-mir-93-3p	MIMAT0004509	PLXNA4	91584	PAR-CLIP	20371350	Unspecified
	hsa-mir-93-3p	MIMAT0004509	FDXACB1	91893	CLASH	23622248	Unspecified
	hsa-mir-93-3p	MIMAT0004509	MTSS1L	92154	CLASH	23622248	Unspecified
	hsa-mir-93-3p	MIMAT0004509	TEX261	113419	CLASH	23622248	Unspecified
	hsa-mir-93-3p	MIMAT0004509	SLC35A4	113829	CLASH	23622248	Unspecified
	hsa-mir-93-3p	MIMAT0004509	KLHDC3	116138	CLASH	23622248	Unspecified
	hsa-mir-93-3p	MIMAT0004509	LRIG3	121227	CLASH	23622248	Unspecified
	hsa-mir-93-3p	MIMAT0004509	SENP8	123228	HITS-CLIP	23824327	Unspecified
	hsa-mir-93-3p	MIMAT0004509	ZC3H18	124245	CLASH	23622248	Unspecified
	hsa-mir-93-3p	MIMAT0004509	ZNF573	126231	HITS-CLIP	23824327	Unspecified
	hsa-mir-93-3p	MIMAT0004509	TPRG1L	127262	CLASH	23622248	Unspecified
	hsa-mir-93-3p	MIMAT0004509	TMEM42	131616	CLASH	23622248	Unspecified
	hsa-mir-93-3p	MIMAT0004509	SETD9	133383	PAR-CLIP	22100165	Unspecified
	hsa-mir-93-3p	MIMAT0004509	CCDC127	133957	PAR-CLIP	26701625	Unspecified
	hsa-mir-93-3p	MIMAT0004509	GPAT4	137964	HITS-CLIP	19536157	Unspecified
	hsa-mir-93-3p	MIMAT0004509	STK35	140901	PAR-CLIP	26701625	Unspecified
	hsa-mir-93-3p	MIMAT0004509	ARHGAP42	143872	PAR-CLIP	23446348|21572407|26701625	Unspecified
	hsa-mir-93-3p	MIMAT0004509	PDIK1L	149420	PAR-CLIP	22012620	Unspecified
	hsa-mir-93-3p	MIMAT0004509	LRRC34	151827	CLASH	23622248	Unspecified
	hsa-mir-93-3p	MIMAT0004509	RUNDC3B	154661	CLASH	23622248	Unspecified
	hsa-mir-93-3p	MIMAT0004509	CSAG1	158511	CLASH	23622248	Unspecified
	hsa-mir-93-3p	MIMAT0004509	AGO4	192670	PAR-CLIP	20371350	Unspecified
	hsa-mir-93-3p	MIMAT0004509	ARID2	196528	PAR-CLIP	23446348	Unspecified
	hsa-mir-93-3p	MIMAT0004509	FUK	197258	CLASH	23622248	Unspecified
	hsa-mir-93-3p	MIMAT0004509	CCNY	219771	CLASH	23622248	Unspecified
	hsa-mir-93-3p	MIMAT0004509	SEC14L4	284904	PAR-CLIP	26701625	Unspecified
	hsa-mir-93-3p	MIMAT0004509	JMJD8	339123	CLASH	23622248	Unspecified
	hsa-mir-93-3p	MIMAT0004509	MYPOP	339344	CLASH	23622248	Unspecified
	hsa-mir-93-3p	MIMAT0004509	WASH3P	374666	CLASH	23622248	Unspecified
	hsa-mir-93-3p	MIMAT0004509	PEAR1	375033	HITS-CLIP	23824327	Unspecified
	hsa-mir-93-3p	MIMAT0004509	NSUN4	387338	PAR-CLIP	26701625	Unspecified
	hsa-mir-93-3p	MIMAT0004509	ZNF790	388536	HITS-CLIP	24906430	Unspecified
	hsa-mir-93-3p	MIMAT0004509	FAM174B	400451	PAR-CLIP	22012620	Unspecified
	hsa-mir-93-3p	MIMAT0004509	SH2D5	400745	HITS-CLIP	19536157	Unspecified
	hsa-mir-93-3p	MIMAT0004509	POTEG	404785	PAR-CLIP	26701625	Unspecified
	hsa-mir-93-3p	MIMAT0004509	POTEM	641455	PAR-CLIP	26701625	Unspecified
	hsa-mir-93-3p	MIMAT0004509	GPR89A	653519	PAR-CLIP	22100165	Unspecified
	hsa-mir-93-3p	MIMAT0004509	ARHGEF33	100271715	CLASH	23622248	Unspecified
	hsa-mir-30b-3p	MIMAT0004589	ACADL	33	PAR-CLIP	23592263	Unspecified
	hsa-mir-30b-3p	MIMAT0004589	ADAR	103	PAR-CLIP	23592263|21572407	Unspecified
	hsa-mir-30b-3p	MIMAT0004589	AHR	196	HITS-CLIP	23824327	Unspecified
	hsa-mir-30b-3p	MIMAT0004589	ALDOA	226	PAR-CLIP	26701625	Unspecified
	hsa-mir-30b-3p	MIMAT0004589	XIAP	331	HITS-CLIP//PAR-CLIP	23446348|23824327	Unspecified
	hsa-mir-30b-3p	MIMAT0004589	AQP6	363	HITS-CLIP	23824327	Unspecified
	hsa-mir-30b-3p	MIMAT0004589	ASPA	443	PAR-CLIP	27292025	Unspecified
	hsa-mir-30b-3p	MIMAT0004589	ATP6V1A	523	HITS-CLIP	23824327	Unspecified
	hsa-mir-30b-3p	MIMAT0004589	ATP6AP1	537	HITS-CLIP	23313552	Unspecified
	hsa-mir-30b-3p	MIMAT0004589	BAK1	578	PAR-CLIP	23592263	Unspecified
	hsa-mir-30b-3p	MIMAT0004589	BCL2L1	598	PAR-CLIP	26701625	Unspecified
	hsa-mir-30b-3p	MIMAT0004589	BMP3	651	PAR-CLIP	21572407|27292025	Unspecified
	hsa-mir-30b-3p	MIMAT0004589	POLR3D	661	HITS-CLIP	23824327	Unspecified
	hsa-mir-30b-3p	MIMAT0004589	C3	718	HITS-CLIP//PAR-CLIP	23313552|27292025	Unspecified
	hsa-mir-30b-3p	MIMAT0004589	CAMLG	819	HITS-CLIP	23313552	Unspecified
	hsa-mir-30b-3p	MIMAT0004589	CAPZB	832	HITS-CLIP	23824327	Unspecified
	hsa-mir-30b-3p	MIMAT0004589	CCNF	899	HITS-CLIP	23824327	Unspecified
	hsa-mir-30b-3p	MIMAT0004589	CD3D	915	HITS-CLIP	23824327	Unspecified
	hsa-mir-30b-3p	MIMAT0004589	CDH7	1005	HITS-CLIP	23313552	Unspecified
	hsa-mir-30b-3p	MIMAT0004589	CDKN1A	1026	PAR-CLIP	26701625	Unspecified
	hsa-mir-30b-3p	MIMAT0004589	CDR1	1038	PAR-CLIP	27292025	Unspecified
	hsa-mir-30b-3p	MIMAT0004589	COL5A1	1289	PAR-CLIP	23592263	Unspecified
	hsa-mir-30b-3p	MIMAT0004589	COX6B1	1340	HITS-CLIP	23706177	Unspecified
	hsa-mir-30b-3p	MIMAT0004589	CPM	1368	HITS-CLIP	23824327	Unspecified
	hsa-mir-30b-3p	MIMAT0004589	CRKL	1399	HITS-CLIP	23824327	Unspecified
	hsa-mir-30b-3p	MIMAT0004589	CRY2	1408	PAR-CLIP	26701625	Unspecified
	hsa-mir-30b-3p	MIMAT0004589	CSNK1D	1453	PAR-CLIP	26701625	Unspecified
	hsa-mir-30b-3p	MIMAT0004589	CSTF1	1477	HITS-CLIP	23824327	Unspecified
	hsa-mir-30b-3p	MIMAT0004589	CTNND1	1500	PAR-CLIP	23592263|26701625	Unspecified
	hsa-mir-30b-3p	MIMAT0004589	CYP51A1	1595	PAR-CLIP	27292025	Unspecified
	hsa-mir-30b-3p	MIMAT0004589	DFFA	1676	PAR-CLIP	23446348	Unspecified
	hsa-mir-30b-3p	MIMAT0004589	DHODH	1723	HITS-CLIP//PAR-CLIP	23313552|27292025	Unspecified
	hsa-mir-30b-3p	MIMAT0004589	DPH2	1802	PAR-CLIP	23592263	Unspecified
	hsa-mir-30b-3p	MIMAT0004589	DUSP4	1846	PAR-CLIP	26701625	Unspecified
	hsa-mir-30b-3p	MIMAT0004589	PHC1	1911	PAR-CLIP	22012620	Unspecified
	hsa-mir-30b-3p	MIMAT0004589	PHC2	1912	PAR-CLIP	26701625	Unspecified
	hsa-mir-30b-3p	MIMAT0004589	EFNB1	1947	PAR-CLIP	23592263	Unspecified
	hsa-mir-30b-3p	MIMAT0004589	EPHB2	2048	PAR-CLIP	23592263	Unspecified
	hsa-mir-30b-3p	MIMAT0004589	ERG	2078	qRT-PCR	26653555	Unspecified
	hsa-mir-30b-3p	MIMAT0004589	ETV3	2117	PAR-CLIP	20371350	Unspecified
	hsa-mir-30b-3p	MIMAT0004589	EXTL3	2137	HITS-CLIP	23824327	Unspecified
	hsa-mir-30b-3p	MIMAT0004589	F2RL2	2151	HITS-CLIP//PAR-CLIP	23706177|27292025	Unspecified
	hsa-mir-30b-3p	MIMAT0004589	GPC4	2239	HITS-CLIP	23824327	Unspecified
	hsa-mir-30b-3p	MIMAT0004589	FOLR1	2348	HITS-CLIP	23313552	Unspecified
	hsa-mir-30b-3p	MIMAT0004589	FOSL2	2355	HITS-CLIP	23824327	Unspecified
	hsa-mir-30b-3p	MIMAT0004589	FUT2	2524	HITS-CLIP	23313552	Unspecified
	hsa-mir-30b-3p	MIMAT0004589	XRCC6	2547	PAR-CLIP	23592263|23446348|20371350|26701625|27292025	Unspecified
	hsa-mir-30b-3p	MIMAT0004589	GCDH	2639	PAR-CLIP	23592263	Unspecified
	hsa-mir-30b-3p	MIMAT0004589	GGCX	2677	HITS-CLIP	23824327	Unspecified
	hsa-mir-30b-3p	MIMAT0004589	GLUL	2752	HITS-CLIP	23313552	Unspecified
	hsa-mir-30b-3p	MIMAT0004589	GNAI3	2773	PAR-CLIP	27292025	Unspecified
	hsa-mir-30b-3p	MIMAT0004589	GNG4	2786	PAR-CLIP	23446348	Unspecified
	hsa-mir-30b-3p	MIMAT0004589	GOLGA3	2802	HITS-CLIP//PAR-CLIP	23313552|27292025	Unspecified
	hsa-mir-30b-3p	MIMAT0004589	GP5	2814	HITS-CLIP	23313552	Unspecified
	hsa-mir-30b-3p	MIMAT0004589	GTF3C1	2975	PAR-CLIP	26701625	Unspecified
	hsa-mir-30b-3p	MIMAT0004589	HIST1H2BD	3017	PAR-CLIP	24398324|23446348	Unspecified
	hsa-mir-30b-3p	MIMAT0004589	HEXA	3073	PAR-CLIP	27292025	Unspecified
	hsa-mir-30b-3p	MIMAT0004589	HINT1	3094	HITS-CLIP	23824327	Unspecified
	hsa-mir-30b-3p	MIMAT0004589	HMGA1	3159	PAR-CLIP	26701625	Unspecified
	hsa-mir-30b-3p	MIMAT0004589	HOXC4	3221	PAR-CLIP	23592263	Unspecified
	hsa-mir-30b-3p	MIMAT0004589	IGF1	3479	HITS-CLIP	23824327	Unspecified
	hsa-mir-30b-3p	MIMAT0004589	ING1	3621	HITS-CLIP	23824327	Unspecified
	hsa-mir-30b-3p	MIMAT0004589	ITGA3	3675	HITS-CLIP	23706177|23313552	Unspecified
	hsa-mir-30b-3p	MIMAT0004589	ITGB3	3690	HITS-CLIP	23824327	Unspecified
	hsa-mir-30b-3p	MIMAT0004589	KRT8	3856	PAR-CLIP	24398324	Unspecified
	hsa-mir-30b-3p	MIMAT0004589	LLGL1	3996	HITS-CLIP	23313552	Unspecified
	hsa-mir-30b-3p	MIMAT0004589	SMAD9	4093	HITS-CLIP	23824327	Unspecified
	hsa-mir-30b-3p	MIMAT0004589	MAT2A	4144	PAR-CLIP	23592263|23446348|20371350	Unspecified
	hsa-mir-30b-3p	MIMAT0004589	MATN3	4148	HITS-CLIP	27418678	Unspecified
	hsa-mir-30b-3p	MIMAT0004589	MAZ	4150	PAR-CLIP	23592263	Unspecified
	hsa-mir-30b-3p	MIMAT0004589	MBL2	4153	HITS-CLIP	23824327	Unspecified
	hsa-mir-30b-3p	MIMAT0004589	MDM2	4193	PAR-CLIP	27292025	Unspecified
	hsa-mir-30b-3p	MIMAT0004589	MICB	4277	PAR-CLIP	26701625|27292025	Unspecified
	hsa-mir-30b-3p	MIMAT0004589	MLLT1	4298	PAR-CLIP	23592263|20371350	Unspecified
	hsa-mir-30b-3p	MIMAT0004589	MSN	4478	PAR-CLIP	23592263	Unspecified
	hsa-mir-30b-3p	MIMAT0004589	MYH9	4627	HITS-CLIP//PAR-CLIP	23824327|23313552|26701625	Unspecified
	hsa-mir-30b-3p	MIMAT0004589	MYH11	4629	PAR-CLIP	23592263	Unspecified
	hsa-mir-30b-3p	MIMAT0004589	PPP1R12B	4660	PAR-CLIP	27292025	Unspecified
	hsa-mir-30b-3p	MIMAT0004589	NBL1	4681	PAR-CLIP	26701625	Unspecified
	hsa-mir-30b-3p	MIMAT0004589	NDUFA7	4701	HITS-CLIP//PAR-CLIP	23824327|27292025	Unspecified
	hsa-mir-30b-3p	MIMAT0004589	NDUFS5	4725	HITS-CLIP	23313552	Unspecified
	hsa-mir-30b-3p	MIMAT0004589	NPR 1.00	4881	HITS-CLIP	23824327	Unspecified
	hsa-mir-30b-3p	MIMAT0004589	SLC11A2	4891	HITS-CLIP	23706177	Unspecified
	hsa-mir-30b-3p	MIMAT0004589	NRF1	4899	PAR-CLIP	23446348	Unspecified
	hsa-mir-30b-3p	MIMAT0004589	NTSR1	4923	PAR-CLIP	26701625	Unspecified
	hsa-mir-30b-3p	MIMAT0004589	FURIN	5045	PAR-CLIP	26701625	Unspecified
	hsa-mir-30b-3p	MIMAT0004589	PCCB	5096	PAR-CLIP	26701625	Unspecified
	hsa-mir-30b-3p	MIMAT0004589	PDE7A	5150	HITS-CLIP	23824327	Unspecified
	hsa-mir-30b-3p	MIMAT0004589	PDGFRA	5156	HITS-CLIP//PAR-CLIP	23446348|23313552	Unspecified
	hsa-mir-30b-3p	MIMAT0004589	PFKFB3	5209	PAR-CLIP	23592263|26701625	Unspecified
	hsa-mir-30b-3p	MIMAT0004589	PGAM1	5223	PAR-CLIP	26701625	Unspecified
	hsa-mir-30b-3p	MIMAT0004589	PIGR	5284	HITS-CLIP	23313552	Unspecified
	hsa-mir-30b-3p	MIMAT0004589	PITPNA	5306	PAR-CLIP	23592263	Unspecified
	hsa-mir-30b-3p	MIMAT0004589	PLAGL2	5326	PAR-CLIP	20371350|26701625	Unspecified
	hsa-mir-30b-3p	MIMAT0004589	PPEF2	5470	HITS-CLIP	23824327|23706177	Unspecified
	hsa-mir-30b-3p	MIMAT0004589	PPP2R1A	5518	PAR-CLIP	26701625	Unspecified
	hsa-mir-30b-3p	MIMAT0004589	PRIM2	5558	HITS-CLIP	23706177	Unspecified
	hsa-mir-30b-3p	MIMAT0004589	PRKAR2A	5576	PAR-CLIP	23446348	Unspecified
	hsa-mir-30b-3p	MIMAT0004589	PTK6	5753	PAR-CLIP	27292025	Unspecified
	hsa-mir-30b-3p	MIMAT0004589	PURB	5814	HITS-CLIP	23313552	Unspecified
	hsa-mir-30b-3p	MIMAT0004589	QDPR	5860	PAR-CLIP	23592263	Unspecified
	hsa-mir-30b-3p	MIMAT0004589	RAB4A	5867	HITS-CLIP	23313552	Unspecified
	hsa-mir-30b-3p	MIMAT0004589	RAB5B	5869	PAR-CLIP	27292025	Unspecified
	hsa-mir-30b-3p	MIMAT0004589	RAD51	5888	PAR-CLIP	23446348	Unspecified
	hsa-mir-30b-3p	MIMAT0004589	RAD51B	5890	PAR-CLIP	22100165	Unspecified
	hsa-mir-30b-3p	MIMAT0004589	RAP2B	5912	HITS-CLIP//PAR-CLIP	23824327|27292025	Unspecified
	hsa-mir-30b-3p	MIMAT0004589	RARA	5914	PAR-CLIP	23592263	Unspecified
	hsa-mir-30b-3p	MIMAT0004589	RBBP4	5928	HITS-CLIP	23824327	Unspecified
	hsa-mir-30b-3p	MIMAT0004589	RBMS2	5939	HITS-CLIP	23824327|23313552	Unspecified
	hsa-mir-30b-3p	MIMAT0004589	RORC	6097	Luciferase reporter assay	23359619	Unspecified
	hsa-mir-30b-3p	MIMAT0004589	RPL18A	6142	PAR-CLIP	27292025	Unspecified
	hsa-mir-30b-3p	MIMAT0004589	MRPL12	6182	PAR-CLIP	23592263	Unspecified
	hsa-mir-30b-3p	MIMAT0004589	RRAD	6236	HITS-CLIP	23824327	Unspecified
	hsa-mir-30b-3p	MIMAT0004589	MSMO1	6307	PAR-CLIP	27292025	Unspecified
	hsa-mir-30b-3p	MIMAT0004589	SCO1	6341	PAR-CLIP	27292025	Unspecified
	hsa-mir-30b-3p	MIMAT0004589	CCL22	6367	HITS-CLIP	23824327	Unspecified
	hsa-mir-30b-3p	MIMAT0004589	TRAPPC2	6399	HITS-CLIP	27418678	Unspecified
	hsa-mir-30b-3p	MIMAT0004589	SRSF7	6432	PAR-CLIP	27292025	Unspecified
	hsa-mir-30b-3p	MIMAT0004589	SIPA1	6494	PAR-CLIP	23592263	Unspecified
	hsa-mir-30b-3p	MIMAT0004589	SLC1A2	6506	HITS-CLIP	23824327	Unspecified
	hsa-mir-30b-3p	MIMAT0004589	SLC1A5	6510	HITS-CLIP	23313552	Unspecified
	hsa-mir-30b-3p	MIMAT0004589	SLC5A5	6528	PAR-CLIP	26701625	Unspecified
	hsa-mir-30b-3p	MIMAT0004589	SMS	6611	HITS-CLIP//PAR-CLIP	23706177|26701625|27292025	Unspecified
	hsa-mir-30b-3p	MIMAT0004589	SNRPD1	6632	HITS-CLIP	23824327|23313552	Unspecified
	hsa-mir-30b-3p	MIMAT0004589	SNRPD3	6634	HITS-CLIP	23313552	Unspecified
	hsa-mir-30b-3p	MIMAT0004589	SNX1	6642	HITS-CLIP	23824327	Unspecified
	hsa-mir-30b-3p	MIMAT0004589	SPAST	6683	HITS-CLIP	23313552	Unspecified
	hsa-mir-30b-3p	MIMAT0004589	SSR1	6745	HITS-CLIP	23824327	Unspecified
	hsa-mir-30b-3p	MIMAT0004589	SSR3	6747	HITS-CLIP	23824327	Unspecified
	hsa-mir-30b-3p	MIMAT0004589	STK4	6789	HITS-CLIP	23824327	Unspecified
	hsa-mir-30b-3p	MIMAT0004589	STX3	6809	PAR-CLIP	27292025	Unspecified
	hsa-mir-30b-3p	MIMAT0004589	STYX	6815	PAR-CLIP	27292025	Unspecified
	hsa-mir-30b-3p	MIMAT0004589	TBXA2R	6915	PAR-CLIP	23592263	Unspecified
	hsa-mir-30b-3p	MIMAT0004589	GCFC2	6936	PAR-CLIP	20371350	Unspecified
	hsa-mir-30b-3p	MIMAT0004589	TDGF1P3	6998	PAR-CLIP	22012620	Unspecified
	hsa-mir-30b-3p	MIMAT0004589	TERF1	7013	PAR-CLIP	26701625	Unspecified
	hsa-mir-30b-3p	MIMAT0004589	TIAL1	7073	HITS-CLIP	23824327	Unspecified
	hsa-mir-30b-3p	MIMAT0004589	TLN1	7094	HITS-CLIP	23824327	Unspecified
	hsa-mir-30b-3p	MIMAT0004589	TNNI1	7135	PAR-CLIP	27292025	Unspecified
	hsa-mir-30b-3p	MIMAT0004589	TYRO3	7301	PAR-CLIP	27292025	Unspecified
	hsa-mir-30b-3p	MIMAT0004589	UBE2B	7320	PAR-CLIP	23592263	Unspecified
	hsa-mir-30b-3p	MIMAT0004589	WARS	7453	HITS-CLIP	23313552	Unspecified
	hsa-mir-30b-3p	MIMAT0004589	WNT7B	7477	PAR-CLIP	23592263	Unspecified
	hsa-mir-30b-3p	MIMAT0004589	YES1	7525	PAR-CLIP	27292025	Unspecified
	hsa-mir-30b-3p	MIMAT0004589	YY1	7528	HITS-CLIP//PAR-CLIP	26701625|27418678	Unspecified
	hsa-mir-30b-3p	MIMAT0004589	YWHAB	7529	PAR-CLIP	27292025	Unspecified
	hsa-mir-30b-3p	MIMAT0004589	YWHAZ	7534	PAR-CLIP	26701625	Unspecified
	hsa-mir-30b-3p	MIMAT0004589	CNBP	7555	PAR-CLIP	27292025	Unspecified
	hsa-mir-30b-3p	MIMAT0004589	ZNF708	7562	HITS-CLIP	23313552	Unspecified
	hsa-mir-30b-3p	MIMAT0004589	ZNF17	7565	HITS-CLIP	23313552	Unspecified
	hsa-mir-30b-3p	MIMAT0004589	ZNF70	7621	PAR-CLIP	23446348	Unspecified
	hsa-mir-30b-3p	MIMAT0004589	ZNF124	7678	HITS-CLIP//PAR-CLIP	23824327|27292025|27418678	Unspecified
	hsa-mir-30b-3p	MIMAT0004589	EVI5	7813	HITS-CLIP	23313552	Unspecified
	hsa-mir-30b-3p	MIMAT0004589	ADAM12	8038	Luciferase reporter assay//qRT-PCR//Western blot	25886595	Unspecified
	hsa-mir-30b-3p	MIMAT0004589	SLC7A5	8140	PAR-CLIP	23592263|20371350|26701625	Unspecified
	hsa-mir-30b-3p	MIMAT0004589	SMC1A	8243	PAR-CLIP	26701625	Unspecified
	hsa-mir-30b-3p	MIMAT0004589	DYRK2	8445	PAR-CLIP	22012620	Unspecified
	hsa-mir-30b-3p	MIMAT0004589	PPM1D	8493	HITS-CLIP	23824327	Unspecified
	hsa-mir-30b-3p	MIMAT0004589	PPFIBP1	8496	PAR-CLIP	27292025	Unspecified
	hsa-mir-30b-3p	MIMAT0004589	CHST1	8534	PAR-CLIP	26701625	Unspecified
	hsa-mir-30b-3p	MIMAT0004589	MAPKAPK5	8550	HITS-CLIP	27418678	Unspecified
	hsa-mir-30b-3p	MIMAT0004589	KHSRP	8570	PAR-CLIP	23592263|20371350	Unspecified
	hsa-mir-30b-3p	MIMAT0004589	DNAH17	8632	PAR-CLIP	23446348|20371350	Unspecified
	hsa-mir-30b-3p	MIMAT0004589	KCNK5	8645	PAR-CLIP	26701625	Unspecified
	hsa-mir-30b-3p	MIMAT0004589	BECN1	8678	Luciferase reporter assay//qRT-PCR//Western blot	28578340	Unspecified
	hsa-mir-30b-3p	MIMAT0004589	DPM2	8818	PAR-CLIP	23592263	Unspecified
	hsa-mir-30b-3p	MIMAT0004589	TMEM11	8834	PAR-CLIP	23446348	Unspecified
	hsa-mir-30b-3p	MIMAT0004589	SYNJ2	8871	HITS-CLIP	23824327	Unspecified
	hsa-mir-30b-3p	MIMAT0004589	BCL10	8915	PAR-CLIP	27292025	Unspecified
	hsa-mir-30b-3p	MIMAT0004589	GPRC5A	9052	PAR-CLIP	26701625	Unspecified
	hsa-mir-30b-3p	MIMAT0004589	SLC16A4	9122	HITS-CLIP	23824327	Unspecified
	hsa-mir-30b-3p	MIMAT0004589	MYOM2	9172	PAR-CLIP	27292025	Unspecified
	hsa-mir-30b-3p	MIMAT0004589	RASSF9	9182	HITS-CLIP	23824327	Unspecified
	hsa-mir-30b-3p	MIMAT0004589	GCNT3	9245	PAR-CLIP	27292025	Unspecified
	hsa-mir-30b-3p	MIMAT0004589	CYTH2	9266	PAR-CLIP	27292025	Unspecified
	hsa-mir-30b-3p	MIMAT0004589	S1PR2	9294	PAR-CLIP	27292025	Unspecified
	hsa-mir-30b-3p	MIMAT0004589	GLP2R	9340	HITS-CLIP//PAR-CLIP	23824327|27292025	Unspecified
	hsa-mir-30b-3p	MIMAT0004589	ADIPOQ	9370	HITS-CLIP	23313552	Unspecified
	hsa-mir-30b-3p	MIMAT0004589	CRIPT	9419	HITS-CLIP	23824327	Unspecified
	hsa-mir-30b-3p	MIMAT0004589	ZNF264	9422	HITS-CLIP	23824327	Unspecified
	hsa-mir-30b-3p	MIMAT0004589	RPH3AL	9501	HITS-CLIP	23824327	Unspecified
	hsa-mir-30b-3p	MIMAT0004589	ADAMTS4	9507	HITS-CLIP//PAR-CLIP	23446348|23824327	Unspecified
	hsa-mir-30b-3p	MIMAT0004589	SPTLC2	9517	PAR-CLIP	21572407	Unspecified
	hsa-mir-30b-3p	MIMAT0004589	RAB36	9609	HITS-CLIP	23824327	Unspecified
	hsa-mir-30b-3p	MIMAT0004589	NCOR2	9612	PAR-CLIP	23592263	Unspecified
	hsa-mir-30b-3p	MIMAT0004589	NUP155	9631	HITS-CLIP	23824327	Unspecified
	hsa-mir-30b-3p	MIMAT0004589	TESMIN	9633	HITS-CLIP	23824327	Unspecified
	hsa-mir-30b-3p	MIMAT0004589	ULK2	9706	PAR-CLIP	26701625|27292025	Unspecified
	hsa-mir-30b-3p	MIMAT0004589	USP6NL	9712	PAR-CLIP	27292025	Unspecified
	hsa-mir-30b-3p	MIMAT0004589	AQR	9716	PAR-CLIP	22100165	Unspecified
	hsa-mir-30b-3p	MIMAT0004589	CEP104	9731	HITS-CLIP	23313552	Unspecified
	hsa-mir-30b-3p	MIMAT0004589	SART3	9733	PAR-CLIP	26701625	Unspecified
	hsa-mir-30b-3p	MIMAT0004589	EIF4A3	9775	HITS-CLIP	23706177	Unspecified
	hsa-mir-30b-3p	MIMAT0004589	TOMM20	9804	PAR-CLIP	23592263	Unspecified
	hsa-mir-30b-3p	MIMAT0004589	IP6K1	9807	PAR-CLIP	26701625	Unspecified
	hsa-mir-30b-3p	MIMAT0004589	SPATA2	9825	PAR-CLIP	27292025	Unspecified
	hsa-mir-30b-3p	MIMAT0004589	LRIG2	9860	HITS-CLIP	23824327	Unspecified
	hsa-mir-30b-3p	MIMAT0004589	TRIM66	9866	HITS-CLIP	23824327	Unspecified
	hsa-mir-30b-3p	MIMAT0004589	TOX4	9878	HITS-CLIP	23824327	Unspecified
	hsa-mir-30b-3p	MIMAT0004589	OSBPL2	9885	HITS-CLIP	23824327|23313552	Unspecified
	hsa-mir-30b-3p	MIMAT0004589	KLHL21	9903	HITS-CLIP	23824327	Unspecified
	hsa-mir-30b-3p	MIMAT0004589	SLC35E2	9906	HITS-CLIP//PAR-CLIP	20371350|23824327|26701625	Unspecified
	hsa-mir-30b-3p	MIMAT0004589	SUPT7L	9913	PAR-CLIP	26701625	Unspecified
	hsa-mir-30b-3p	MIMAT0004589	RBM8A	9939	PAR-CLIP	23592263|23446348|22012620|20371350|26701625|27292025	Unspecified
	hsa-mir-30b-3p	MIMAT0004589	MED16	10025	HITS-CLIP	23313552	Unspecified
	hsa-mir-30b-3p	MIMAT0004589	COL4A3BP	10087	HITS-CLIP	23824327	Unspecified
	hsa-mir-30b-3p	MIMAT0004589	UST	10090	PAR-CLIP	23592263	Unspecified
	hsa-mir-30b-3p	MIMAT0004589	ARPC3	10094	PAR-CLIP	20371350	Unspecified
	hsa-mir-30b-3p	MIMAT0004589	ABI2	10152	HITS-CLIP	23824327	Unspecified
	hsa-mir-30b-3p	MIMAT0004589	RASA4	10156	PAR-CLIP	27292025	Unspecified
	hsa-mir-30b-3p	MIMAT0004589	PSME3	10197	PAR-CLIP	26701625	Unspecified
	hsa-mir-30b-3p	MIMAT0004589	TRIM13	10206	HITS-CLIP	23824327	Unspecified
	hsa-mir-30b-3p	MIMAT0004589	TRIB1	10221	PAR-CLIP	20371350	Unspecified
	hsa-mir-30b-3p	MIMAT0004589	IGSF6	10261	HITS-CLIP	23824327|27418678	Unspecified
	hsa-mir-30b-3p	MIMAT0004589	2021-03-06	10299	HITS-CLIP	23824327	Unspecified
	hsa-mir-30b-3p	MIMAT0004589	B3GALT5	10317	PAR-CLIP	23592263|23446348	Unspecified
	hsa-mir-30b-3p	MIMAT0004589	BPNT1	10380	HITS-CLIP	23824327	Unspecified
	hsa-mir-30b-3p	MIMAT0004589	ACAA2	10449	HITS-CLIP	23824327|23313552	Unspecified
	hsa-mir-30b-3p	MIMAT0004589	CRTAP	10491	HITS-CLIP	23824327	Unspecified
	hsa-mir-30b-3p	MIMAT0004589	MYBBP1A	10514	CLASH	23622248	Unspecified
	hsa-mir-30b-3p	MIMAT0004589	RPP30	10556	PAR-CLIP	23446348	Unspecified
	hsa-mir-30b-3p	MIMAT0004589	TRAPPC2B	10597	PAR-CLIP	27292025	Unspecified
	hsa-mir-30b-3p	MIMAT0004589	PNMA2	10687	HITS-CLIP	23313552	Unspecified
	hsa-mir-30b-3p	MIMAT0004589	NFAT5	10725	PAR-CLIP	27292025	Unspecified
	hsa-mir-30b-3p	MIMAT0004589	YME1L1	10730	HITS-CLIP	23313552	Unspecified
	hsa-mir-30b-3p	MIMAT0004589	KIF1C	10749	HITS-CLIP	23824327	Unspecified
	hsa-mir-30b-3p	MIMAT0004589	GIPC1	10755	PAR-CLIP	27292025	Unspecified
	hsa-mir-30b-3p	MIMAT0004589	TRAF3IP2	10758	HITS-CLIP	23824327	Unspecified
	hsa-mir-30b-3p	MIMAT0004589	ZNF460	10794	HITS-CLIP	23313552	Unspecified
	hsa-mir-30b-3p	MIMAT0004589	PNPLA6	10908	PAR-CLIP	23592263	Unspecified
	hsa-mir-30b-3p	MIMAT0004589	SUGT1	10910	PAR-CLIP	23446348	Unspecified
	hsa-mir-30b-3p	MIMAT0004589	PAPOLA	10914	HITS-CLIP	23824327	Unspecified
	hsa-mir-30b-3p	MIMAT0004589	BTNL3	10917	HITS-CLIP	19536157	Unspecified
	hsa-mir-30b-3p	MIMAT0004589	RNPS1	10921	CLASH	23622248	Unspecified
	hsa-mir-30b-3p	MIMAT0004589	C11orf58	10944	HITS-CLIP	23313552	Unspecified
	hsa-mir-30b-3p	MIMAT0004589	EBNA1BP2	10969	HITS-CLIP	23824327	Unspecified
	hsa-mir-30b-3p	MIMAT0004589	TMED10	10972	PAR-CLIP	27292025	Unspecified
	hsa-mir-30b-3p	MIMAT0004589	ADRM1	11047	PAR-CLIP	26701625	Unspecified
	hsa-mir-30b-3p	MIMAT0004589	HNRNPUL1	11100	PAR-CLIP	23592263	Unspecified
	hsa-mir-30b-3p	MIMAT0004589	FGFR1OP	11116	HITS-CLIP	23824327	Unspecified
	hsa-mir-30b-3p	MIMAT0004589	KAT7	11143	HITS-CLIP	23706177	Unspecified
	hsa-mir-30b-3p	MIMAT0004589	BVES	11149	HITS-CLIP	23824327	Unspecified
	hsa-mir-30b-3p	MIMAT0004589	INMT	11185	HITS-CLIP	23313552	Unspecified
	hsa-mir-30b-3p	MIMAT0004589	IRAK3	11213	HITS-CLIP//PAR-CLIP	23446348|21572407|20371350|23824327	Unspecified
	hsa-mir-30b-3p	MIMAT0004589	RNF24	11237	HITS-CLIP	23824327	Unspecified
	hsa-mir-30b-3p	MIMAT0004589	KLF8	11279	PAR-CLIP	21572407	Unspecified
	hsa-mir-30b-3p	MIMAT0004589	STK38	11329	HITS-CLIP	23313552	Unspecified
	hsa-mir-30b-3p	MIMAT0004589	SCRG1	11341	PAR-CLIP	27292025	Unspecified
	hsa-mir-30b-3p	MIMAT0004589	IKZF3	22806	HITS-CLIP	23706177	Unspecified
	hsa-mir-30b-3p	MIMAT0004589	DNAJC8	22826	PAR-CLIP	23446348	Unspecified
	hsa-mir-30b-3p	MIMAT0004589	CLSTN1	22883	HITS-CLIP	23824327	Unspecified
	hsa-mir-30b-3p	MIMAT0004589	MSRB2	22921	HITS-CLIP	23824327	Unspecified
	hsa-mir-30b-3p	MIMAT0004589	ATF6	22926	HITS-CLIP	23824327	Unspecified
	hsa-mir-30b-3p	MIMAT0004589	KDM2A	22992	PAR-CLIP	26701625	Unspecified
	hsa-mir-30b-3p	MIMAT0004589	KLHDC10	23008	PAR-CLIP	26701625	Unspecified
	hsa-mir-30b-3p	MIMAT0004589	RAB21	23011	HITS-CLIP	27418678	Unspecified
	hsa-mir-30b-3p	MIMAT0004589	MCF2L2	23101	HITS-CLIP	23824327|23706177|23313552	Unspecified
	hsa-mir-30b-3p	MIMAT0004589	PLXND1	23129	PAR-CLIP	23592263	Unspecified
	hsa-mir-30b-3p	MIMAT0004589	CLCC1	23155	HITS-CLIP	23313552	Unspecified
	hsa-mir-30b-3p	MIMAT0004589	PMPCA	23203	HITS-CLIP	23824327|27418678	Unspecified
	hsa-mir-30b-3p	MIMAT0004589	RPRD2	23248	PAR-CLIP	22012620	Unspecified
	hsa-mir-30b-3p	MIMAT0004589	TSPYL4	23270	PAR-CLIP	23592263	Unspecified
	hsa-mir-30b-3p	MIMAT0004589	FAM208A	23272	HITS-CLIP	23824327	Unspecified
	hsa-mir-30b-3p	MIMAT0004589	CTDNEP1	23399	PAR-CLIP	23592263	Unspecified
	hsa-mir-30b-3p	MIMAT0004589	EXOSC2	23404	HITS-CLIP	23706177	Unspecified
	hsa-mir-30b-3p	MIMAT0004589	ATP1B4	23439	HITS-CLIP	23824327	Unspecified
	hsa-mir-30b-3p	MIMAT0004589	SF3B3	23450	HITS-CLIP//PAR-CLIP	23446348|20371350|23824327	Unspecified
	hsa-mir-30b-3p	MIMAT0004589	NPTXR	23467	PAR-CLIP	26701625	Unspecified
	hsa-mir-30b-3p	MIMAT0004589	CAPN7	23473	HITS-CLIP	23824327	Unspecified
	hsa-mir-30b-3p	MIMAT0004589	CES3	23491	PAR-CLIP	23592263	Unspecified
	hsa-mir-30b-3p	MIMAT0004589	ACAP2	23527	HITS-CLIP	23824327	Unspecified
	hsa-mir-30b-3p	MIMAT0004589	CDC42EP4	23580	PAR-CLIP	27292025	Unspecified
	hsa-mir-30b-3p	MIMAT0004589	SSBP2	23635	PAR-CLIP	23592263	Unspecified
	hsa-mir-30b-3p	MIMAT0004589	TFIP11	24144	PAR-CLIP	20371350	Unspecified
	hsa-mir-30b-3p	MIMAT0004589	TTLL1	25809	PAR-CLIP	23592263|20371350	Unspecified
	hsa-mir-30b-3p	MIMAT0004589	SUMF2	25870	PAR-CLIP	23446348	Unspecified
	hsa-mir-30b-3p	MIMAT0004589	INTS7	25896	HITS-CLIP	23706177	Unspecified
	hsa-mir-30b-3p	MIMAT0004589	ATL3	25923	HITS-CLIP	23824327	Unspecified
	hsa-mir-30b-3p	MIMAT0004589	WWTR1	25937	HITS-CLIP	23824327	Unspecified
	hsa-mir-30b-3p	MIMAT0004589	TSKU	25987	PAR-CLIP	26701625	Unspecified
	hsa-mir-30b-3p	MIMAT0004589	RPAP1	26015	PAR-CLIP	26701625	Unspecified
	hsa-mir-30b-3p	MIMAT0004589	PLEKHG3	26030	PAR-CLIP	27292025	Unspecified
	hsa-mir-30b-3p	MIMAT0004589	ZNF451	26036	HITS-CLIP	23824327|23313552	Unspecified
	hsa-mir-30b-3p	MIMAT0004589	ZNF500	26048	HITS-CLIP	23824327	Unspecified
	hsa-mir-30b-3p	MIMAT0004589	WSB1	26118	HITS-CLIP	23313552	Unspecified
	hsa-mir-30b-3p	MIMAT0004589	GAPVD1	26130	HITS-CLIP//PAR-CLIP	23313552|27292025	Unspecified
	hsa-mir-30b-3p	MIMAT0004589	TES	26136	HITS-CLIP	23313552	Unspecified
	hsa-mir-30b-3p	MIMAT0004589	TMEM251	26175	HITS-CLIP	23824327	Unspecified
	hsa-mir-30b-3p	MIMAT0004589	FBXW2	26190	PAR-CLIP	23446348|20371350	Unspecified
	hsa-mir-30b-3p	MIMAT0004589	FBXW8	26259	HITS-CLIP	23824327	Unspecified
	hsa-mir-30b-3p	MIMAT0004589	RANBP6	26953	PAR-CLIP	27292025	Unspecified
	hsa-mir-30b-3p	MIMAT0004589	CHORDC1	26973	HITS-CLIP	23824327	Unspecified
	hsa-mir-30b-3p	MIMAT0004589	TRUB2	26995	HITS-CLIP	23824327|23313552	Unspecified
	hsa-mir-30b-3p	MIMAT0004589	PELP1	27043	PAR-CLIP	26701625	Unspecified
	hsa-mir-30b-3p	MIMAT0004589	GHITM	27069	PAR-CLIP	23446348	Unspecified
	hsa-mir-30b-3p	MIMAT0004589	UQCRQ	27089	HITS-CLIP	23824327	Unspecified
	hsa-mir-30b-3p	MIMAT0004589	PDE7B	27115	PAR-CLIP	23592263	Unspecified
	hsa-mir-30b-3p	MIMAT0004589	DISC1	27185	PAR-CLIP	23592263|26701625|27292025	Unspecified
	hsa-mir-30b-3p	MIMAT0004589	GPKOW	27238	HITS-CLIP	23313552	Unspecified
	hsa-mir-30b-3p	MIMAT0004589	SIT 1.00	27240	HITS-CLIP	23313552	Unspecified
	hsa-mir-30b-3p	MIMAT0004589	AHDC1	27245	PAR-CLIP	26701625	Unspecified
	hsa-mir-30b-3p	MIMAT0004589	CRCP	27297	HITS-CLIP//PAR-CLIP	23824327|27292025	Unspecified
	hsa-mir-30b-3p	MIMAT0004589	MOCS3	27304	HITS-CLIP	23313552	Unspecified
	hsa-mir-30b-3p	MIMAT0004589	TNRC6A	27327	PAR-CLIP	23446348	Unspecified
	hsa-mir-30b-3p	MIMAT0004589	RRP7A	27341	PAR-CLIP	23446348|20371350	Unspecified
	hsa-mir-30b-3p	MIMAT0004589	DESI1	27351	HITS-CLIP	23824327	Unspecified
	hsa-mir-30b-3p	MIMAT0004589	C11orf54	28970	PAR-CLIP	27292025	Unspecified
	hsa-mir-30b-3p	MIMAT0004589	NPC1L1	29881	PAR-CLIP	27292025	Unspecified
	hsa-mir-30b-3p	MIMAT0004589	EEF2K	29904	PAR-CLIP	27292025	Unspecified
	hsa-mir-30b-3p	MIMAT0004589	SERTAD1	29950	PAR-CLIP	27292025	Unspecified
	hsa-mir-30b-3p	MIMAT0004589	DNTTIP2	30836	PAR-CLIP	27292025	Unspecified
	hsa-mir-30b-3p	MIMAT0004589	EHD2	30846	HITS-CLIP	23824327	Unspecified
	hsa-mir-30b-3p	MIMAT0004589	GEMIN4	50628	HITS-CLIP	23313552	Unspecified
	hsa-mir-30b-3p	MIMAT0004589	MRPS16	51021	HITS-CLIP	23824327	Unspecified
	hsa-mir-30b-3p	MIMAT0004589	PLLP	51090	HITS-CLIP	23313552	Unspecified
	hsa-mir-30b-3p	MIMAT0004589	RMDN1	51115	HITS-CLIP	23824327	Unspecified
	hsa-mir-30b-3p	MIMAT0004589	HSD17B12	51144	HITS-CLIP	23824327	Unspecified
	hsa-mir-30b-3p	MIMAT0004589	MRNIP	51149	HITS-CLIP	23313552	Unspecified
	hsa-mir-30b-3p	MIMAT0004589	PLCE1	51196	HITS-CLIP	23824327	Unspecified
	hsa-mir-30b-3p	MIMAT0004589	TACO1	51204	HITS-CLIP//PAR-CLIP	23313552|27292025	Unspecified
	hsa-mir-30b-3p	MIMAT0004589	GCNT4	51301	HITS-CLIP	23824327	Unspecified
	hsa-mir-30b-3p	MIMAT0004589	ZNF117	51351	HITS-CLIP	23313552	Unspecified
	hsa-mir-30b-3p	MIMAT0004589	ANGPT4	51378	HITS-CLIP	23824327	Unspecified
	hsa-mir-30b-3p	MIMAT0004589	CRLF3	51379	HITS-CLIP//PAR-CLIP	23592263|23706177	Unspecified
	hsa-mir-30b-3p	MIMAT0004589	ANKFY1	51479	HITS-CLIP	23824327	Unspecified
	hsa-mir-30b-3p	MIMAT0004589	NCKIPSD	51517	HITS-CLIP//PAR-CLIP	23446348|23824327|23706177|23313552	Unspecified
	hsa-mir-30b-3p	MIMAT0004589	TRMO	51531	PAR-CLIP	27292025	Unspecified
	hsa-mir-30b-3p	MIMAT0004589	ESF1	51575	PAR-CLIP	27292025	Unspecified
	hsa-mir-30b-3p	MIMAT0004589	UBE2D4	51619	HITS-CLIP	23824327	Unspecified
	hsa-mir-30b-3p	MIMAT0004589	MRPS23	51649	PAR-CLIP	27292025	Unspecified
	hsa-mir-30b-3p	MIMAT0004589	PTRH2	51651	HITS-CLIP	23824327	Unspecified
	hsa-mir-30b-3p	MIMAT0004589	POLR3K	51728	HITS-CLIP	23824327	Unspecified
	hsa-mir-30b-3p	MIMAT0004589	PHAX	51808	PAR-CLIP	23592263	Unspecified
	hsa-mir-30b-3p	MIMAT0004589	ADA2	51816	PAR-CLIP	23592263	Unspecified
	hsa-mir-30b-3p	MIMAT0004589	TM6SF2	53345	PAR-CLIP	23592263|20371350|26701625|27292025	Unspecified
	hsa-mir-30b-3p	MIMAT0004589	CPSF2	53981	HITS-CLIP	23824327|27418678	Unspecified
	hsa-mir-30b-3p	MIMAT0004589	DNAJC10	54431	HITS-CLIP	23824327	Unspecified
	hsa-mir-30b-3p	MIMAT0004589	FAM105A	54491	HITS-CLIP//PAR-CLIP	23592263|23446348|23706177	Unspecified
	hsa-mir-30b-3p	MIMAT0004589	RHOF	54509	HITS-CLIP	23824327|27418678	Unspecified
	hsa-mir-30b-3p	MIMAT0004589	SGTB	54557	HITS-CLIP	23824327	Unspecified
	hsa-mir-30b-3p	MIMAT0004589	MANSC1	54682	HITS-CLIP	23313552	Unspecified
	hsa-mir-30b-3p	MIMAT0004589	QPCTL	54814	HITS-CLIP	23313552	Unspecified
	hsa-mir-30b-3p	MIMAT0004589	PAQR5	54852	HITS-CLIP	23824327	Unspecified
	hsa-mir-30b-3p	MIMAT0004589	WDR55	54853	HITS-CLIP	23824327	Unspecified
	hsa-mir-30b-3p	MIMAT0004589	PGPEP1	54858	HITS-CLIP	19536157	Unspecified
	hsa-mir-30b-3p	MIMAT0004589	MTMR10	54893	HITS-CLIP	23824327	Unspecified
	hsa-mir-30b-3p	MIMAT0004589	LAX1	54900	PAR-CLIP	23592263|27292025	Unspecified
	hsa-mir-30b-3p	MIMAT0004589	CDKAL1	54901	HITS-CLIP	23824327|23313552	Unspecified
	hsa-mir-30b-3p	MIMAT0004589	CYP2W1	54905	PAR-CLIP	23592263|23446348|20371350	Unspecified
	hsa-mir-30b-3p	MIMAT0004589	SLC35F6	54978	PAR-CLIP	23592263	Unspecified
	hsa-mir-30b-3p	MIMAT0004589	ZNF770	54989	HITS-CLIP	23824327|23313552	Unspecified
	hsa-mir-30b-3p	MIMAT0004589	PLEKHB2	55041	HITS-CLIP	23706177	Unspecified
	hsa-mir-30b-3p	MIMAT0004589	TMEM33	55161	PAR-CLIP	21572407	Unspecified
	hsa-mir-30b-3p	MIMAT0004589	MSL2	55167	HITS-CLIP	23313552	Unspecified
	hsa-mir-30b-3p	MIMAT0004589	RIF1	55183	PAR-CLIP	27292025	Unspecified
	hsa-mir-30b-3p	MIMAT0004589	KIAA1551	55196	PAR-CLIP	27292025	Unspecified
	hsa-mir-30b-3p	MIMAT0004589	ARL8B	55207	HITS-CLIP	23706177	Unspecified
	hsa-mir-30b-3p	MIMAT0004589	KLHDC8A	55220	PAR-CLIP	23592263	Unspecified
	hsa-mir-30b-3p	MIMAT0004589	LRRC20	55222	PAR-CLIP	23592263	Unspecified
	hsa-mir-30b-3p	MIMAT0004589	SLC38A7	55238	HITS-CLIP	23824327|23706177	Unspecified
	hsa-mir-30b-3p	MIMAT0004589	ASXL2	55252	HITS-CLIP	23313552	Unspecified
	hsa-mir-30b-3p	MIMAT0004589	VPS53	55275	PAR-CLIP	27292025	Unspecified
	hsa-mir-30b-3p	MIMAT0004589	KLHL26	55295	HITS-CLIP	23824327	Unspecified
	hsa-mir-30b-3p	MIMAT0004589	TBC1D19	55296	HITS-CLIP	23824327|23313552	Unspecified
	hsa-mir-30b-3p	MIMAT0004589	DDX19A	55308	PAR-CLIP	23592263|21572407|27292025	Unspecified
	hsa-mir-30b-3p	MIMAT0004589	LSG1	55341	PAR-CLIP	23446348	Unspecified
	hsa-mir-30b-3p	MIMAT0004589	HES6	55502	PAR-CLIP	20371350	Unspecified
	hsa-mir-30b-3p	MIMAT0004589	FEM1A	55527	PAR-CLIP	23592263|26701625	Unspecified
	hsa-mir-30b-3p	MIMAT0004589	SOX6	55553	HITS-CLIP	27418678	Unspecified
	hsa-mir-30b-3p	MIMAT0004589	ZCCHC8	55596	PAR-CLIP	23446348	Unspecified
	hsa-mir-30b-3p	MIMAT0004589	ZNF280C	55609	HITS-CLIP	23824327	Unspecified
	hsa-mir-30b-3p	MIMAT0004589	TRMU	55687	PAR-CLIP	26701625	Unspecified
	hsa-mir-30b-3p	MIMAT0004589	INTS13	55726	PAR-CLIP	27292025	Unspecified
	hsa-mir-30b-3p	MIMAT0004589	TMEM184C	55751	PAR-CLIP	23592263	Unspecified
	hsa-mir-30b-3p	MIMAT0004589	ZNF701	55762	HITS-CLIP	23824327	Unspecified
	hsa-mir-30b-3p	MIMAT0004589	GPRC5C	55890	PAR-CLIP	20371350	Unspecified
	hsa-mir-30b-3p	MIMAT0004589	NKRF	55922	HITS-CLIP	23824327	Unspecified
	hsa-mir-30b-3p	MIMAT0004589	PCDHB11	56125	HITS-CLIP	23824327	Unspecified
	hsa-mir-30b-3p	MIMAT0004589	AKIP1	56672	HITS-CLIP	23824327	Unspecified
	hsa-mir-30b-3p	MIMAT0004589	NRIP3	56675	HITS-CLIP	27418678	Unspecified
	hsa-mir-30b-3p	MIMAT0004589	SAR1A	56681	HITS-CLIP	23706177	Unspecified
	hsa-mir-30b-3p	MIMAT0004589	UGGT1	56886	HITS-CLIP	23313552	Unspecified
	hsa-mir-30b-3p	MIMAT0004589	DPYSL5	56896	HITS-CLIP	19536157	Unspecified
	hsa-mir-30b-3p	MIMAT0004589	YAE1D1	57002	PAR-CLIP	23592263	Unspecified
	hsa-mir-30b-3p	MIMAT0004589	CIAPIN1	57019	PAR-CLIP	23592263	Unspecified
	hsa-mir-30b-3p	MIMAT0004589	PCNP	57092	HITS-CLIP	23824327|27418678	Unspecified
	hsa-mir-30b-3p	MIMAT0004589	ZNF695	57116	HITS-CLIP	23313552	Unspecified
	hsa-mir-30b-3p	MIMAT0004589	CHMP1B	57132	HITS-CLIP//PAR-CLIP	23824327|27292025	Unspecified
	hsa-mir-30b-3p	MIMAT0004589	TMEM63C	57156	PAR-CLIP	23592263	Unspecified
	hsa-mir-30b-3p	MIMAT0004589	CYP20A1	57404	PAR-CLIP	23592263	Unspecified
	hsa-mir-30b-3p	MIMAT0004589	STRIP2	57464	HITS-CLIP	23824327	Unspecified
	hsa-mir-30b-3p	MIMAT0004589	LRRC47	57470	HITS-CLIP	23824327	Unspecified
	hsa-mir-30b-3p	MIMAT0004589	ZNF490	57474	HITS-CLIP//PAR-CLIP	23592263|23824327	Unspecified
	hsa-mir-30b-3p	MIMAT0004589	PLEKHH1	57475	HITS-CLIP	23824327	Unspecified
	hsa-mir-30b-3p	MIMAT0004589	KIAA1210	57481	HITS-CLIP	23824327	Unspecified
	hsa-mir-30b-3p	MIMAT0004589	KIAA1328	57536	HITS-CLIP	23313552	Unspecified
	hsa-mir-30b-3p	MIMAT0004589	TXNDC16	57544	PAR-CLIP	27292025	Unspecified
	hsa-mir-30b-3p	MIMAT0004589	NCEH1	57552	PAR-CLIP	26701625	Unspecified
	hsa-mir-30b-3p	MIMAT0004589	HOMEZ	57594	PAR-CLIP	27292025	Unspecified
	hsa-mir-30b-3p	MIMAT0004589	KIAA1456	57604	HITS-CLIP	23706177	Unspecified
	hsa-mir-30b-3p	MIMAT0004589	PHF12	57649	PAR-CLIP	23592263	Unspecified
	hsa-mir-30b-3p	MIMAT0004589	ZNF317	57693	PAR-CLIP	23592263	Unspecified
	hsa-mir-30b-3p	MIMAT0004589	METTL14	57721	PAR-CLIP	23446348	Unspecified
	hsa-mir-30b-3p	MIMAT0004589	EPG5	57724	HITS-CLIP	23313552	Unspecified
	hsa-mir-30b-3p	MIMAT0004589	LY6G5B	58496	PAR-CLIP	21572407	Unspecified
	hsa-mir-30b-3p	MIMAT0004589	ZNF250	58500	PAR-CLIP	23446348	Unspecified
	hsa-mir-30b-3p	MIMAT0004589	WIZ	58525	HITS-CLIP	23824327	Unspecified
	hsa-mir-30b-3p	MIMAT0004589	CACNG8	59283	HITS-CLIP	23313552	Unspecified
	hsa-mir-30b-3p	MIMAT0004589	PLEKHA1	59338	HITS-CLIP	23824327	Unspecified
	hsa-mir-30b-3p	MIMAT0004589	AGBL5	60509	HITS-CLIP	23313552	Unspecified
	hsa-mir-30b-3p	MIMAT0004589	CLSPN	63967	PAR-CLIP	23592263	Unspecified
	hsa-mir-30b-3p	MIMAT0004589	C17orf75	64149	PAR-CLIP	26701625|27292025	Unspecified
	hsa-mir-30b-3p	MIMAT0004589	ABCG8	64241	PAR-CLIP	27292025	Unspecified
	hsa-mir-30b-3p	MIMAT0004589	SUSD1	64420	PAR-CLIP	20371350	Unspecified
	hsa-mir-30b-3p	MIMAT0004589	CLEC7A	64581	HITS-CLIP	23824327	Unspecified
	hsa-mir-30b-3p	MIMAT0004589	GIGYF1	64599	PAR-CLIP	23592263	Unspecified
	hsa-mir-30b-3p	MIMAT0004589	FNDC3B	64778	HITS-CLIP	23313552	Unspecified
	hsa-mir-30b-3p	MIMAT0004589	KLC2	64837	PAR-CLIP	26701625	Unspecified
	hsa-mir-30b-3p	MIMAT0004589	CDCP1	64866	PAR-CLIP	26701625	Unspecified
	hsa-mir-30b-3p	MIMAT0004589	AGXT2	64902	HITS-CLIP	23313552	Unspecified
	hsa-mir-30b-3p	MIMAT0004589	GPBP1	65056	HITS-CLIP	23313552	Unspecified
	hsa-mir-30b-3p	MIMAT0004589	ZFP69B	65243	PAR-CLIP	23592263	Unspecified
	hsa-mir-30b-3p	MIMAT0004589	PHACTR4	65979	HITS-CLIP	23706177	Unspecified
	hsa-mir-30b-3p	MIMAT0004589	SCNM1	79005	HITS-CLIP	23313552	Unspecified
	hsa-mir-30b-3p	MIMAT0004589	PRRG4	79056	HITS-CLIP	23824327	Unspecified
	hsa-mir-30b-3p	MIMAT0004589	FTO	79068	PAR-CLIP	23446348	Unspecified
	hsa-mir-30b-3p	MIMAT0004589	ZNF557	79230	PAR-CLIP	23592263	Unspecified
	hsa-mir-30b-3p	MIMAT0004589	HAUS3	79441	PAR-CLIP	23592263|27292025	Unspecified
	hsa-mir-30b-3p	MIMAT0004589	ULBP3	79465	HITS-CLIP	23824327|23313552	Unspecified
	hsa-mir-30b-3p	MIMAT0004589	NKAP	79576	PAR-CLIP	23446348	Unspecified
	hsa-mir-30b-3p	MIMAT0004589	C10orf76	79591	HITS-CLIP	23824327	Unspecified
	hsa-mir-30b-3p	MIMAT0004589	CEP97	79598	HITS-CLIP	23824327|23313552	Unspecified
	hsa-mir-30b-3p	MIMAT0004589	CERS4	79603	HITS-CLIP	27418678	Unspecified
	hsa-mir-30b-3p	MIMAT0004589	HECTD3	79654	HITS-CLIP	23824327	Unspecified
	hsa-mir-30b-3p	MIMAT0004589	DHX40	79665	PAR-CLIP	23592263	Unspecified
	hsa-mir-30b-3p	MIMAT0004589	ZNF329	79673	PAR-CLIP	27292025	Unspecified
	hsa-mir-30b-3p	MIMAT0004589	NOL9	79707	PAR-CLIP	27292025	Unspecified
	hsa-mir-30b-3p	MIMAT0004589	KLHL36	79786	PAR-CLIP	26701625	Unspecified
	hsa-mir-30b-3p	MIMAT0004589	ZNF665	79788	HITS-CLIP	23824327|23313552	Unspecified
	hsa-mir-30b-3p	MIMAT0004589	TTC21B	79809	HITS-CLIP	23313552	Unspecified
	hsa-mir-30b-3p	MIMAT0004589	ZMYM1	79830	HITS-CLIP	23313552	Unspecified
	hsa-mir-30b-3p	MIMAT0004589	PEAK1	79834	PAR-CLIP	26701625	Unspecified
	hsa-mir-30b-3p	MIMAT0004589	ZBTB3	79842	PAR-CLIP	26701625	Unspecified
	hsa-mir-30b-3p	MIMAT0004589	TCTN2	79867	PAR-CLIP	26701625	Unspecified
	hsa-mir-30b-3p	MIMAT0004589	DHDDS	79947	HITS-CLIP	23313552	Unspecified
	hsa-mir-30b-3p	MIMAT0004589	SCD5	79966	HITS-CLIP	23824327	Unspecified
	hsa-mir-30b-3p	MIMAT0004589	DSN1	79980	HITS-CLIP	23313552	Unspecified
	hsa-mir-30b-3p	MIMAT0004589	FBXL18	80028	PAR-CLIP	23592263|26701625	Unspecified
	hsa-mir-30b-3p	MIMAT0004589	ZNF703	80139	PAR-CLIP	23446348|21572407|20371350	Unspecified
	hsa-mir-30b-3p	MIMAT0004589	OPA3	80207	PAR-CLIP	23592263|26701625	Unspecified
	hsa-mir-30b-3p	MIMAT0004589	MED28	80306	HITS-CLIP//PAR-CLIP	23446348|23824327|23313552	Unspecified
	hsa-mir-30b-3p	MIMAT0004589	ZKSCAN3	80317	HITS-CLIP	23824327	Unspecified
	hsa-mir-30b-3p	MIMAT0004589	CXXC4	80319	CLASH	23622248	Unspecified
	hsa-mir-30b-3p	MIMAT0004589	SLC19A3	80704	HITS-CLIP	23824327|23706177	Unspecified
	hsa-mir-30b-3p	MIMAT0004589	SETD7	80854	PAR-CLIP	26701625	Unspecified
	hsa-mir-30b-3p	MIMAT0004589	SNX27	81609	HITS-CLIP	22927820	Unspecified
	hsa-mir-30b-3p	MIMAT0004589	RAB1B	81876	PAR-CLIP	26701625	Unspecified
	hsa-mir-30b-3p	MIMAT0004589	FAHD1	81889	PAR-CLIP	26701625	Unspecified
	hsa-mir-30b-3p	MIMAT0004589	RAB33B	83452	HITS-CLIP	23313552	Unspecified
	hsa-mir-30b-3p	MIMAT0004589	DNAL1	83544	HITS-CLIP	23824327	Unspecified
	hsa-mir-30b-3p	MIMAT0004589	CRISPLD2	83716	PAR-CLIP	23592263	Unspecified
	hsa-mir-30b-3p	MIMAT0004589	TMTC1	83857	HITS-CLIP	23824327	Unspecified
	hsa-mir-30b-3p	MIMAT0004589	MRO	83876	HITS-CLIP	23824327|27418678	Unspecified
	hsa-mir-30b-3p	MIMAT0004589	RBM48	84060	HITS-CLIP	19536157	Unspecified
	hsa-mir-30b-3p	MIMAT0004589	ZNF394	84124	PAR-CLIP	23592263	Unspecified
	hsa-mir-30b-3p	MIMAT0004589	WDR75	84128	HITS-CLIP	23824327	Unspecified
	hsa-mir-30b-3p	MIMAT0004589	FYTTD1	84248	HITS-CLIP	23313552	Unspecified
	hsa-mir-30b-3p	MIMAT0004589	NOA1	84273	PAR-CLIP	23592263|23446348	Unspecified
	hsa-mir-30b-3p	MIMAT0004589	EIF1AD	84285	PAR-CLIP	26701625	Unspecified
	hsa-mir-30b-3p	MIMAT0004589	CCDC77	84318	HITS-CLIP	23824327	Unspecified
	hsa-mir-30b-3p	MIMAT0004589	HOOK3	84376	HITS-CLIP	23824327	Unspecified
	hsa-mir-30b-3p	MIMAT0004589	GNPTG	84572	PAR-CLIP	27292025	Unspecified
	hsa-mir-30b-3p	MIMAT0004589	ZBTB37	84614	PAR-CLIP	20371350	Unspecified
	hsa-mir-30b-3p	MIMAT0004589	MYPN	84665	PAR-CLIP	26701625	Unspecified
	hsa-mir-30b-3p	MIMAT0004589	ZNF607	84775	HITS-CLIP	23824327	Unspecified
	hsa-mir-30b-3p	MIMAT0004589	ZNF503	84858	HITS-CLIP	19536157	Unspecified
	hsa-mir-30b-3p	MIMAT0004589	HAVCR2	84868	PAR-CLIP	23592263	Unspecified
	hsa-mir-30b-3p	MIMAT0004589	MIGA2	84895	PAR-CLIP	23592263|20371350	Unspecified
	hsa-mir-30b-3p	MIMAT0004589	ZNF587	84914	PAR-CLIP	26701625	Unspecified
	hsa-mir-30b-3p	MIMAT0004589	TMEM209	84928	PAR-CLIP	23592263	Unspecified
	hsa-mir-30b-3p	MIMAT0004589	RAB2B	84932	PAR-CLIP	23592263	Unspecified
	hsa-mir-30b-3p	MIMAT0004589	SERAC1	84947	PAR-CLIP	23592263	Unspecified
	hsa-mir-30b-3p	MIMAT0004589	TNS4	84951	HITS-CLIP	23824327	Unspecified
	hsa-mir-30b-3p	MIMAT0004589	CGNL1	84952	PAR-CLIP	27292025	Unspecified
	hsa-mir-30b-3p	MIMAT0004589	DOCK7	85440	HITS-CLIP	23824327	Unspecified
	hsa-mir-30b-3p	MIMAT0004589	NAV1	89796	HITS-CLIP	23824327	Unspecified
	hsa-mir-30b-3p	MIMAT0004589	WFDC8	90199	PAR-CLIP	27292025	Unspecified
	hsa-mir-30b-3p	MIMAT0004589	CDKN2AIPNL	91368	PAR-CLIP	27292025	Unspecified
	hsa-mir-30b-3p	MIMAT0004589	ANKRD40	91369	HITS-CLIP	23313552	Unspecified
	hsa-mir-30b-3p	MIMAT0004589	BTF3L4	91408	PAR-CLIP	23592263|21572407|20371350	Unspecified
	hsa-mir-30b-3p	MIMAT0004589	MYADM	91663	HITS-CLIP	23313552	Unspecified
	hsa-mir-30b-3p	MIMAT0004589	RFT1	91869	PAR-CLIP	23592263	Unspecified
	hsa-mir-30b-3p	MIMAT0004589	FDXACB1	91893	PAR-CLIP	27292025	Unspecified
	hsa-mir-30b-3p	MIMAT0004589	DSEL	92126	HITS-CLIP	23824327	Unspecified
	hsa-mir-30b-3p	MIMAT0004589	BICDL1	92558	PAR-CLIP	26701625	Unspecified
	hsa-mir-30b-3p	MIMAT0004589	MOB1B	92597	HITS-CLIP	23824327	Unspecified
	hsa-mir-30b-3p	MIMAT0004589	TIMM50	92609	HITS-CLIP	23824327	Unspecified
	hsa-mir-30b-3p	MIMAT0004589	DMKN	93099	PAR-CLIP	27292025	Unspecified
	hsa-mir-30b-3p	MIMAT0004589	IGSF8	93185	PAR-CLIP	27292025	Unspecified
	hsa-mir-30b-3p	MIMAT0004589	SP140L	93349	PAR-CLIP	27292025	Unspecified
	hsa-mir-30b-3p	MIMAT0004589	ZFAND4	93550	HITS-CLIP//PAR-CLIP	23446348|23824327	Unspecified
	hsa-mir-30b-3p	MIMAT0004589	TJAP1	93643	PAR-CLIP	21572407|26701625	Unspecified
	hsa-mir-30b-3p	MIMAT0004589	SYTL3	94120	HITS-CLIP	23313552	Unspecified
	hsa-mir-30b-3p	MIMAT0004589	FNIP1	96459	HITS-CLIP	23313552	Unspecified
	hsa-mir-30b-3p	MIMAT0004589	TGS1	96764	PAR-CLIP	27292025	Unspecified
	hsa-mir-30b-3p	MIMAT0004589	DTD2	112487	HITS-CLIP	23313552	Unspecified
	hsa-mir-30b-3p	MIMAT0004589	NACC1	112939	PAR-CLIP	26701625	Unspecified
	hsa-mir-30b-3p	MIMAT0004589	PLCD3	113026	PAR-CLIP	26701625	Unspecified
	hsa-mir-30b-3p	MIMAT0004589	SCAMP4	113178	PAR-CLIP	23592263	Unspecified
	hsa-mir-30b-3p	MIMAT0004589	MBD6	114785	PAR-CLIP	23592263	Unspecified
	hsa-mir-30b-3p	MIMAT0004589	XKR4	114786	HITS-CLIP	23824327	Unspecified
	hsa-mir-30b-3p	MIMAT0004589	ZBED9	114821	HITS-CLIP	19536157	Unspecified
	hsa-mir-30b-3p	MIMAT0004589	OSBPL10	114884	HITS-CLIP	23824327	Unspecified
	hsa-mir-30b-3p	MIMAT0004589	TNFRSF13C	115650	HITS-CLIP	23313552	Unspecified
	hsa-mir-30b-3p	MIMAT0004589	FOXP4	116113	PAR-CLIP	27292025	Unspecified
	hsa-mir-30b-3p	MIMAT0004589	KLHDC3	116138	PAR-CLIP	23592263	Unspecified
	hsa-mir-30b-3p	MIMAT0004589	GINM1	116254	PAR-CLIP	27292025	Unspecified
	hsa-mir-30b-3p	MIMAT0004589	AGAP1	116987	PAR-CLIP	26701625	Unspecified
	hsa-mir-30b-3p	MIMAT0004589	MORN4	118812	HITS-CLIP//PAR-CLIP	23592263|23824327	Unspecified
	hsa-mir-30b-3p	MIMAT0004589	PDZD8	118987	PAR-CLIP	27292025	Unspecified
	hsa-mir-30b-3p	MIMAT0004589	FAT3	120114	HITS-CLIP	23824327	Unspecified
	hsa-mir-30b-3p	MIMAT0004589	DNAJC24	120526	PAR-CLIP	20371350	Unspecified
	hsa-mir-30b-3p	MIMAT0004589	ZNF641	121274	HITS-CLIP	23313552	Unspecified
	hsa-mir-30b-3p	MIMAT0004589	WHAMM	123720	HITS-CLIP	23824327	Unspecified
	hsa-mir-30b-3p	MIMAT0004589	FOPNL	123811	PAR-CLIP	23446348	Unspecified
	hsa-mir-30b-3p	MIMAT0004589	ZNF491	126069	PAR-CLIP	22100165	Unspecified
	hsa-mir-30b-3p	MIMAT0004589	ZNF573	126231	HITS-CLIP	23706177	Unspecified
	hsa-mir-30b-3p	MIMAT0004589	C19orf47	126526	PAR-CLIP	21572407|20371350	Unspecified
	hsa-mir-30b-3p	MIMAT0004589	TANGO2	128989	HITS-CLIP//PAR-CLIP	23592263|23313552	Unspecified
	hsa-mir-30b-3p	MIMAT0004589	MBOAT2	129642	PAR-CLIP	22012620	Unspecified
	hsa-mir-30b-3p	MIMAT0004589	RFTN2	130132	HITS-CLIP	23824327	Unspecified
	hsa-mir-30b-3p	MIMAT0004589	SNTN	132203	PAR-CLIP	24398324|23446348|21572407	Unspecified
	hsa-mir-30b-3p	MIMAT0004589	OCIAD2	132299	PAR-CLIP	27292025	Unspecified
	hsa-mir-30b-3p	MIMAT0004589	FAM241A	132720	PAR-CLIP	27292025	Unspecified
	hsa-mir-30b-3p	MIMAT0004589	UBLCP1	134510	HITS-CLIP	24906430|27418678	Unspecified
	hsa-mir-30b-3p	MIMAT0004589	MPLKIP	136647	PAR-CLIP	23592263	Unspecified
	hsa-mir-30b-3p	MIMAT0004589	UBXN2B	137886	HITS-CLIP	23824327	Unspecified
	hsa-mir-30b-3p	MIMAT0004589	BRI3BP	140707	HITS-CLIP	23706177	Unspecified
	hsa-mir-30b-3p	MIMAT0004589	DUSP19	142679	HITS-CLIP//PAR-CLIP	23706177|27292025	Unspecified
	hsa-mir-30b-3p	MIMAT0004589	PRICKLE1	144165	HITS-CLIP	23824327	Unspecified
	hsa-mir-30b-3p	MIMAT0004589	ALG10B	144245	PAR-CLIP	23446348	Unspecified
	hsa-mir-30b-3p	MIMAT0004589	TMEM120B	144404	HITS-CLIP	23313552	Unspecified
	hsa-mir-30b-3p	MIMAT0004589	BEST3	144453	PAR-CLIP	22100165	Unspecified
	hsa-mir-30b-3p	MIMAT0004589	ZSCAN29	146050	HITS-CLIP	23824327|23313552	Unspecified
	hsa-mir-30b-3p	MIMAT0004589	ZNF417	147687	HITS-CLIP	23313552	Unspecified
	hsa-mir-30b-3p	MIMAT0004589	ZNF548	147694	HITS-CLIP	23313552	Unspecified
	hsa-mir-30b-3p	MIMAT0004589	ZNF560	147741	PAR-CLIP	26701625	Unspecified
	hsa-mir-30b-3p	MIMAT0004589	ZNF681	148213	HITS-CLIP	23313552	Unspecified
	hsa-mir-30b-3p	MIMAT0004589	MFSD4A	148808	HITS-CLIP	23313552	Unspecified
	hsa-mir-30b-3p	MIMAT0004589	EXOC8	149371	PAR-CLIP	20371350	Unspecified
	hsa-mir-30b-3p	MIMAT0004589	RNF187	149603	PAR-CLIP	26701625|27292025	Unspecified
	hsa-mir-30b-3p	MIMAT0004589	TTL	150465	PAR-CLIP	27292025	Unspecified
	hsa-mir-30b-3p	MIMAT0004589	TCF23	150921	PAR-CLIP	27292025	Unspecified
	hsa-mir-30b-3p	MIMAT0004589	PPM1L	151742	HITS-CLIP	23824327	Unspecified
	hsa-mir-30b-3p	MIMAT0004589	TMEM167A	153339	PAR-CLIP	23446348|20371350	Unspecified
	hsa-mir-30b-3p	MIMAT0004589	ARSK	153642	HITS-CLIP	23824327	Unspecified
	hsa-mir-30b-3p	MIMAT0004589	RDH10	157506	PAR-CLIP	27292025	Unspecified
	hsa-mir-30b-3p	MIMAT0004589	ESCO2	157570	PAR-CLIP	23446348|20371350	Unspecified
	hsa-mir-30b-3p	MIMAT0004589	TTC39B	158219	HITS-CLIP	23824327	Unspecified
	hsa-mir-30b-3p	MIMAT0004589	PPTC7	160760	HITS-CLIP	23824327	Unspecified
	hsa-mir-30b-3p	MIMAT0004589	PGBD4	161779	PAR-CLIP	26701625	Unspecified
	hsa-mir-30b-3p	MIMAT0004589	TOR1AIP2	163590	HITS-CLIP	23824327	Unspecified
	hsa-mir-30b-3p	MIMAT0004589	TTLL9	164395	PAR-CLIP	23592263	Unspecified
	hsa-mir-30b-3p	MIMAT0004589	LONRF2	164832	HITS-CLIP	23824327	Unspecified
	hsa-mir-30b-3p	MIMAT0004589	UBXN2A	165324	PAR-CLIP	23446348	Unspecified
	hsa-mir-30b-3p	MIMAT0004589	KBTBD12	166348	PAR-CLIP	23592263	Unspecified
	hsa-mir-30b-3p	MIMAT0004589	SPATA5	166378	HITS-CLIP	23824327	Unspecified
	hsa-mir-30b-3p	MIMAT0004589	MIER3	166968	HITS-CLIP	23313552	Unspecified
	hsa-mir-30b-3p	MIMAT0004589	FAM151B	167555	PAR-CLIP	27292025	Unspecified
	hsa-mir-30b-3p	MIMAT0004589	THAP5	168451	HITS-CLIP	23824327	Unspecified
	hsa-mir-30b-3p	MIMAT0004589	PGAM5	192111	HITS-CLIP	23824327|23313552	Unspecified
	hsa-mir-30b-3p	MIMAT0004589	AAED1	195827	HITS-CLIP	23706177	Unspecified
	hsa-mir-30b-3p	MIMAT0004589	IBA57	200205	HITS-CLIP//PAR-CLIP	23706177|27292025	Unspecified
	hsa-mir-30b-3p	MIMAT0004589	APOBEC3F	200316	HITS-CLIP//PAR-CLIP	23824327|23313552|27292025	Unspecified
	hsa-mir-30b-3p	MIMAT0004589	FBXO45	200933	HITS-CLIP	23313552	Unspecified
	hsa-mir-30b-3p	MIMAT0004589	TVP23C	201158	HITS-CLIP	27418678	Unspecified
	hsa-mir-30b-3p	MIMAT0004589	PLD6	201164	HITS-CLIP	23824327	Unspecified
	hsa-mir-30b-3p	MIMAT0004589	TRIM65	201292	HITS-CLIP	23824327	Unspecified
	hsa-mir-30b-3p	MIMAT0004589	ZNF584	201514	PAR-CLIP	23592263	Unspecified
	hsa-mir-30b-3p	MIMAT0004589	SENP5	205564	PAR-CLIP	27292025	Unspecified
	hsa-mir-30b-3p	MIMAT0004589	ZCCHC24	219654	HITS-CLIP	19536157	Unspecified
	hsa-mir-30b-3p	MIMAT0004589	TPCN2	219931	PAR-CLIP	20371350	Unspecified
	hsa-mir-30b-3p	MIMAT0004589	REEP3	221035	PAR-CLIP	27292025	Unspecified
	hsa-mir-30b-3p	MIMAT0004589	ARL5B	221079	PAR-CLIP	23446348|20371350	Unspecified
	hsa-mir-30b-3p	MIMAT0004589	FOXK1	221937	PAR-CLIP	27292025	Unspecified
	hsa-mir-30b-3p	MIMAT0004589	FAM83B	222584	PAR-CLIP	23592263|26701625|27292025	Unspecified
	hsa-mir-30b-3p	MIMAT0004589	SCUBE3	222663	HITS-CLIP	23824327	Unspecified
	hsa-mir-30b-3p	MIMAT0004589	SLC29A4	222962	HITS-CLIP	23824327	Unspecified
	hsa-mir-30b-3p	MIMAT0004589	SLC25A45	283130	HITS-CLIP//PAR-CLIP	23446348|21572407|23706177	Unspecified
	hsa-mir-30b-3p	MIMAT0004589	PGM2L1	283209	PAR-CLIP	23592263	Unspecified
	hsa-mir-30b-3p	MIMAT0004589	TTC9C	283237	HITS-CLIP//PAR-CLIP	23824327|26701625|27292025	Unspecified
	hsa-mir-30b-3p	MIMAT0004589	TMPRSS12	283471	HITS-CLIP	23313552	Unspecified
	hsa-mir-30b-3p	MIMAT0004589	LINC00346	283487	HITS-CLIP	23824327	Unspecified
	hsa-mir-30b-3p	MIMAT0004589	NUDT7	283927	HITS-CLIP	23313552	Unspecified
	hsa-mir-30b-3p	MIMAT0004589	FADS6	283985	PAR-CLIP	23592263	Unspecified
	hsa-mir-30b-3p	MIMAT0004589	KANSL1	284058	PAR-CLIP	23592263	Unspecified
	hsa-mir-30b-3p	MIMAT0004589	SLC25A34	284723	HITS-CLIP	23824327	Unspecified
	hsa-mir-30b-3p	MIMAT0004589	DUSP28	285193	PAR-CLIP	23446348	Unspecified
	hsa-mir-30b-3p	MIMAT0004589	COX18	285521	HITS-CLIP	23313552	Unspecified
	hsa-mir-30b-3p	MIMAT0004589	ARL 10.00	285598	HITS-CLIP	23313552	Unspecified
	hsa-mir-30b-3p	MIMAT0004589	RPL7L1	285855	HITS-CLIP	23824327	Unspecified
	hsa-mir-30b-3p	MIMAT0004589	MMAB	326625	HITS-CLIP	23824327	Unspecified
	hsa-mir-30b-3p	MIMAT0004589	NANOS1	340719	HITS-CLIP	23824327	Unspecified
	hsa-mir-30b-3p	MIMAT0004589	ZNF284	342909	HITS-CLIP	23824327	Unspecified
	hsa-mir-30b-3p	MIMAT0004589	ZSCAN22	342945	PAR-CLIP	27292025	Unspecified
	hsa-mir-30b-3p	MIMAT0004589	ZNF860	344787	PAR-CLIP	23446348|20371350	Unspecified
	hsa-mir-30b-3p	MIMAT0004589	SLC10A6	345274	HITS-CLIP	23824327	Unspecified
	hsa-mir-30b-3p	MIMAT0004589	FAM71F2	346653	HITS-CLIP	23313552	Unspecified
	hsa-mir-30b-3p	MIMAT0004589	GEN1	348654	PAR-CLIP	26701625	Unspecified
	hsa-mir-30b-3p	MIMAT0004589	NUP43	348995	HITS-CLIP	23824327	Unspecified
	hsa-mir-30b-3p	MIMAT0004589	ZNF713	349075	PAR-CLIP	27292025	Unspecified
	hsa-mir-30b-3p	MIMAT0004589	NDUFA4P1	360165	HITS-CLIP	23824327	Unspecified
	hsa-mir-30b-3p	MIMAT0004589	NHLRC2	374354	HITS-CLIP	23824327	Unspecified
	hsa-mir-30b-3p	MIMAT0004589	SPEM1	374768	PAR-CLIP	26701625|27292025	Unspecified
	hsa-mir-30b-3p	MIMAT0004589	SFT2D2	375035	HITS-CLIP	23313552	Unspecified
	hsa-mir-30b-3p	MIMAT0004589	RBM43	375287	HITS-CLIP	27418678	Unspecified
	hsa-mir-30b-3p	MIMAT0004589	ERCC6L2	375748	HITS-CLIP	23824327	Unspecified
	hsa-mir-30b-3p	MIMAT0004589	SLC27A1	376497	HITS-CLIP	23313552	Unspecified
	hsa-mir-30b-3p	MIMAT0004589	SHISA2	387914	HITS-CLIP	27418678	Unspecified
	hsa-mir-30b-3p	MIMAT0004589	YPEL2	388403	PAR-CLIP	27292025	Unspecified
	hsa-mir-30b-3p	MIMAT0004589	CLEC17A	388512	PAR-CLIP	26701625	Unspecified
	hsa-mir-30b-3p	MIMAT0004589	ZNF790	388536	PAR-CLIP	27292025	Unspecified
	hsa-mir-30b-3p	MIMAT0004589	ZNF749	388567	HITS-CLIP	23313552	Unspecified
	hsa-mir-30b-3p	MIMAT0004589	ZNF324B	388569	HITS-CLIP	23824327	Unspecified
	hsa-mir-30b-3p	MIMAT0004589	ARL5C	390790	HITS-CLIP	27418678	Unspecified
	hsa-mir-30b-3p	MIMAT0004589	ONECUT3	390874	PAR-CLIP	20371350	Unspecified
	hsa-mir-30b-3p	MIMAT0004589	NUDT19	390916	HITS-CLIP	23824327	Unspecified
	hsa-mir-30b-3p	MIMAT0004589	FRRS1	391059	HITS-CLIP	23824327	Unspecified
	hsa-mir-30b-3p	MIMAT0004589	MYO18A	399687	HITS-CLIP//PAR-CLIP	26701625|27418678	Unspecified
	hsa-mir-30b-3p	MIMAT0004589	NCMAP	400746	HITS-CLIP	23313552	Unspecified
	hsa-mir-30b-3p	MIMAT0004589	TMPRSS11BNL	401136	HITS-CLIP	23824327	Unspecified
	hsa-mir-30b-3p	MIMAT0004589	SRRD	402055	PAR-CLIP	23592263|27292025	Unspecified
	hsa-mir-30b-3p	MIMAT0004589	POTEG	404785	PAR-CLIP	27292025	Unspecified
	hsa-mir-30b-3p	MIMAT0004589	PIM3	415116	PAR-CLIP	23592263|26701625	Unspecified
	hsa-mir-30b-3p	MIMAT0004589	TMEM41B	440026	PAR-CLIP	23446348|27292025	Unspecified
	hsa-mir-30b-3p	MIMAT0004589	IQSEC3	440073	PAR-CLIP	20371350	Unspecified
	hsa-mir-30b-3p	MIMAT0004589	MINOS1	440574	HITS-CLIP	23313552	Unspecified
	hsa-mir-30b-3p	MIMAT0004589	ZYG11A	440590	HITS-CLIP//PAR-CLIP	23313552|26701625|27292025	Unspecified
	hsa-mir-30b-3p	MIMAT0004589	PGAM4	441531	PAR-CLIP	23592263|26701625	Unspecified
	hsa-mir-30b-3p	MIMAT0004589	TRIM72	493829	PAR-CLIP	27292025	Unspecified
	hsa-mir-30b-3p	MIMAT0004589	PJVK	494513	HITS-CLIP	23313552	Unspecified
	hsa-mir-30b-3p	MIMAT0004589	POLR2J3	548644	HITS-CLIP	23824327	Unspecified
	hsa-mir-30b-3p	MIMAT0004589	PRR5-ARHGAP8	553158	PAR-CLIP	27292025	Unspecified
	hsa-mir-30b-3p	MIMAT0004589	FBXO48	554251	PAR-CLIP	27292025	Unspecified
	hsa-mir-30b-3p	MIMAT0004589	ZNF674	641339	HITS-CLIP//PAR-CLIP	22927820|27292025	Unspecified
	hsa-mir-30b-3p	MIMAT0004589	POTEM	641455	PAR-CLIP	27292025	Unspecified
	hsa-mir-30b-3p	MIMAT0004589	TMEM91	641649	HITS-CLIP	23824327	Unspecified
	hsa-mir-30b-3p	MIMAT0004589	AGAP9	642517	HITS-CLIP	23824327	Unspecified
	hsa-mir-30b-3p	MIMAT0004589	DNAH10OS	642797	PAR-CLIP	20371350	Unspecified
	hsa-mir-30b-3p	MIMAT0004589	KIAA0754	643314	HITS-CLIP	23824327|23313552	Unspecified
	hsa-mir-30b-3p	MIMAT0004589	CBY3	646019	HITS-CLIP//PAR-CLIP	23824327|27292025	Unspecified
	hsa-mir-30b-3p	MIMAT0004589	LINC00598	646982	HITS-CLIP	23824327	Unspecified
	hsa-mir-30b-3p	MIMAT0004589	C6orf132	647024	PAR-CLIP	27292025	Unspecified
	hsa-mir-30b-3p	MIMAT0004589	PPP1R3G	648791	PAR-CLIP	27292025	Unspecified
	hsa-mir-30b-3p	MIMAT0004589	TLCD2	727910	PAR-CLIP	23592263|27292025	Unspecified
	hsa-mir-30b-3p	MIMAT0004589	ZNF878	729747	HITS-CLIP//PAR-CLIP	23824327|27292025	Unspecified
	hsa-mir-30b-3p	MIMAT0004589	ISPD	729920	PAR-CLIP	27292025	Unspecified
	hsa-mir-30b-3p	MIMAT0004589	ZNF726	730087	PAR-CLIP	26701625	Unspecified
	hsa-mir-30b-3p	MIMAT0004589	SIGLEC14	100049587	PAR-CLIP	23592263|27292025	Unspecified
	hsa-mir-30b-3p	MIMAT0004589	UPK3BL1	100134938	HITS-CLIP	23824327	Unspecified
	hsa-mir-30b-3p	MIMAT0004589	KLLN	100144748	HITS-CLIP	23824327	Unspecified
	hsa-mir-30b-3p	MIMAT0004589	TMEM239	100288797	HITS-CLIP//PAR-CLIP	23592263|23824327	Unspecified
	hsa-mir-30b-3p	MIMAT0004589	LRRC3C	100505591	PAR-CLIP	27292025	Unspecified
	hsa-mir-30b-3p	MIMAT0004589	SLFN12L	100506736	HITS-CLIP	23824327	Unspecified
	hsa-mir-30b-3p	MIMAT0004589	TGFBR3L	100507588	PAR-CLIP	26701625	Unspecified
	hsa-mir-30b-3p	MIMAT0004589	MINOS1-NBL1	100532736	PAR-CLIP	26701625	Unspecified
	hsa-mir-30b-3p	MIMAT0004589	C11orf98	102288414	PAR-CLIP	26701625	Unspecified
	hsa-mir-4291	MIMAT0016922	ADRA2B	151	HITS-CLIP	23824327	Unspecified
	hsa-mir-4291	MIMAT0016922	ATF3	467	PAR-CLIP	22012620	Unspecified
	hsa-mir-4291	MIMAT0016922	C6	729	HITS-CLIP	23824327	Unspecified
	hsa-mir-4291	MIMAT0016922	CALU	813	PAR-CLIP	23592263|20371350	Unspecified
	hsa-mir-4291	MIMAT0016922	ENTPD1	953	PAR-CLIP	21572407	Unspecified
	hsa-mir-4291	MIMAT0016922	CDK6	1021	PAR-CLIP	23446348|21572407|20371350	Unspecified
	hsa-mir-4291	MIMAT0016922	CDKN1A	1026	PAR-CLIP	26701625	Unspecified
	hsa-mir-4291	MIMAT0016922	CTSB	1508	PAR-CLIP	23446348	Unspecified
	hsa-mir-4291	MIMAT0016922	EN2	2020	PAR-CLIP	23446348	Unspecified
	hsa-mir-4291	MIMAT0016922	FGF2	2247	PAR-CLIP	23446348|21572407|20371350	Unspecified
	hsa-mir-4291	MIMAT0016922	HDGF	3068	PAR-CLIP	23592263|26701625	Unspecified
	hsa-mir-4291	MIMAT0016922	IPP	3652	HITS-CLIP	23824327	Unspecified
	hsa-mir-4291	MIMAT0016922	LAMA4	3910	PAR-CLIP	23592263	Unspecified
	hsa-mir-4291	MIMAT0016922	CD180	4064	PAR-CLIP	22291592	Unspecified
	hsa-mir-4291	MIMAT0016922	TRIM37	4591	PAR-CLIP	24398324	Unspecified
	hsa-mir-4291	MIMAT0016922	NAP1L4	4676	HITS-CLIP	23313552	Unspecified
	hsa-mir-4291	MIMAT0016922	PAFAH1B2	5049	PAR-CLIP	23446348|20371350	Unspecified
	hsa-mir-4291	MIMAT0016922	PPP1R10	5514	PAR-CLIP	22012620	Unspecified
	hsa-mir-4291	MIMAT0016922	RAF1	5894	PAR-CLIP	21572407	Unspecified
	hsa-mir-4291	MIMAT0016922	SLC22A3	6581	HITS-CLIP	23824327	Unspecified
	hsa-mir-4291	MIMAT0016922	SLIT3	6586	PAR-CLIP	26701625|27292025	Unspecified
	hsa-mir-4291	MIMAT0016922	STK10	6793	PAR-CLIP	26701625|27292025	Unspecified
	hsa-mir-4291	MIMAT0016922	TFAP2C	7022	HITS-CLIP	19536157	Unspecified
	hsa-mir-4291	MIMAT0016922	TRAF1	7185	PAR-CLIP	23592263	Unspecified
	hsa-mir-4291	MIMAT0016922	TUBB2A	7280	PAR-CLIP	20371350	Unspecified
	hsa-mir-4291	MIMAT0016922	UBE2V1	7335	PAR-CLIP	23592263|23446348|21572407|20371350|26701625|27292025	Unspecified
	hsa-mir-4291	MIMAT0016922	VASP	7408	PAR-CLIP	26701625	Unspecified
	hsa-mir-4291	MIMAT0016922	ZNF45	7596	PAR-CLIP	20371350	Unspecified
	hsa-mir-4291	MIMAT0016922	SHOC2	8036	PAR-CLIP	23592263|23446348|21572407|26701625	Unspecified
	hsa-mir-4291	MIMAT0016922	PABPN1	8106	PAR-CLIP	23592263	Unspecified
	hsa-mir-4291	MIMAT0016922	FZD6	8323	PAR-CLIP	22100165	Unspecified
	hsa-mir-4291	MIMAT0016922	PDXK	8566	PAR-CLIP	26701625	Unspecified
	hsa-mir-4291	MIMAT0016922	MED23	9439	HITS-CLIP	19536157	Unspecified
	hsa-mir-4291	MIMAT0016922	GSTO1	9446	PAR-CLIP	27292025	Unspecified
	hsa-mir-4291	MIMAT0016922	HOMER2	9455	HITS-CLIP	19536157	Unspecified
	hsa-mir-4291	MIMAT0016922	RUBCN	9711	PAR-CLIP	23592263|26701625	Unspecified
	hsa-mir-4291	MIMAT0016922	MAML1	9794	HITS-CLIP	19536157	Unspecified
	hsa-mir-4291	MIMAT0016922	TNFSF15	9966	PAR-CLIP	22100165	Unspecified
	hsa-mir-4291	MIMAT0016922	ZBTB33	10009	PAR-CLIP	23592263|21572407	Unspecified
	hsa-mir-4291	MIMAT0016922	FEM1B	10116	HITS-CLIP	23824327	Unspecified
	hsa-mir-4291	MIMAT0016922	FAM13A	10144	HITS-CLIP	19536157	Unspecified
	hsa-mir-4291	MIMAT0016922	STX6	10228	PAR-CLIP	23592263	Unspecified
	hsa-mir-4291	MIMAT0016922	PCGF3	10336	PAR-CLIP	23592263	Unspecified
	hsa-mir-4291	MIMAT0016922	POLQ	10721	PAR-CLIP	20371350	Unspecified
	hsa-mir-4291	MIMAT0016922	MTHFD2	10797	PAR-CLIP	23592263	Unspecified
	hsa-mir-4291	MIMAT0016922	NUDT3	11165	HITS-CLIP	19536157	Unspecified
	hsa-mir-4291	MIMAT0016922	PHLPP2	23035	PAR-CLIP	21572407	Unspecified
	hsa-mir-4291	MIMAT0016922	PPIP5K2	23262	HITS-CLIP	19536157	Unspecified
	hsa-mir-4291	MIMAT0016922	ARL2BP	23568	HITS-CLIP	23313552	Unspecified
	hsa-mir-4291	MIMAT0016922	NDUFAF3	25915	PAR-CLIP	27292025	Unspecified
	hsa-mir-4291	MIMAT0016922	HIGD1A	25994	PAR-CLIP	21572407|20371350	Unspecified
	hsa-mir-4291	MIMAT0016922	HEYL	26508	PAR-CLIP	23708386	Unspecified
	hsa-mir-4291	MIMAT0016922	AP3M1	26985	PAR-CLIP	26701625	Unspecified
	hsa-mir-4291	MIMAT0016922	NPTN	27020	PAR-CLIP	21572407	Unspecified
	hsa-mir-4291	MIMAT0016922	DISC1	27185	HITS-CLIP	23824327	Unspecified
	hsa-mir-4291	MIMAT0016922	CLEC2D	29121	PAR-CLIP	26701625	Unspecified
	hsa-mir-4291	MIMAT0016922	DSE	29940	HITS-CLIP	23824327	Unspecified
	hsa-mir-4291	MIMAT0016922	MINK1	50488	PAR-CLIP	27292025	Unspecified
	hsa-mir-4291	MIMAT0016922	RLIM	51132	PAR-CLIP	21572407	Unspecified
	hsa-mir-4291	MIMAT0016922	FAM49B	51571	PAR-CLIP	22100165	Unspecified
	hsa-mir-4291	MIMAT0016922	TMED9	54732	HITS-CLIP	19536157	Unspecified
	hsa-mir-4291	MIMAT0016922	TMEM248	55069	HITS-CLIP	23313552	Unspecified
	hsa-mir-4291	MIMAT0016922	ARL8B	55207	PAR-CLIP	23592263	Unspecified
	hsa-mir-4291	MIMAT0016922	SLC38A7	55238	HITS-CLIP	23824327	Unspecified
	hsa-mir-4291	MIMAT0016922	PPP6R3	55291	PAR-CLIP	26701625	Unspecified
	hsa-mir-4291	MIMAT0016922	LIN7C	55327	PAR-CLIP	21572407	Unspecified
	hsa-mir-4291	MIMAT0016922	FEM1A	55527	PAR-CLIP	23592263	Unspecified
	hsa-mir-4291	MIMAT0016922	TWSG1	57045	HITS-CLIP	23824327	Unspecified
	hsa-mir-4291	MIMAT0016922	PDP2	57546	PAR-CLIP	23592263	Unspecified
	hsa-mir-4291	MIMAT0016922	KCTD15	79047	PAR-CLIP	23592263	Unspecified
	hsa-mir-4291	MIMAT0016922	TAF1D	79101	PAR-CLIP	23592263|23446348|21572407	Unspecified
	hsa-mir-4291	MIMAT0016922	KLHL15	80311	PAR-CLIP	23446348|21572407|20371350	Unspecified
	hsa-mir-4291	MIMAT0016922	CPEB4	80315	PAR-CLIP	22100165	Unspecified
	hsa-mir-4291	MIMAT0016922	GDPD5	81544	HITS-CLIP	23313552	Unspecified
	hsa-mir-4291	MIMAT0016922	RASSF4	83937	HITS-CLIP	23824327	Unspecified
	hsa-mir-4291	MIMAT0016922	PCBD2	84105	PAR-CLIP	22100165	Unspecified
	hsa-mir-4291	MIMAT0016922	TNRC18	84629	PAR-CLIP	26701625	Unspecified
	hsa-mir-4291	MIMAT0016922	FIZ1	84922	PAR-CLIP	23592263	Unspecified
	hsa-mir-4291	MIMAT0016922	ABCC12	94160	HITS-CLIP	23824327	Unspecified
	hsa-mir-4291	MIMAT0016922	ELFN2	114794	PAR-CLIP	26701625|27292025	Unspecified
	hsa-mir-4291	MIMAT0016922	ZNF641	121274	PAR-CLIP	23592263	Unspecified
	hsa-mir-4291	MIMAT0016922	C17orf49	124944	PAR-CLIP	23592263	Unspecified
	hsa-mir-4291	MIMAT0016922	MIEF2	125170	PAR-CLIP	27292025	Unspecified
	hsa-mir-4291	MIMAT0016922	MBOAT2	129642	PAR-CLIP	22012620	Unspecified
	hsa-mir-4291	MIMAT0016922	ZNF417	147687	PAR-CLIP	23446348|21572407|20371350	Unspecified
	hsa-mir-4291	MIMAT0016922	BTBD19	149478	PAR-CLIP	23446348	Unspecified
	hsa-mir-4291	MIMAT0016922	ZNF367	195828	PAR-CLIP	21572407|20371350	Unspecified
	hsa-mir-4291	MIMAT0016922	SLC39A11	201266	HITS-CLIP	19536157	Unspecified
	hsa-mir-4291	MIMAT0016922	SLC37A2	219855	PAR-CLIP	26701625	Unspecified
	hsa-mir-4291	MIMAT0016922	PRR14L	253143	PAR-CLIP	26701625	Unspecified
	hsa-mir-4291	MIMAT0016922	PLCXD2	257068	HITS-CLIP	23824327	Unspecified
	hsa-mir-4291	MIMAT0016922	RPL7L1	285855	PAR-CLIP	21572407	Unspecified
	hsa-mir-4291	MIMAT0016922	TMEM189	387521	PAR-CLIP	23592263|23446348|21572407|20371350|26701625|27292025	Unspecified
	hsa-mir-4291	MIMAT0016922	TMEM189-UBE2V1	387522	PAR-CLIP	23592263|23446348|21572407|20371350|26701625|27292025	Unspecified
	hsa-mir-4291	MIMAT0016922	FOXI2	399823	HITS-CLIP	23824327	Unspecified
	hsa-mir-4291	MIMAT0016922	ZBTB8B	728116	HITS-CLIP	19536157	Unspecified
	hsa-mir-4291	MIMAT0016922	ZNF736	728927	PAR-CLIP	22100165	Unspecified
	hsa-mir-4291	MIMAT0016922	BCL2L2-PABPN1	100529063	PAR-CLIP	23592263	Unspecified
	hsa-mir-3200-5p	MIMAT0017392	ALPI	248	HITS-CLIP	23313552	Unspecified
	hsa-mir-3200-5p	MIMAT0017392	STS	412	PAR-CLIP	23592263	Unspecified
	hsa-mir-3200-5p	MIMAT0017392	C6	729	HITS-CLIP	23824327	Unspecified
	hsa-mir-3200-5p	MIMAT0017392	C7	730	PAR-CLIP	27292025	Unspecified
	hsa-mir-3200-5p	MIMAT0017392	CAD	790	PAR-CLIP	23592263	Unspecified
	hsa-mir-3200-5p	MIMAT0017392	CCND2	894	PAR-CLIP	22012620	Unspecified
	hsa-mir-3200-5p	MIMAT0017392	CYB561	1534	HITS-CLIP	23313552	Unspecified
	hsa-mir-3200-5p	MIMAT0017392	EEF2	1938	PAR-CLIP	20371350	Unspecified
	hsa-mir-3200-5p	MIMAT0017392	IGF1R	3480	PAR-CLIP	24398324|21572407	Unspecified
	hsa-mir-3200-5p	MIMAT0017392	KPNA3	3839	HITS-CLIP//PAR-CLIP	23446348|20371350|21572407	Unspecified
	hsa-mir-3200-5p	MIMAT0017392	MFAP3	4238	PAR-CLIP	21572407	Unspecified
	hsa-mir-3200-5p	MIMAT0017392	NUCB2	4925	PAR-CLIP	23592263	Unspecified
	hsa-mir-3200-5p	MIMAT0017392	PFN2	5217	PAR-CLIP	23446348|21572407|20371350	Unspecified
	hsa-mir-3200-5p	MIMAT0017392	PHKG2	5261	HITS-CLIP	23824327	Unspecified
	hsa-mir-3200-5p	MIMAT0017392	RPL5	6125	HITS-CLIP//PAR-CLIP	23446348|20371350|21572407	Unspecified
	hsa-mir-3200-5p	MIMAT0017392	TGFBR2	7048	HITS-CLIP	19536157	Unspecified
	hsa-mir-3200-5p	MIMAT0017392	VEGFC	7424	HITS-CLIP//PAR-CLIP	22012620|23824327	Unspecified
	hsa-mir-3200-5p	MIMAT0017392	ZNF45	7596	PAR-CLIP	20371350	Unspecified
	hsa-mir-3200-5p	MIMAT0017392	ZXDA	7789	HITS-CLIP	27418678	Unspecified
	hsa-mir-3200-5p	MIMAT0017392	PAX8	7849	PAR-CLIP	23446348	Unspecified
	hsa-mir-3200-5p	MIMAT0017392	TNFSF9	8744	PAR-CLIP	21572407	Unspecified
	hsa-mir-3200-5p	MIMAT0017392	ONECUT2	9480	PAR-CLIP	23446348	Unspecified
	hsa-mir-3200-5p	MIMAT0017392	SPATA2	9825	HITS-CLIP//PAR-CLIP	23446348|21572407|23313552	Unspecified
	hsa-mir-3200-5p	MIMAT0017392	LRIG2	9860	HITS-CLIP	19536157	Unspecified
	hsa-mir-3200-5p	MIMAT0017392	PAPD7	11044	PAR-CLIP	23446348|22012620|21572407|20371350	Unspecified
	hsa-mir-3200-5p	MIMAT0017392	MGLL	11343	HITS-CLIP	23824327	Unspecified
	hsa-mir-3200-5p	MIMAT0017392	CHSY1	22856	PAR-CLIP	20371350	Unspecified
	hsa-mir-3200-5p	MIMAT0017392	DDHD2	23259	PAR-CLIP	22012620	Unspecified
	hsa-mir-3200-5p	MIMAT0017392	TFIP11	24144	PAR-CLIP	22100165	Unspecified
	hsa-mir-3200-5p	MIMAT0017392	PPP1R16B	26051	PAR-CLIP	23592263	Unspecified
	hsa-mir-3200-5p	MIMAT0017392	PALD1	27143	PAR-CLIP	26701625	Unspecified
	hsa-mir-3200-5p	MIMAT0017392	TNRC6A	27327	PAR-CLIP	23592263|22012620|20371350	Unspecified
	hsa-mir-3200-5p	MIMAT0017392	ZNF107	51427	HITS-CLIP	23313552	Unspecified
	hsa-mir-3200-5p	MIMAT0017392	CHIC1	53344	PAR-CLIP	21572407	Unspecified
	hsa-mir-3200-5p	MIMAT0017392	GRAMD1C	54762	PAR-CLIP	22100165	Unspecified
	hsa-mir-3200-5p	MIMAT0017392	LAMTOR1	55004	PAR-CLIP	24398324|23446348|20371350	Unspecified
	hsa-mir-3200-5p	MIMAT0017392	SLC25A36	55186	PAR-CLIP	23592263	Unspecified
	hsa-mir-3200-5p	MIMAT0017392	CDV3	55573	PAR-CLIP	21572407	Unspecified
	hsa-mir-3200-5p	MIMAT0017392	KANSL3	55683	PAR-CLIP	27292025	Unspecified
	hsa-mir-3200-5p	MIMAT0017392	ENAH	55740	PAR-CLIP	21572407	Unspecified
	hsa-mir-3200-5p	MIMAT0017392	CCNB1IP1	57820	PAR-CLIP	26701625|27292025	Unspecified
	hsa-mir-3200-5p	MIMAT0017392	CLIP4	79745	PAR-CLIP	21572407|20371350	Unspecified
	hsa-mir-3200-5p	MIMAT0017392	ATAD5	79915	PAR-CLIP	23446348|20371350	Unspecified
	hsa-mir-3200-5p	MIMAT0017392	ZNF442	79973	HITS-CLIP	23313552	Unspecified
	hsa-mir-3200-5p	MIMAT0017392	WDR26	80232	PAR-CLIP	23592263	Unspecified
[truncated: 11 more rows]
