# Supplementary material for: miRNome and Functional Network Analysis of PGRMC1 Regulated miRNA Target Genes Identify Pathways and Biological Functions Associated With Triple Negative Breast Cancer
Source: Front Oncol. 2021 Jul 19;11:710337. doi: 10.3389/fonc.2021.710337 (PMC8327780; doi:10.3389/fonc.2021.710337)
Supplement: Supplementary file 12 [file Table_11.xlsx]

## Sheet: Sheet1
	Pathway	Total	Expected	Hits	Pval
	Pathways in cancer	310	14.7	35	8.37e-07
	Chronic myeloid leukemia	73	3.46	14	5.91e-06
	Neurotrophin signaling pathway	123	5.83	16	0.000194
	T cell receptor signaling pathway	98	4.65	13	0.000642
	Cell cycle	124	5.88	15	0.00068
	p53 signaling pathway	68	3.23	10	0.00121
	Small cell lung cancer	80	3.79	11	0.00124
	Pancreatic cancer	69	3.27	10	0.00136
	Dorso-ventral axis formation	12	0.569	4	0.0018
	Bladder cancer	29	1.38	6	0.00202
	Hepatitis C	100	4.74	12	0.00249
	B cell receptor signaling pathway	75	3.56	10	0.00259
	Glioma	65	3.08	9	0.00324
	Chemokine signaling pathway	189	8.97	18	0.00337
	Progesterone-mediated oocyte maturation	80	3.79	10	0.00418
	RNA transport	126	5.98	13	0.00629
	MAPK signaling pathway	265	12.6	22	0.00669
	Jak-STAT signaling pathway	99	4.7	11	0.00674
	ErbB signaling pathway	87	4.13	10	0.00761
	Prostate cancer	87	4.13	10	0.00761
	NOD-like receptor signaling pathway	49	2.32	7	0.0077
	Gap junction	89	4.22	10	0.00891
	Non-small cell lung cancer	52	2.47	7	0.0106
	Prion diseases	21	0.996	4	0.0156
	Bacterial invasion of epithelial cells	56	2.66	7	0.0157
	Protein processing in endoplasmic reticulum	129	6.12	12	0.0185
	Retrograde endocannabinoid signaling	60	2.85	7	0.0223
	Renal cell carcinoma	60	2.85	7	0.0223
	Shigellosis	47	2.23	6	0.0224
	Chagas disease (American trypanosomiasis)	89	4.22	9	0.0242
	Fc epsilon RI signaling pathway	75	3.56	8	0.0246
	Osteoclast differentiation	119	5.64	11	0.0247
	Focal adhesion	200	9.49	16	0.0268
	Colorectal cancer	49	2.32	6	0.027
	Epstein-Barr virus infection	91	4.32	9	0.0275
	Insulin signaling pathway	137	6.5	12	0.0283
	Toxoplasmosis	93	4.41	9	0.0311
	Pertussis	52	2.47	6	0.035
	Amyotrophic lateral sclerosis (ALS)	39	1.85	5	0.0355
	mRNA surveillance pathway	82	3.89	8	0.0393
	Fc gamma R-mediated phagocytosis	97	4.6	9	0.0394
	Melanoma	68	3.23	7	0.0408
	Morphine addiction	55	2.61	6	0.0444
	Adherens junction	70	3.32	7	0.0467
	Melanogenesis	101	4.79	9	0.0489
	Measles	102	4.84	9	0.0516
	Herpes simplex infection	103	4.89	9	0.0543
	Rheumatoid arthritis	19	0.901	3	0.0582
	Cytosolic DNA-sensing pathway	20	0.949	3	0.0662
	VEGF signaling pathway	76	3.61	7	0.0673
	Glycine, serine and threonine metabolism	33	1.57	4	0.0687
	Vascular smooth muscle contraction	109	5.17	9	0.0725
	Cysteine and methionine metabolism	34	1.61	4	0.0751
	Cholinergic synapse	95	4.51	8	0.08
	RIG-I-like receptor signaling pathway	49	2.32	5	0.0807
	Toll-like receptor signaling pathway	97	4.6	8	0.0879
	HTLV-I infection	199	9.44	14	0.0883
	Regulation of actin cytoskeleton	182	8.63	13	0.0897
	Leishmaniasis	51	2.42	5	0.0923
	Biotin metabolism	2	0.0949	1	0.0926
	Axon guidance	118	5.6	9	0.106
	Tight junction	118	5.6	9	0.106
	Viral myocarditis	26	1.23	3	0.123
	Acute myeloid leukemia	57	2.7	5	0.132
	Influenza A	107	5.08	8	0.134
	Oocyte meiosis	108	5.12	8	0.139
	Thyroid cancer	28	1.33	3	0.145
	RNA degradation	60	2.85	5	0.154
	Endometrial cancer	44	2.09	4	0.154
	Pantothenate and CoA biosynthesis	15	0.712	2	0.157
	Basal cell carcinoma	47	2.23	4	0.182
	Type II diabetes mellitus	48	2.28	4	0.192
	Apoptosis	83	3.94	6	0.2
	Endocytosis	101	4.79	7	0.202
	Glutamatergic synapse	101	4.79	7	0.202
	Natural killer cell mediated cytotoxicity	138	6.55	9	0.207
	GABAergic synapse	67	3.18	5	0.211
	Vitamin B6 metabolism	5	0.237	1	0.216
	Vibrio cholerae infection	19	0.901	2	0.227
	Pathogenic Escherichia coli infection	35	1.66	3	0.23
	Long-term depression	70	3.32	5	0.237
	Serotonergic synapse	88	4.17	6	0.238
	Endocrine and other factor-regulated calcium reabsorption	36	1.71	3	0.242
	Wnt signaling pathway	144	6.83	9	0.243
	Terpenoid backbone biosynthesis	20	0.949	2	0.245
	Leukocyte transendothelial migration	108	5.12	7	0.251
	Salmonella infection	72	3.42	5	0.255
	Gastric acid secretion	56	2.66	4	0.274
	Vasopressin-regulated water reabsorption	22	1.04	2	0.281
	GnRH signaling pathway	94	4.46	6	0.287
	Caffeine metabolism	7	0.332	1	0.289
	Inositol phosphate metabolism	58	2.75	4	0.295
	Sulfur relay system	8	0.379	1	0.322
	Mineral absorption	8	0.379	1	0.322
	Calcium signaling pathway	177	8.4	10	0.33
	Nicotinate and nicotinamide metabolism	26	1.23	2	0.352
	Synthesis and degradation of ketone bodies	9	0.427	1	0.355
	Fat digestion and absorption	9	0.427	1	0.355
	Amino sugar and nucleotide sugar metabolism	45	2.13	3	0.361
	mTOR signaling pathway	45	2.13	3	0.361
