# Supplementary material for: miRNome and Functional Network Analysis of PGRMC1 Regulated miRNA Target Genes Identify Pathways and Biological Functions Associated With Triple Negative Breast Cancer
Source: Front Oncol. 2021 Jul 19;11:710337. doi: 10.3389/fonc.2021.710337 (PMC8327780; doi:10.3389/fonc.2021.710337)
Supplement: Supplementary file 13 [file Table_12.xlsx]

## Sheet: Sheet1
	Pathway	Total	Expected	Hits	Pval	stringsAsFactor
	Pathways in cancer	310	31.5	74	2.56e-13	FALSE
	Prostate cancer	87	8.83	29	2.49e-09	FALSE
	Colorectal cancer	49	4.97	19	9.68e-08	FALSE
	Chronic myeloid leukemia	73	7.41	23	3.73e-07	FALSE
	Pancreatic cancer	69	7	22	5.33e-07	FALSE
	Adherens junction	70	7.1	22	7.05e-07	FALSE
	Glioma	65	6.6	21	7.58e-07	FALSE
	Thyroid cancer	28	2.84	13	9.25e-07	FALSE
	Focal adhesion	200	20.3	43	9.36e-07	FALSE
	Bladder cancer	29	2.94	13	1.52e-06	FALSE
	Melanoma	68	6.9	20	7.14e-06	FALSE
	Endometrial cancer	44	4.47	15	1.42e-05	FALSE
	Neurotrophin signaling pathway	123	12.5	28	2.64e-05	FALSE
	Non-small cell lung cancer	52	5.28	16	3.2e-05	FALSE
	ErbB signaling pathway	87	8.83	22	3.57e-05	FALSE
	Acute myeloid leukemia	57	5.79	16	0.00011	FALSE
	Regulation of actin cytoskeleton	182	18.5	35	0.000119	FALSE
	Small cell lung cancer	80	8.12	19	0.000295	FALSE
	HTLV-I infection	199	20.2	36	0.000341	FALSE
	Aldosterone-regulated sodium reabsorption	34	3.45	11	0.000342	FALSE
	T cell receptor signaling pathway	98	9.95	21	0.000643	FALSE
	Amyotrophic lateral sclerosis (ALS)	39	3.96	11	0.00125	FALSE
	Renal cell carcinoma	60	6.09	14	0.00217	FALSE
	Chemokine signaling pathway	189	19.2	32	0.00227	FALSE
	Cholinergic synapse	95	9.64	19	0.0027	FALSE
	p53 signaling pathway	68	6.9	15	0.00277	FALSE
	B cell receptor signaling pathway	75	7.61	16	0.00291	FALSE
	Viral myocarditis	26	2.64	8	0.00318	FALSE
	Bacterial invasion of epithelial cells	56	5.68	13	0.00325	FALSE
	Axon guidance	118	12	22	0.00327	FALSE
	VEGF signaling pathway	76	7.71	16	0.00335	FALSE
	Alanine, aspartate and glutamate metabolism	32	3.25	9	0.00352	FALSE
	Serotonergic synapse	88	8.93	17	0.00639	FALSE
	Gap junction	89	9.03	17	0.00718	FALSE
	Chagas disease (American trypanosomiasis)	89	9.03	17	0.00718	FALSE
	Long-term depression	70	7.1	14	0.00941	FALSE
	Protein processing in endoplasmic reticulum	129	13.1	22	0.00971	FALSE
	Toxoplasmosis	93	9.44	17	0.0112	FALSE
	Leukocyte transendothelial migration	108	11	19	0.0114	FALSE
	Salmonella infection	72	7.31	14	0.012	FALSE
	Cell cycle	124	12.6	21	0.0123	FALSE
	Prion diseases	21	2.13	6	0.0152	FALSE
	Fc epsilon RI signaling pathway	75	7.61	14	0.0171	FALSE
	Apoptosis	83	8.42	15	0.0183	FALSE
	Insulin signaling pathway	137	13.9	22	0.019	FALSE
	Hepatitis C	100	10.1	17	0.0222	FALSE
	Endocytosis	101	10.3	17	0.0243	FALSE
	GnRH signaling pathway	94	9.54	16	0.0257	FALSE
	Dorso-ventral axis formation	12	1.22	4	0.0268	FALSE
	RNA transport	126	12.8	20	0.0276	FALSE
	Progesterone-mediated oocyte maturation	80	8.12	14	0.0287	FALSE
	Fc gamma R-mediated phagocytosis	97	9.85	16	0.0335	FALSE
	mTOR signaling pathway	45	4.57	9	0.034	FALSE
	mRNA surveillance pathway	82	8.32	14	0.0348	FALSE
	Jak-STAT signaling pathway	99	10	16	0.0396	FALSE
	MAPK signaling pathway	265	26.9	36	0.0397	FALSE
	Folate biosynthesis	14	1.42	4	0.046	FALSE
	Wnt signaling pathway	144	14.6	21	0.0547	FALSE
	PPAR signaling pathway	64	6.5	11	0.055	FALSE
	Pathogenic Escherichia coli infection	35	3.55	7	0.0582	FALSE
	Inositol phosphate metabolism	58	5.89	10	0.0644	FALSE
	Leishmaniasis	51	5.18	9	0.0682	FALSE
	Pertussis	52	5.28	9	0.0755	FALSE
	TGF-beta signaling pathway	84	8.53	13	0.0793	FALSE
	Vascular smooth muscle contraction	109	11.1	16	0.0821	FALSE
	Osteoclast differentiation	119	12.1	17	0.0911	FALSE
	Malaria	11	1.12	3	0.0925	FALSE
	Herpes simplex infection	103	10.5	15	0.0951	FALSE
	Shigellosis	47	4.77	8	0.098	FALSE
	Parkinson's disease	18	1.83	4	0.102	FALSE
	Fatty acid metabolism	40	4.06	7	0.105	FALSE
	Glycosphingolipid biosynthesis - globo series	12	1.22	3	0.114	FALSE
	NOD-like receptor signaling pathway	49	4.97	8	0.118	FALSE
	Transcriptional misregulation in cancer	19	1.93	4	0.119	FALSE
	Influenza A	107	10.9	15	0.121	FALSE
	Epstein-Barr virus infection	91	9.24	13	0.128	FALSE
	Phosphatidylinositol signaling system	75	7.61	11	0.134	FALSE
	Complement and coagulation cascades	67	6.8	10	0.137	FALSE
	Tight junction	118	12	16	0.139	FALSE
	Melanogenesis	101	10.3	14	0.14	FALSE
	Huntington's disease	28	2.84	5	0.148	FALSE
	Measles	102	10.4	14	0.149	FALSE
	Fructose and mannose metabolism	36	3.65	6	0.152	FALSE
	Asthma	7	0.71	2	0.153	FALSE
	Intestinal immune network for IgA production	29	2.94	5	0.165	FALSE
	Sphingolipid metabolism	46	4.67	7	0.18	FALSE
	Toll-like receptor signaling pathway	97	9.85	13	0.181	FALSE
	Sulfur relay system	8	0.812	2	0.191	FALSE
	Lysosome	8	0.812	2	0.191	FALSE
	Glycolysis / Gluconeogenesis	65	6.6	9	0.209	FALSE
	Legionellosis	40	4.06	6	0.215	FALSE
	Alzheimer's disease	49	4.97	7	0.225	FALSE
	Glycine, serine and threonine metabolism	33	3.35	5	0.239	FALSE
	RNA degradation	60	6.09	8	0.26	FALSE
	Retrograde endocannabinoid signaling	60	6.09	8	0.26	FALSE
	Cocaine addiction	43	4.36	6	0.267	FALSE
	Glycosphingolipid biosynthesis - lacto and neolacto series	26	2.64	4	0.268	FALSE
	Autoimmune thyroid disease	10	1.01	2	0.27	FALSE
	Dopaminergic synapse	124	12.6	15	0.274	FALSE
	Steroid biosynthesis	18	1.83	3	0.274	FALSE
